# Supplementary material for: An experimental and computational study of CO2 adsorption in the sodalite-type M-BTT (M = Cr, Mn, Fe, Cu) metal–organic frameworks featuring open metal sites
Source: Chem Sci. 2018 Apr 23;9(20):4579–88. doi: 10.1039/c8sc00971f (PMC5969499; doi:10.1039/c8sc00971f)
Supplement: Supplementary file 1 [file SC-009-C8SC00971F-s001.zip]

Archive with 9 entries (9 files):
- Bare/CrBTT_Bare_DFT.cif
- Bare/CuBTT_Bare_DFT.cif
- Bare/FeBTT_Bare_DFT.cif
- Primary_Site/CrBTT_primary_DFT.cif
- Primary_Site/CuBTT_primary_DFT.cif
- Primary_Site/FeBTT_primary_DFT.cif
- Secondary_Site/CrBTT_second_DFT.cif
- Secondary_Site/CuBTT_second_DFT.cif
- Secondary_Site/FeBTT_second_DFT.cif
