# Supplementary material for: An experimental and computational study of CO2 adsorption in the sodalite-type M-BTT (M = Cr, Mn, Fe, Cu) metal–organic frameworks featuring open metal sites
Source: Chem Sci. 2018 Apr 23;9(20):4579–88. doi: 10.1039/c8sc00971f (PMC5969499; doi:10.1039/c8sc00971f)
Supplement: Supplementary file 1 [file SC-009-C8SC00971F-s001.zip › Bare/FeBTT_Bare_DFT.cif]

#======================================================================

# CRYSTAL DATA

#----------------------------------------------------------------------

data_VESTA_phase_1


_pd_phase_name                         'FeBTT                                 '
_cell_length_a                         18.96857
_cell_length_b                         18.96857
_cell_length_c                         18.96857
_cell_angle_alpha                      90
_cell_angle_beta                       90
_cell_angle_gamma                      90
_symmetry_space_group_name_H-M         'P 1'
_symmetry_Int_Tables_number            1

loop_
_symmetry_equiv_pos_as_xyz
   'x, y, z'

loop_
   _atom_site_label
   _atom_site_occupancy
   _atom_site_fract_x
   _atom_site_fract_y
   _atom_site_fract_z
   _atom_site_adp_type
   _atom_site_B_iso_or_equiv
   _atom_site_type_symbol
   Fe1        1.0     0.864399      0.000404      0.504085     Biso  1.000000 Fe
   Fe2        1.0     0.136824      0.000580      0.503618     Biso  1.000000 Fe
   Fe3        1.0     0.501637      0.863412      0.003020     Biso  1.000000 Fe
   Fe4        1.0     0.502281      0.136683      0.003553     Biso  1.000000 Fe
   Fe5        1.0     0.999531      0.502736      0.866229     Biso  1.000000 Fe
   Fe6        1.0     0.000134      0.501636      0.138228     Biso  1.000000 Fe
   Fe7        1.0     0.000447      0.864236      0.503956     Biso  1.000000 Fe
   Fe8        1.0     0.001099      0.136713      0.504045     Biso  1.000000 Fe
   Fe9        1.0     0.863357      0.502079      0.002507     Biso  1.000000 Fe
   Fe10       1.0     0.136174      0.502176      0.002894     Biso  1.000000 Fe
   Fe11       1.0     0.501634      0.000331      0.138883     Biso  1.000000 Fe
   Fe12       1.0     0.503068      0.999644      0.866459     Biso  1.000000 Fe
   Cl1        1.0     0.000401      0.000390      0.505170     Biso  1.000000 Cl
   Cl2        1.0     0.501153      0.000082      0.002057     Biso  1.000000 Cl
   Cl3        1.0     0.999972      0.497750      0.001363     Biso  1.000000 Cl
   N1         1.0     0.868285      0.918746      0.422649     Biso  1.000000 N
   N2         1.0     0.134802      0.083946      0.579266     Biso  1.000000 N
   N3         1.0     0.132164      0.081663      0.423383     Biso  1.000000 N
   N4         1.0     0.865952      0.916504      0.578558     Biso  1.000000 N
   N5         1.0     0.134711      0.916000      0.578234     Biso  1.000000 N
   N6         1.0     0.875533      0.077769      0.418276     Biso  1.000000 N
   N7         1.0     0.864575      0.085657      0.576565     Biso  1.000000 N
   N8         1.0     0.132190      0.920418      0.422576     Biso  1.000000 N
   N9         1.0     0.421442      0.865939      0.920120     Biso  1.000000 N
   N10        1.0     0.577723      0.133868      0.086200     Biso  1.000000 N
   N11        1.0     0.421112      0.130990      0.083357     Biso  1.000000 N
   N12        1.0     0.576421      0.864984      0.918555     Biso  1.000000 N
   N13        1.0     0.575721      0.135075      0.917822     Biso  1.000000 N
   N14        1.0     0.418711      0.871910      0.081473     Biso  1.000000 N
   N15        1.0     0.575824      0.865459      0.086698     Biso  1.000000 N
   N16        1.0     0.421447      0.133885      0.921972     Biso  1.000000 N
   N17        1.0     0.918954      0.418940      0.872826     Biso  1.000000 N
   N18        1.0     0.083291      0.577734      0.135728     Biso  1.000000 N
   N19        1.0     0.081861      0.422020      0.134468     Biso  1.000000 N
   N20        1.0     0.915500      0.575991      0.867110     Biso  1.000000 N
   N21        1.0     0.916881      0.577414      0.135414     Biso  1.000000 N
   N22        1.0     0.079944      0.418269      0.873788     Biso  1.000000 N
   N23        1.0     0.084459      0.575271      0.866774     Biso  1.000000 N
   N24        1.0     0.918876      0.421772      0.133978     Biso  1.000000 N
   N25        1.0     0.916293      0.866164      0.578600     Biso  1.000000 N
   N26        1.0     0.081645      0.131795      0.423338     Biso  1.000000 N
   N27        1.0     0.084535      0.134298      0.579348     Biso  1.000000 N
   N28        1.0     0.918559      0.867796      0.422943     Biso  1.000000 N
   N29        1.0     0.920867      0.132739      0.422712     Biso  1.000000 N
   N30        1.0     0.085373      0.864711      0.576887     Biso  1.000000 N
   N31        1.0     0.078019      0.874146      0.419083     Biso  1.000000 N
   N32        1.0     0.916110      0.134741      0.578290     Biso  1.000000 N
   N33        1.0     0.870358      0.419929      0.081874     Biso  1.000000 N
   N34        1.0     0.133876      0.576358      0.917980     Biso  1.000000 N
   N35        1.0     0.134190      0.422096      0.920182     Biso  1.000000 N
   N36        1.0     0.865970      0.576729      0.085740     Biso  1.000000 N
   N37        1.0     0.133813      0.577545      0.085658     Biso  1.000000 N
   N38        1.0     0.864875      0.422304      0.919495     Biso  1.000000 N
   N39        1.0     0.865914      0.576817      0.918157     Biso  1.000000 N
   N40        1.0     0.130575      0.420634      0.082575     Biso  1.000000 N
   N41        1.0     0.421072      0.919619      0.134338     Biso  1.000000 N
   N42        1.0     0.573343      0.086509      0.865821     Biso  1.000000 N
   N43        1.0     0.417325      0.078956      0.876468     Biso  1.000000 N
   N44        1.0     0.576762      0.916475      0.136292     Biso  1.000000 N
   N45        1.0     0.575708      0.914908      0.867835     Biso  1.000000 N
   N46        1.0     0.421961      0.081877      0.134852     Biso  1.000000 N
   N47        1.0     0.577808      0.083476      0.136423     Biso  1.000000 N
   N48        1.0     0.420746      0.917644      0.870628     Biso  1.000000 N
   N49        1.0     0.822617      0.906014      0.371239     Biso  1.000000 N
   N50        1.0     0.180455      0.096395      0.630416     Biso  1.000000 N
   N51        1.0     0.177215      0.093835      0.371513     Biso  1.000000 N
   N52        1.0     0.820212      0.903860      0.629594     Biso  1.000000 N
   N53        1.0     0.179655      0.903754      0.630042     Biso  1.000000 N
   N54        1.0     0.830306      0.089207      0.365853     Biso  1.000000 N
   N55        1.0     0.818657      0.098120      0.627521     Biso  1.000000 N
   N56        1.0     0.178878      0.905562      0.373137     Biso  1.000000 N
   N57        1.0     0.371134      0.819696      0.906189     Biso  1.000000 N
   N58        1.0     0.629606      0.178873      0.098040     Biso  1.000000 N
   N59        1.0     0.368787      0.175891      0.094699     Biso  1.000000 N
   N60        1.0     0.628070      0.819973      0.906083     Biso  1.000000 N
   N61        1.0     0.628038      0.179434      0.905874     Biso  1.000000 N
   N62        1.0     0.366589      0.826724      0.093135     Biso  1.000000 N
   N63        1.0     0.627376      0.820121      0.098722     Biso  1.000000 N
   N64        1.0     0.373100      0.181222      0.905923     Biso  1.000000 N
   N65        1.0     0.907150      0.366691      0.827400     Biso  1.000000 N
   N66        1.0     0.095139      0.629664      0.180645     Biso  1.000000 N
   N67        1.0     0.094645      0.370724      0.179885     Biso  1.000000 N
   N68        1.0     0.902735      0.626887      0.821195     Biso  1.000000 N
   N69        1.0     0.904932      0.629299      0.180356     Biso  1.000000 N
   N70        1.0     0.092134      0.366341      0.828103     Biso  1.000000 N
   N71        1.0     0.097258      0.626048      0.820761     Biso  1.000000 N
   N72        1.0     0.905801      0.371017      0.179894     Biso  1.000000 N
   N73        1.0     0.903561      0.820502      0.629656     Biso  1.000000 N
   N74        1.0     0.093518      0.176921      0.371404     Biso  1.000000 N
   N75        1.0     0.097129      0.179855      0.630543     Biso  1.000000 N
   N76        1.0     0.905524      0.822002      0.371854     Biso  1.000000 N
   N77        1.0     0.905548      0.179716      0.373747     Biso  1.000000 N
   N78        1.0     0.097887      0.818839      0.627859     Biso  1.000000 N
   N79        1.0     0.089559      0.828775      0.366931     Biso  1.000000 N
   N80        1.0     0.903955      0.179464      0.630300     Biso  1.000000 N
   N81        1.0     0.825372      0.367732      0.093712     Biso  1.000000 N
   N82        1.0     0.179183      0.627753      0.905537     Biso  1.000000 N
   N83        1.0     0.181511      0.373469      0.904807     Biso  1.000000 N
   N84        1.0     0.820564      0.628165      0.097977     Biso  1.000000 N
   N85        1.0     0.178874      0.629377      0.097617     Biso  1.000000 N
   N86        1.0     0.818007      0.373097      0.904436     Biso  1.000000 N
   N87        1.0     0.820555      0.628164      0.905707     Biso  1.000000 N
   N88        1.0     0.175399      0.368223      0.093986     Biso  1.000000 N
   N89        1.0     0.370759      0.905830      0.180500     Biso  1.000000 N
   N90        1.0     0.624179      0.098966      0.819764     Biso  1.000000 N
   N91        1.0     0.365558      0.090774      0.830500     Biso  1.000000 N
   N92        1.0     0.628908      0.904631      0.180940     Biso  1.000000 N
   N93        1.0     0.626816      0.902676      0.822055     Biso  1.000000 N
   N94        1.0     0.370338      0.094459      0.179985     Biso  1.000000 N
   N95        1.0     0.629761      0.095375      0.181303     Biso  1.000000 N
   N96        1.0     0.369513      0.904921      0.824551     Biso  1.000000 N
   Na1        1.0     0.974631      0.982313      0.366366     Biso  1.000000 Na
   Na2        1.0     0.363347      0.991158      0.964538     Biso  1.000000 Na
   Na3        1.0     0.997179      0.359166      0.959833     Biso  1.000000 Na
   C1         1.0     0.843128      0.752554      0.249162     Biso  1.000000 C
   C2         1.0     0.159055      0.248830      0.753441     Biso  1.000000 C
   C3         1.0     0.155426      0.246052      0.247666     Biso  1.000000 C
   C4         1.0     0.840935      0.750721      0.752393     Biso  1.000000 C
   C5         1.0     0.158970      0.750061      0.752049     Biso  1.000000 C
   C6         1.0     0.845431      0.246301      0.247933     Biso  1.000000 C
   C7         1.0     0.841266      0.248534      0.753036     Biso  1.000000 C
   C8         1.0     0.155921      0.754102      0.248581     Biso  1.000000 C
   C9         1.0     0.248764      0.841105      0.752857     Biso  1.000000 C
   C10        1.0     0.754559      0.156132      0.248771     Biso  1.000000 C
   C11        1.0     0.245906      0.155608      0.247757     Biso  1.000000 C
   C12        1.0     0.750658      0.841337      0.752819     Biso  1.000000 C
   C13        1.0     0.750020      0.158930      0.752132     Biso  1.000000 C
   C14        1.0     0.245909      0.845112      0.248037     Biso  1.000000 C
   C15        1.0     0.752403      0.842985      0.249348     Biso  1.000000 C
   C16        1.0     0.249018      0.157943      0.754192     Biso  1.000000 C
   C17        1.0     0.750273      0.248732      0.843199     Biso  1.000000 C
   C18        1.0     0.246539      0.754001      0.158236     Biso  1.000000 C
   C19        1.0     0.245800      0.245869      0.157054     Biso  1.000000 C
   C20        1.0     0.750690      0.750640      0.843093     Biso  1.000000 C
   C21        1.0     0.752157      0.752207      0.159272     Biso  1.000000 C
   C22        1.0     0.248866      0.248530      0.844652     Biso  1.000000 C
   C23        1.0     0.248751      0.750228      0.843142     Biso  1.000000 C
   C24        1.0     0.754029      0.246738      0.158443     Biso  1.000000 C
   C25        1.0     0.845976      0.845955      0.340419     Biso  1.000000 C
   C26        1.0     0.156487      0.155742      0.661805     Biso  1.000000 C
   C27        1.0     0.152888      0.153002      0.339820     Biso  1.000000 C
   C28        1.0     0.844029      0.844369      0.661011     Biso  1.000000 C
   C29        1.0     0.156261      0.843594      0.660476     Biso  1.000000 C
   C30        1.0     0.849322      0.152428      0.338930     Biso  1.000000 C
   C31        1.0     0.843611      0.156198      0.660504     Biso  1.000000 C
   C32        1.0     0.152125      0.848670      0.339080     Biso  1.000000 C
   C33        1.0     0.339471      0.844149      0.846919     Biso  1.000000 C
   C34        1.0     0.661498      0.154407      0.156919     Biso  1.000000 C
   C35        1.0     0.337889      0.152823      0.154732     Biso  1.000000 C
   C36        1.0     0.658998      0.843811      0.846286     Biso  1.000000 C
   C37        1.0     0.657772      0.156496      0.845163     Biso  1.000000 C
   C38        1.0     0.337446      0.848169      0.154614     Biso  1.000000 C
   C39        1.0     0.659933      0.844983      0.157075     Biso  1.000000 C
   C40        1.0     0.338923      0.154173      0.849187     Biso  1.000000 C
   C41        1.0     0.844475      0.339083      0.847297     Biso  1.000000 C
   C42        1.0     0.154299      0.661310      0.156438     Biso  1.000000 C
   C43        1.0     0.152696      0.337865      0.154427     Biso  1.000000 C
   C44        1.0     0.843908      0.658944      0.845664     Biso  1.000000 C
   C45        1.0     0.845299      0.660393      0.156567     Biso  1.000000 C
   C46        1.0     0.155142      0.339375      0.847710     Biso  1.000000 C
   C47        1.0     0.155912      0.658269      0.845354     Biso  1.000000 C
   C48        1.0     0.847769      0.337992      0.154584     Biso  1.000000 C
   C49        1.0     0.812937      0.812929      0.279112     Biso  1.000000 C
   C50        1.0     0.189146      0.188401      0.723484     Biso  1.000000 C
   C51        1.0     0.185522      0.185706      0.277909     Biso  1.000000 C
   C52        1.0     0.810952      0.811267      0.722462     Biso  1.000000 C
   C53        1.0     0.188827      0.810703      0.722210     Biso  1.000000 C
   C54        1.0     0.815476      0.185883      0.278138     Biso  1.000000 C
   C55        1.0     0.810758      0.188673      0.722334     Biso  1.000000 C
   C56        1.0     0.185544      0.814977      0.278171     Biso  1.000000 C
   C57        1.0     0.278552      0.810870      0.813318     Biso  1.000000 C
   C58        1.0     0.723843      0.186574      0.188893     Biso  1.000000 C
   C59        1.0     0.275982      0.185556      0.187261     Biso  1.000000 C
   C60        1.0     0.720571      0.811100      0.813165     Biso  1.000000 C
   C61        1.0     0.719768      0.188848      0.812537     Biso  1.000000 C
   C62        1.0     0.276216      0.814848      0.187828     Biso  1.000000 C
   C63        1.0     0.722012      0.812579      0.189315     Biso  1.000000 C
   C64        1.0     0.278666      0.187890      0.814849     Biso  1.000000 C
   C65        1.0     0.811083      0.278325      0.813525     Biso  1.000000 C
   C66        1.0     0.186427      0.723608      0.188599     Biso  1.000000 C
   C67        1.0     0.185427      0.276052      0.187145     Biso  1.000000 C
   C68        1.0     0.810954      0.720507      0.812786     Biso  1.000000 C
   C69        1.0     0.812718      0.722224      0.189098     Biso  1.000000 C
   C70        1.0     0.188775      0.278672      0.814097     Biso  1.000000 C
   C71        1.0     0.188755      0.719888      0.812550     Biso  1.000000 C
   C72        1.0     0.814882      0.276566      0.187834     Biso  1.000000 C
   H1         1.0     0.890548      0.729566      0.271976     Biso  1.000000 H
   H2         1.0     0.112002      0.271906      0.729947     Biso  1.000000 H
   H3         1.0     0.108359      0.269343      0.270887     Biso  1.000000 H
   H4         1.0     0.888188      0.727735      0.729268     Biso  1.000000 H
   H5         1.0     0.111890      0.726918      0.728733     Biso  1.000000 H
   H6         1.0     0.892952      0.269214      0.270571     Biso  1.000000 H
   H7         1.0     0.888758      0.271337      0.730165     Biso  1.000000 H
   H8         1.0     0.108786      0.730785      0.271683     Biso  1.000000 H
   H9         1.0     0.271573      0.888625      0.730056     Biso  1.000000 H
   H10        1.0     0.731362      0.108988      0.271969     Biso  1.000000 H
   H11        1.0     0.269170      0.108567      0.271047     Biso  1.000000 H
   H12        1.0     0.727742      0.888794      0.730045     Biso  1.000000 H
   H13        1.0     0.726825      0.111876      0.728813     Biso  1.000000 H
   H14        1.0     0.268714      0.892603      0.270835     Biso  1.000000 H
   H15        1.0     0.729311      0.890282      0.272311     Biso  1.000000 H
   H16        1.0     0.271830      0.110471      0.731283     Biso  1.000000 H
   H17        1.0     0.727187      0.271592      0.890552     Biso  1.000000 H
   H18        1.0     0.269736      0.730631      0.111181     Biso  1.000000 H
   H19        1.0     0.269056      0.269075      0.109943     Biso  1.000000 H
   H20        1.0     0.727797      0.727612      0.890459     Biso  1.000000 H
   H21        1.0     0.728933      0.728994      0.112168     Biso  1.000000 H
   H22        1.0     0.271579      0.271387      0.892172     Biso  1.000000 H
   H23        1.0     0.271519      0.727173      0.890554     Biso  1.000000 H
   H24        1.0     0.730460      0.269898      0.111470     Biso  1.000000 H
