# Supplementary material for: An experimental and computational study of CO2 adsorption in the sodalite-type M-BTT (M = Cr, Mn, Fe, Cu) metal–organic frameworks featuring open metal sites
Source: Chem Sci. 2018 Apr 23;9(20):4579–88. doi: 10.1039/c8sc00971f (PMC5969499; doi:10.1039/c8sc00971f)
Supplement: Supplementary file 1 [file SC-009-C8SC00971F-s001.zip › Primary_Site/CrBTT_primary_DFT.cif]

#======================================================================

# CRYSTAL DATA

#----------------------------------------------------------------------

data_VESTA_phase_1


_pd_phase_name                         'CrBTT                                 '
_cell_length_a                         18.76941
_cell_length_b                         18.76941
_cell_length_c                         18.76941
_cell_angle_alpha                      90
_cell_angle_beta                       90
_cell_angle_gamma                      90
_symmetry_space_group_name_H-M         'P 1'
_symmetry_Int_Tables_number            1

loop_
_symmetry_equiv_pos_as_xyz
   'x, y, z'

loop_
   _atom_site_label
   _atom_site_occupancy
   _atom_site_fract_x
   _atom_site_fract_y
   _atom_site_fract_z
   _atom_site_adp_type
   _atom_site_B_iso_or_equiv
   _atom_site_type_symbol
   Cr1        1.0     0.863980      0.999782      0.502512     Biso  1.000000 Cr
   Cr2        1.0     0.135688      0.000180      0.502633     Biso  1.000000 Cr
   Cr3        1.0     0.500603      0.863351      0.001895     Biso  1.000000 Cr
   Cr4        1.0     0.499549      0.136372      0.001852     Biso  1.000000 Cr
   Cr5        1.0     0.999964      0.499977      0.865473     Biso  1.000000 Cr
   Cr6        1.0     0.999975      0.500152      0.137111     Biso  1.000000 Cr
   Cr7        1.0     0.999786      0.863601      0.502571     Biso  1.000000 Cr
   Cr8        1.0     0.000193      0.136142      0.502693     Biso  1.000000 Cr
   Cr9        1.0     0.863515      0.500604      0.001406     Biso  1.000000 Cr
   Cr10       1.0     0.136398      0.499554      0.001372     Biso  1.000000 Cr
   Cr11       1.0     0.500137      0.999987      0.137430     Biso  1.000000 Cr
   Cr12       1.0     0.500005      0.999947      0.866115     Biso  1.000000 Cr
   Cl1        1.0     0.000427      0.000352      0.504260     Biso  1.000000 Cl
   Cl2        1.0     0.499522      0.000349      0.001753     Biso  1.000000 Cl
   Cl3        1.0     0.000025      0.499544      0.000672     Biso  1.000000 Cl
   N1         1.0     0.867166      0.919389      0.426606     Biso  1.000000 N
   N2         1.0     0.135022      0.079317      0.577676     Biso  1.000000 N
   N3         1.0     0.132863      0.080574      0.426752     Biso  1.000000 N
   N4         1.0     0.865032      0.920537      0.577675     Biso  1.000000 N
   N5         1.0     0.133500      0.918491      0.577768     Biso  1.000000 N
   N6         1.0     0.867569      0.080619      0.425825     Biso  1.000000 N
   N7         1.0     0.866425      0.081519      0.577719     Biso  1.000000 N
   N8         1.0     0.132454      0.919445      0.425908     Biso  1.000000 N
   N9         1.0     0.425068      0.865704      0.921099     Biso  1.000000 N
   N10        1.0     0.576088      0.132934      0.082374     Biso  1.000000 N
   N11        1.0     0.424321      0.133289      0.082945     Biso  1.000000 N
   N12        1.0     0.575520      0.864193      0.922411     Biso  1.000000 N
   N13        1.0     0.574992      0.134230      0.920794     Biso  1.000000 N
   N14        1.0     0.424138      0.867060      0.082248     Biso  1.000000 N
   N15        1.0     0.576008      0.866626      0.082904     Biso  1.000000 N
   N16        1.0     0.424603      0.135939      0.922976     Biso  1.000000 N
   N17        1.0     0.918362      0.425065      0.868149     Biso  1.000000 N
   N18        1.0     0.080377      0.576057      0.134377     Biso  1.000000 N
   N19        1.0     0.080445      0.424400      0.134818     Biso  1.000000 N
   N20        1.0     0.920172      0.575518      0.866703     Biso  1.000000 N
   N21        1.0     0.919542      0.575882      0.134799     Biso  1.000000 N
   N22        1.0     0.079205      0.424448      0.866653     Biso  1.000000 N
   N23        1.0     0.081797      0.574958      0.867951     Biso  1.000000 N
   N24        1.0     0.919793      0.424265      0.134419     Biso  1.000000 N
   N25        1.0     0.920465      0.864566      0.577536     Biso  1.000000 N
   N26        1.0     0.080495      0.133190      0.426864     Biso  1.000000 N
   N27        1.0     0.079420      0.135437      0.577558     Biso  1.000000 N
   N28        1.0     0.919507      0.866809      0.426716     Biso  1.000000 N
   N29        1.0     0.919542      0.132795      0.426011     Biso  1.000000 N
   N30        1.0     0.081620      0.866024      0.577575     Biso  1.000000 N
   N31        1.0     0.080520      0.867220      0.425959     Biso  1.000000 N
   N32        1.0     0.918375      0.133895      0.577646     Biso  1.000000 N
   N33        1.0     0.867253      0.423985      0.081720     Biso  1.000000 N
   N34        1.0     0.134349      0.574779      0.920139     Biso  1.000000 N
   N35        1.0     0.136080      0.424791      0.922361     Biso  1.000000 N
   N36        1.0     0.866712      0.576069      0.082490     Biso  1.000000 N
   N37        1.0     0.132789      0.576229      0.081938     Biso  1.000000 N
   N38        1.0     0.865557      0.425342      0.920447     Biso  1.000000 N
   N39        1.0     0.864094      0.575288      0.921833     Biso  1.000000 N
   N40        1.0     0.133117      0.424171      0.082501     Biso  1.000000 N
   N41        1.0     0.424246      0.919724      0.134862     Biso  1.000000 N
   N42        1.0     0.575250      0.081486      0.868837     Biso  1.000000 N
   N43        1.0     0.424224      0.078953      0.867503     Biso  1.000000 N
   N44        1.0     0.575919      0.919533      0.135226     Biso  1.000000 N
   N45        1.0     0.575838      0.920445      0.867569     Biso  1.000000 N
   N46        1.0     0.424371      0.080488      0.135206     Biso  1.000000 N
   N47        1.0     0.576039      0.080441      0.134811     Biso  1.000000 N
   N48        1.0     0.424796      0.918624      0.868965     Biso  1.000000 N
   N49        1.0     0.821966      0.907462      0.374377     Biso  1.000000 N
   N50        1.0     0.179712      0.092884      0.628848     Biso  1.000000 N
   N51        1.0     0.178017      0.092485      0.374561     Biso  1.000000 N
   N52        1.0     0.820333      0.907086      0.628851     Biso  1.000000 N
   N53        1.0     0.179076      0.906480      0.629301     Biso  1.000000 N
   N54        1.0     0.822408      0.092360      0.373618     Biso  1.000000 N
   N55        1.0     0.820825      0.093553      0.629218     Biso  1.000000 N
   N56        1.0     0.177755      0.907758      0.373745     Biso  1.000000 N
   N57        1.0     0.373919      0.819708      0.908079     Biso  1.000000 N
   N58        1.0     0.628020      0.177985      0.094394     Biso  1.000000 N
   N59        1.0     0.371856      0.178041      0.094799     Biso  1.000000 N
   N60        1.0     0.626144      0.819174      0.908171     Biso  1.000000 N
   N61        1.0     0.625935      0.180169      0.907936     Biso  1.000000 N
   N62        1.0     0.371825      0.822155      0.094257     Biso  1.000000 N
   N63        1.0     0.628041      0.821781      0.095155     Biso  1.000000 N
   N64        1.0     0.373989      0.181078      0.908130     Biso  1.000000 N
   N65        1.0     0.905590      0.373778      0.822191     Biso  1.000000 N
   N66        1.0     0.092314      0.627783      0.179742     Biso  1.000000 N
   N67        1.0     0.092043      0.372060      0.180040     Biso  1.000000 N
   N68        1.0     0.906478      0.626451      0.821653     Biso  1.000000 N
   N69        1.0     0.907837      0.627812      0.180066     Biso  1.000000 N
   N70        1.0     0.093041      0.372911      0.822004     Biso  1.000000 N
   N71        1.0     0.094520      0.625922      0.821966     Biso  1.000000 N
   N72        1.0     0.907759      0.372323      0.179847     Biso  1.000000 N
   N73        1.0     0.906594      0.819755      0.628480     Biso  1.000000 N
   N74        1.0     0.092500      0.178434      0.374795     Biso  1.000000 N
   N75        1.0     0.093408      0.180216      0.628518     Biso  1.000000 N
   N76        1.0     0.907500      0.821522      0.374604     Biso  1.000000 N
   N77        1.0     0.907771      0.178189      0.373969     Biso  1.000000 N
   N78        1.0     0.094038      0.820352      0.628896     Biso  1.000000 N
   N79        1.0     0.092344      0.821967      0.373868     Biso  1.000000 N
   N80        1.0     0.906005      0.179540      0.629015     Biso  1.000000 N
   N81        1.0     0.822354      0.371666      0.093805     Biso  1.000000 N
   N82        1.0     0.180565      0.625436      0.907173     Biso  1.000000 N
   N83        1.0     0.181549      0.374533      0.907297     Biso  1.000000 N
   N84        1.0     0.821860      0.628103      0.094813     Biso  1.000000 N
   N85        1.0     0.177850      0.628136      0.094053     Biso  1.000000 N
   N86        1.0     0.819251      0.374524      0.907278     Biso  1.000000 N
   N87        1.0     0.818753      0.625566      0.907404     Biso  1.000000 N
   N88        1.0     0.177849      0.371699      0.094428     Biso  1.000000 N
   N89        1.0     0.372154      0.907726      0.180140     Biso  1.000000 N
   N90        1.0     0.626584      0.093727      0.823147     Biso  1.000000 N
   N91        1.0     0.372224      0.092211      0.823218     Biso  1.000000 N
   N92        1.0     0.627949      0.907811      0.180369     Biso  1.000000 N
   N93        1.0     0.627223      0.907322      0.822868     Biso  1.000000 N
   N94        1.0     0.371868      0.092065      0.180258     Biso  1.000000 N
   N95        1.0     0.627904      0.092373      0.180026     Biso  1.000000 N
   N96        1.0     0.373156      0.906320      0.823287     Biso  1.000000 N
   Na1        1.0     0.000725      0.000762      0.284514     Biso  1.000000 Na
   Na2        1.0     0.286888      0.000436      0.000739     Biso  1.000000 Na
   Na3        1.0     0.000531      0.287426      0.999707     Biso  1.000000 Na
   C1         1.0     0.846038      0.751773      0.250018     Biso  1.000000 C
   C2         1.0     0.156547      0.250937      0.750875     Biso  1.000000 C
   C3         1.0     0.153669      0.248054      0.250157     Biso  1.000000 C
   C4         1.0     0.843409      0.748938      0.750700     Biso  1.000000 C
   C5         1.0     0.157069      0.748953      0.751207     Biso  1.000000 C
   C6         1.0     0.846090      0.248286      0.249641     Biso  1.000000 C
   C7         1.0     0.842899      0.250961      0.751311     Biso  1.000000 C
   C8         1.0     0.153980      0.751783      0.249620     Biso  1.000000 C
   C9         1.0     0.250139      0.844050      0.752361     Biso  1.000000 C
   C10        1.0     0.752171      0.153984      0.249519     Biso  1.000000 C
   C11        1.0     0.247657      0.153658      0.250026     Biso  1.000000 C
   C12        1.0     0.749789      0.844541      0.751763     Biso  1.000000 C
   C13        1.0     0.749749      0.155930      0.752285     Biso  1.000000 C
   C14        1.0     0.247884      0.846093      0.249536     Biso  1.000000 C
   C15        1.0     0.752130      0.846055      0.249939     Biso  1.000000 C
   C16        1.0     0.250170      0.155420      0.751900     Biso  1.000000 C
   C17        1.0     0.748062      0.251764      0.844621     Biso  1.000000 C
   C18        1.0     0.248041      0.751896      0.155506     Biso  1.000000 C
   C19        1.0     0.247769      0.247871      0.156000     Biso  1.000000 C
   C20        1.0     0.748205      0.748261      0.844553     Biso  1.000000 C
   C21        1.0     0.752074      0.752020      0.156077     Biso  1.000000 C
   C22        1.0     0.251900      0.251815      0.844537     Biso  1.000000 C
   C23        1.0     0.251817      0.748181      0.844627     Biso  1.000000 C
   C24        1.0     0.752008      0.248106      0.155482     Biso  1.000000 C
   C25        1.0     0.846652      0.846408      0.341707     Biso  1.000000 C
   C26        1.0     0.155294      0.155176      0.661347     Biso  1.000000 C
   C27        1.0     0.153317      0.153521      0.341816     Biso  1.000000 C
   C28        1.0     0.844724      0.844791      0.661364     Biso  1.000000 C
   C29        1.0     0.155019      0.845044      0.661588     Biso  1.000000 C
   C30        1.0     0.846998      0.153384      0.340927     Biso  1.000000 C
   C31        1.0     0.844944      0.154908      0.661611     Biso  1.000000 C
   C32        1.0     0.153154      0.846766      0.340939     Biso  1.000000 C
   C33        1.0     0.341242      0.844609      0.847136     Biso  1.000000 C
   C34        1.0     0.660731      0.153311      0.155312     Biso  1.000000 C
   C35        1.0     0.339037      0.153047      0.155561     Biso  1.000000 C
   C36        1.0     0.659295      0.844641      0.846623     Biso  1.000000 C
   C37        1.0     0.658602      0.155405      0.846935     Biso  1.000000 C
   C38        1.0     0.339258      0.846854      0.155262     Biso  1.000000 C
   C39        1.0     0.660729      0.846811      0.155881     Biso  1.000000 C
   C40        1.0     0.340694      0.155231      0.846793     Biso  1.000000 C
   C41        1.0     0.843816      0.341995      0.846114     Biso  1.000000 C
   C42        1.0     0.153221      0.660676      0.155082     Biso  1.000000 C
   C43        1.0     0.152942      0.339099      0.155346     Biso  1.000000 C
   C44        1.0     0.843820      0.658475      0.845568     Biso  1.000000 C
   C45        1.0     0.846864      0.660653      0.155641     Biso  1.000000 C
   C46        1.0     0.156058      0.341450      0.845742     Biso  1.000000 C
   C47        1.0     0.156193      0.657884      0.845906     Biso  1.000000 C
   C48        1.0     0.846962      0.339309      0.154979     Biso  1.000000 C
   C49        1.0     0.815014      0.814779      0.281420     Biso  1.000000 C
   C50        1.0     0.187389      0.187191      0.720334     Biso  1.000000 C
   C51        1.0     0.184865      0.185083      0.281421     Biso  1.000000 C
   C52        1.0     0.812600      0.812756      0.720259     Biso  1.000000 C
   C53        1.0     0.187555      0.812578      0.720941     Biso  1.000000 C
   C54        1.0     0.815127      0.185216      0.280759     Biso  1.000000 C
   C55        1.0     0.812392      0.187369      0.720955     Biso  1.000000 C
   C56        1.0     0.184978      0.814899      0.280768     Biso  1.000000 C
   C57        1.0     0.281761      0.812251      0.814607     Biso  1.000000 C
   C58        1.0     0.720955      0.185123      0.187028     Biso  1.000000 C
   C59        1.0     0.278794      0.184849      0.187263     Biso  1.000000 C
   C60        1.0     0.718076      0.812436      0.814256     Biso  1.000000 C
   C61        1.0     0.718009      0.187808      0.814409     Biso  1.000000 C
   C62        1.0     0.279036      0.815036      0.186958     Biso  1.000000 C
   C63        1.0     0.721042      0.815006      0.187624     Biso  1.000000 C
   C64        1.0     0.281901      0.187488      0.814380     Biso  1.000000 C
   C65        1.0     0.811477      0.282369      0.813842     Biso  1.000000 C
   C66        1.0     0.185054      0.720780      0.186993     Biso  1.000000 C
   C67        1.0     0.184762      0.278969      0.187232     Biso  1.000000 C
   C68        1.0     0.811630      0.717408      0.813439     Biso  1.000000 C
   C69        1.0     0.815064      0.720878      0.187575     Biso  1.000000 C
   C70        1.0     0.188297      0.282494      0.813576     Biso  1.000000 C
   C71        1.0     0.188566      0.717442      0.813650     Biso  1.000000 C
   C72        1.0     0.815130      0.279203      0.186884     Biso  1.000000 C
   C73        1.0     0.702633      0.000343      0.591310     Biso  1.000000 C
   H1         1.0     0.893585      0.728243      0.273365     Biso  1.000000 H
   H2         1.0     0.109140      0.274473      0.727369     Biso  1.000000 H
   H3         1.0     0.106339      0.271799      0.273669     Biso  1.000000 H
   H4         1.0     0.890935      0.725520      0.727335     Biso  1.000000 H
   H5         1.0     0.109644      0.725520      0.727630     Biso  1.000000 H
   H6         1.0     0.893379      0.271958      0.273301     Biso  1.000000 H
   H7         1.0     0.890152      0.274567      0.727580     Biso  1.000000 H
   H8         1.0     0.106557      0.728217      0.273093     Biso  1.000000 H
   H9         1.0     0.272825      0.892256      0.729656     Biso  1.000000 H
   H10        1.0     0.728860      0.106375      0.272869     Biso  1.000000 H
   H11        1.0     0.271135      0.106121      0.273381     Biso  1.000000 H
   H12        1.0     0.727323      0.893029      0.729443     Biso  1.000000 H
   H13        1.0     0.727260      0.107546      0.729739     Biso  1.000000 H
   H14        1.0     0.271294      0.893584      0.273046     Biso  1.000000 H
   H15        1.0     0.728843      0.893779      0.273163     Biso  1.000000 H
   H16        1.0     0.272788      0.107081      0.729394     Biso  1.000000 H
   H17        1.0     0.723823      0.276009      0.891296     Biso  1.000000 H
   H18        1.0     0.271443      0.728427      0.108031     Biso  1.000000 H
   H19        1.0     0.271388      0.271488      0.108710     Biso  1.000000 H
   H20        1.0     0.724200      0.724240      0.891423     Biso  1.000000 H
   H21        1.0     0.728852      0.728810      0.108402     Biso  1.000000 H
   H22        1.0     0.276237      0.276169      0.891081     Biso  1.000000 H
   H23        1.0     0.276036      0.723943      0.891316     Biso  1.000000 H
   H24        1.0     0.728532      0.271495      0.108005     Biso  1.000000 H
   O1         1.0     0.727635      0.000527      0.533592     Biso  1.000000 O
   O2         1.0     0.674639      0.000238      0.647029     Biso  1.000000 O
