# Supplementary material for: An experimental and computational study of CO2 adsorption in the sodalite-type M-BTT (M = Cr, Mn, Fe, Cu) metal–organic frameworks featuring open metal sites
Source: Chem Sci. 2018 Apr 23;9(20):4579–88. doi: 10.1039/c8sc00971f (PMC5969499; doi:10.1039/c8sc00971f)
Supplement: Supplementary file 1 [file SC-009-C8SC00971F-s001.zip › Primary_Site/CuBTT_primary_DFT.cif]

#======================================================================

# CRYSTAL DATA

#----------------------------------------------------------------------

data_VESTA_phase_1


_pd_phase_name                         'CuBTT                                 '
_cell_length_a                         18.62221
_cell_length_b                         18.62221
_cell_length_c                         18.62221
_cell_angle_alpha                      90
_cell_angle_beta                       90
_cell_angle_gamma                      90
_symmetry_space_group_name_H-M         'P 1'
_symmetry_Int_Tables_number            1

loop_
_symmetry_equiv_pos_as_xyz
   'x, y, z'

loop_
   _atom_site_label
   _atom_site_occupancy
   _atom_site_fract_x
   _atom_site_fract_y
   _atom_site_fract_z
   _atom_site_adp_type
   _atom_site_B_iso_or_equiv
   _atom_site_type_symbol
   Cu1        1.0     0.235058      0.355856      0.000898     Biso  1.000000 Cu
   Cu2        1.0     0.356825      0.234950      0.999707     Biso  1.000000 Cu
   Cu3        1.0     0.646746      0.230502      0.002697     Biso  1.000000 Cu
   Cu4        1.0     0.765565      0.358352      0.001407     Biso  1.000000 Cu
   Cu5        1.0     0.768283      0.647309      0.000431     Biso  1.000000 Cu
   Cu6        1.0     0.644867      0.764902      0.001137     Biso  1.000000 Cu
   Cu7        1.0     0.869242      0.001069      0.501086     Biso  1.000000 Cu
   Cu8        1.0     0.130462      0.001186      0.501188     Biso  1.000000 Cu
   Cu9        1.0     0.495595      0.871000      0.001277     Biso  1.000000 Cu
   Cu10       1.0     0.500504      0.128700      0.001468     Biso  1.000000 Cu
   Cu11       1.0     0.001816      0.501696      0.867929     Biso  1.000000 Cu
   Cu12       1.0     0.001561      0.501662      0.133973     Biso  1.000000 Cu
   Cu13       1.0     0.999272      0.870686      0.501197     Biso  1.000000 Cu
   Cu14       1.0     0.000611      0.131903      0.501360     Biso  1.000000 Cu
   Cu15       1.0     0.871397      0.501215      0.000866     Biso  1.000000 Cu
   Cu16       1.0     0.128933      0.504402      0.001078     Biso  1.000000 Cu
   Cu17       1.0     0.498357      0.998223      0.134463     Biso  1.000000 Cu
   Cu18       1.0     0.498533      0.998406      0.868405     Biso  1.000000 Cu
   Cl1        1.0     0.351306      0.352194      0.005082     Biso  1.000000 Cl
   Cl2        1.0     0.648099      0.347961      0.996794     Biso  1.000000 Cl
   Cl3        1.0     0.650645      0.648063      0.002207     Biso  1.000000 Cl
   Cl4        1.0     0.999446      0.001623      0.501741     Biso  1.000000 Cl
   Cl5        1.0     0.500297      0.999027      0.001385     Biso  1.000000 Cl
   Cl6        1.0     0.000745      0.499884      0.000896     Biso  1.000000 Cl
   N1         1.0     0.868362      0.921782      0.426342     Biso  1.000000 N
   N2         1.0     0.131193      0.081135      0.575769     Biso  1.000000 N
   N3         1.0     0.130969      0.081013      0.426537     Biso  1.000000 N
   N4         1.0     0.867992      0.921621      0.575534     Biso  1.000000 N
   N5         1.0     0.129943      0.921824      0.575080     Biso  1.000000 N
   N6         1.0     0.869856      0.080687      0.426826     Biso  1.000000 N
   N7         1.0     0.869378      0.080748      0.575437     Biso  1.000000 N
   N8         1.0     0.129691      0.921988      0.427142     Biso  1.000000 N
   N9         1.0     0.424589      0.869432      0.921106     Biso  1.000000 N
   N10        1.0     0.576419      0.123313      0.080103     Biso  1.000000 N
   N11        1.0     0.425113      0.125633      0.079888     Biso  1.000000 N
   N12        1.0     0.573469      0.871898      0.923420     Biso  1.000000 N
   N13        1.0     0.575970      0.124303      0.922883     Biso  1.000000 N
   N14        1.0     0.424269      0.869591      0.081213     Biso  1.000000 N
   N15        1.0     0.573274      0.871810      0.079223     Biso  1.000000 N
   N16        1.0     0.425120      0.125542      0.922833     Biso  1.000000 N
   N17        1.0     0.921815      0.426070      0.868510     Biso  1.000000 N
   N18        1.0     0.079138      0.575273      0.132296     Biso  1.000000 N
   N19        1.0     0.080498      0.427339      0.132688     Biso  1.000000 N
   N20        1.0     0.921598      0.575104      0.867781     Biso  1.000000 N
   N21        1.0     0.921451      0.575068      0.133898     Biso  1.000000 N
   N22        1.0     0.080961      0.427380      0.869425     Biso  1.000000 N
   N23        1.0     0.079539      0.575170      0.869611     Biso  1.000000 N
   N24        1.0     0.921728      0.425850      0.133226     Biso  1.000000 N
   N25        1.0     0.919176      0.870315      0.575542     Biso  1.000000 N
   N26        1.0     0.079811      0.132333      0.426606     Biso  1.000000 N
   N27        1.0     0.079984      0.132417      0.575858     Biso  1.000000 N
   N28        1.0     0.919468      0.870408      0.426509     Biso  1.000000 N
   N29        1.0     0.921067      0.131967      0.426905     Biso  1.000000 N
   N30        1.0     0.078586      0.870785      0.575140     Biso  1.000000 N
   N31        1.0     0.078362      0.870937      0.427198     Biso  1.000000 N
   N32        1.0     0.920679      0.131955      0.575614     Biso  1.000000 N
   N33        1.0     0.874622      0.425456      0.079540     Biso  1.000000 N
   N34        1.0     0.130750      0.575528      0.920906     Biso  1.000000 N
   N35        1.0     0.127907      0.426742      0.923259     Biso  1.000000 N
   N36        1.0     0.875331      0.576494      0.079410     Biso  1.000000 N
   N37        1.0     0.130425      0.575654      0.081081     Biso  1.000000 N
   N38        1.0     0.874677      0.425758      0.922203     Biso  1.000000 N
   N39        1.0     0.875524      0.576533      0.922311     Biso  1.000000 N
   N40        1.0     0.127465      0.426616      0.078856     Biso  1.000000 N
   N41        1.0     0.424556      0.920858      0.132458     Biso  1.000000 N
   N42        1.0     0.574798      0.077845      0.868640     Biso  1.000000 N
   N43        1.0     0.425860      0.078950      0.868693     Biso  1.000000 N
   N44        1.0     0.572411      0.918785      0.133018     Biso  1.000000 N
   N45        1.0     0.572625      0.918989      0.869733     Biso  1.000000 N
   N46        1.0     0.425533      0.078902      0.133913     Biso  1.000000 N
   N47        1.0     0.575072      0.077233      0.134609     Biso  1.000000 N
   N48        1.0     0.424863      0.920797      0.869962     Biso  1.000000 N
   N49        1.0     0.823510      0.910730      0.372576     Biso  1.000000 N
   N50        1.0     0.176152      0.092285      0.629348     Biso  1.000000 N
   N51        1.0     0.175575      0.091916      0.372612     Biso  1.000000 N
   N52        1.0     0.822843      0.910389      0.629012     Biso  1.000000 N
   N53        1.0     0.176293      0.909124      0.627140     Biso  1.000000 N
   N54        1.0     0.825203      0.091627      0.372993     Biso  1.000000 N
   N55        1.0     0.824381      0.091851      0.628976     Biso  1.000000 N
   N56        1.0     0.175700      0.909523      0.374726     Biso  1.000000 N
   N57        1.0     0.372328      0.823443      0.908333     Biso  1.000000 N
   N58        1.0     0.632183      0.167322      0.088040     Biso  1.000000 N
   N59        1.0     0.369750      0.170177      0.087817     Biso  1.000000 N
   N60        1.0     0.629082      0.827756      0.914696     Biso  1.000000 N
   N61        1.0     0.631425      0.168643      0.914627     Biso  1.000000 N
   N62        1.0     0.371654      0.823906      0.093606     Biso  1.000000 N
   N63        1.0     0.629199      0.828011      0.087562     Biso  1.000000 N
   N64        1.0     0.369928      0.170152      0.914461     Biso  1.000000 N
   N65        1.0     0.908728      0.372266      0.824097     Biso  1.000000 N
   N66        1.0     0.091018      0.627653      0.178445     Biso  1.000000 N
   N67        1.0     0.092827      0.373431      0.177086     Biso  1.000000 N
   N68        1.0     0.908211      0.628200      0.822699     Biso  1.000000 N
   N69        1.0     0.908383      0.628420      0.178757     Biso  1.000000 N
   N70        1.0     0.093668      0.373752      0.824800     Biso  1.000000 N
   N71        1.0     0.091803      0.627227      0.823197     Biso  1.000000 N
   N72        1.0     0.908965      0.371850      0.177493     Biso  1.000000 N
   N73        1.0     0.907758      0.825288      0.628976     Biso  1.000000 N
   N74        1.0     0.090700      0.177046      0.372702     Biso  1.000000 N
   N75        1.0     0.091204      0.177344      0.629510     Biso  1.000000 N
   N76        1.0     0.908304      0.825511      0.372900     Biso  1.000000 N
   N77        1.0     0.910126      0.176700      0.373093     Biso  1.000000 N
   N78        1.0     0.091063      0.824416      0.627247     Biso  1.000000 N
   N79        1.0     0.090496      0.824788      0.374819     Biso  1.000000 N
   N80        1.0     0.909440      0.176782      0.629282     Biso  1.000000 N
   N81        1.0     0.830178      0.369992      0.087665     Biso  1.000000 N
   N82        1.0     0.176709      0.627835      0.908224     Biso  1.000000 N
   N83        1.0     0.172195      0.371248      0.914773     Biso  1.000000 N
   N84        1.0     0.831239      0.632173      0.087572     Biso  1.000000 N
   N85        1.0     0.176047      0.628307      0.093543     Biso  1.000000 N
   N86        1.0     0.829946      0.370590      0.913951     Biso  1.000000 N
   N87        1.0     0.831170      0.631957      0.913948     Biso  1.000000 N
   N88        1.0     0.171341      0.370804      0.087112     Biso  1.000000 N
   N89        1.0     0.372164      0.908890      0.178555     Biso  1.000000 N
   N90        1.0     0.628273      0.091091      0.823822     Biso  1.000000 N
   N91        1.0     0.372537      0.092238      0.823897     Biso  1.000000 N
   N92        1.0     0.626297      0.906607      0.177471     Biso  1.000000 N
   N93        1.0     0.626192      0.906562      0.824968     Biso  1.000000 N
   N94        1.0     0.371742      0.091946      0.178225     Biso  1.000000 N
   N95        1.0     0.628751      0.090362      0.179285     Biso  1.000000 N
   N96        1.0     0.372801      0.908592      0.823547     Biso  1.000000 N
   C1         1.0     0.848781      0.757956      0.244185     Biso  1.000000 C
   C2         1.0     0.152732      0.245262      0.758038     Biso  1.000000 C
   C3         1.0     0.151555      0.244502      0.243553     Biso  1.000000 C
   C4         1.0     0.847936      0.757395      0.757095     Biso  1.000000 C
   C5         1.0     0.154833      0.753364      0.752531     Biso  1.000000 C
   C6         1.0     0.849411      0.243717      0.243857     Biso  1.000000 C
   C7         1.0     0.848442      0.244279      0.757753     Biso  1.000000 C
   C8         1.0     0.153656      0.754176      0.248909     Biso  1.000000 C
   C9         1.0     0.246829      0.845510      0.752672     Biso  1.000000 C
   C10        1.0     0.757993      0.150973      0.244417     Biso  1.000000 C
   C11        1.0     0.242983      0.151817      0.243700     Biso  1.000000 C
   C12        1.0     0.754662      0.848254      0.757605     Biso  1.000000 C
   C13        1.0     0.756878      0.151676      0.757736     Biso  1.000000 C
   C14        1.0     0.245752      0.846227      0.248886     Biso  1.000000 C
   C15        1.0     0.755442      0.848749      0.244051     Biso  1.000000 C
   C16        1.0     0.243970      0.152399      0.757988     Biso  1.000000 C
   C17        1.0     0.756957      0.243186      0.850401     Biso  1.000000 C
   C18        1.0     0.245932      0.753941      0.156844     Biso  1.000000 C
   C19        1.0     0.243478      0.243677      0.151329     Biso  1.000000 C
   C20        1.0     0.756198      0.756106      0.849538     Biso  1.000000 C
   C21        1.0     0.756772      0.756723      0.151996     Biso  1.000000 C
   C22        1.0     0.244678      0.244394      0.850214     Biso  1.000000 C
   C23        1.0     0.247120      0.753082      0.844582     Biso  1.000000 C
   C24        1.0     0.757798      0.242046      0.151362     Biso  1.000000 C
   C25        1.0     0.848846      0.851040      0.339810     Biso  1.000000 C
   C26        1.0     0.150828      0.151903      0.662319     Biso  1.000000 C
   C27        1.0     0.150077      0.151428      0.339586     Biso  1.000000 C
   C28        1.0     0.848073      0.850666      0.661783     Biso  1.000000 C
   C29        1.0     0.151687      0.848690      0.659169     Biso  1.000000 C
   C30        1.0     0.850738      0.151110      0.340053     Biso  1.000000 C
   C31        1.0     0.849782      0.151347      0.661995     Biso  1.000000 C
   C32        1.0     0.150894      0.849217      0.342609     Biso  1.000000 C
   C33        1.0     0.340400      0.848115      0.847766     Biso  1.000000 C
   C34        1.0     0.664130      0.146731      0.150257     Biso  1.000000 C
   C35        1.0     0.337119      0.148907      0.149595     Biso  1.000000 C
   C36        1.0     0.661215      0.849500      0.852734     Biso  1.000000 C
   C37        1.0     0.663349      0.147885      0.852381     Biso  1.000000 C
   C38        1.0     0.339539      0.848660      0.154039     Biso  1.000000 C
   C39        1.0     0.661523      0.849828      0.149390     Biso  1.000000 C
   C40        1.0     0.337819      0.149204      0.852358     Biso  1.000000 C
   C41        1.0     0.851358      0.337845      0.852321     Biso  1.000000 C
   C42        1.0     0.151233      0.660351      0.153998     Biso  1.000000 C
   C43        1.0     0.149699      0.338373      0.148911     Biso  1.000000 C
   C44        1.0     0.851707      0.663460      0.851406     Biso  1.000000 C
   C45        1.0     0.852028      0.663844      0.149971     Biso  1.000000 C
   C46        1.0     0.150757      0.338939      0.852827     Biso  1.000000 C
   C47        1.0     0.152174      0.659706      0.847563     Biso  1.000000 C
   C48        1.0     0.851802      0.337176      0.149183     Biso  1.000000 C
   C49        1.0     0.816979      0.818682      0.275475     Biso  1.000000 C
   C50        1.0     0.183141      0.183894      0.726623     Biso  1.000000 C
   C51        1.0     0.182102      0.183236      0.275042     Biso  1.000000 C
   C52        1.0     0.816089      0.818179      0.725981     Biso  1.000000 C
   C53        1.0     0.185282      0.815008      0.721847     Biso  1.000000 C
   C54        1.0     0.818797      0.182661      0.275539     Biso  1.000000 C
   C55        1.0     0.817681      0.183141      0.726350     Biso  1.000000 C
   C56        1.0     0.184194      0.815734      0.279681     Biso  1.000000 C
   C57        1.0     0.277653      0.814722      0.814055     Biso  1.000000 C
   C58        1.0     0.727533      0.180467      0.182242     Biso  1.000000 C
   C59        1.0     0.273607      0.181993      0.181858     Biso  1.000000 C
   C60        1.0     0.724823      0.817387      0.819577     Biso  1.000000 C
   C61        1.0     0.726579      0.181506      0.819878     Biso  1.000000 C
   C62        1.0     0.276541      0.815488      0.187470     Biso  1.000000 C
   C63        1.0     0.725435      0.817929      0.182149     Biso  1.000000 C
   C64        1.0     0.274639      0.182577      0.819799     Biso  1.000000 C
   C65        1.0     0.818256      0.274285      0.819892     Biso  1.000000 C
   C66        1.0     0.184374      0.723357      0.187480     Biso  1.000000 C
   C67        1.0     0.182068      0.274623      0.181567     Biso  1.000000 C
   C68        1.0     0.818084      0.726501      0.818907     Biso  1.000000 C
   C69        1.0     0.818730      0.727089      0.182434     Biso  1.000000 C
   C70        1.0     0.183299      0.275386      0.819996     Biso  1.000000 C
   C71        1.0     0.185560      0.722509      0.813936     Biso  1.000000 C
   C72        1.0     0.819044      0.273448      0.181655     Biso  1.000000 C
   C73        1.0     0.298720      0.573540      0.000670     Biso  1.000000 C
   H1         1.0     0.897017      0.734967      0.267951     Biso  1.000000 H
   H2         1.0     0.105120      0.269418      0.734195     Biso  1.000000 H
   H3         1.0     0.103955      0.268647      0.267435     Biso  1.000000 H
   H4         1.0     0.896127      0.734456      0.733191     Biso  1.000000 H
   H5         1.0     0.106682      0.730022      0.728959     Biso  1.000000 H
   H6         1.0     0.896990      0.267944      0.267702     Biso  1.000000 H
   H7         1.0     0.896049      0.268289      0.733747     Biso  1.000000 H
   H8         1.0     0.105530      0.730804      0.272505     Biso  1.000000 H
   H9         1.0     0.270113      0.893752      0.729227     Biso  1.000000 H
   H10        1.0     0.734603      0.103218      0.268742     Biso  1.000000 H
   H11        1.0     0.266361      0.103793      0.267514     Biso  1.000000 H
   H12        1.0     0.730238      0.895830      0.733957     Biso  1.000000 H
   H13        1.0     0.733394      0.103819      0.733703     Biso  1.000000 H
   H14        1.0     0.269134      0.894357      0.272462     Biso  1.000000 H
   H15        1.0     0.731013      0.896230      0.267882     Biso  1.000000 H
   H16        1.0     0.267212      0.104246      0.734300     Biso  1.000000 H
   H17        1.0     0.732133      0.267737      0.897365     Biso  1.000000 H
   H18        1.0     0.269495      0.730361      0.108815     Biso  1.000000 H
   H19        1.0     0.268664      0.268412      0.104642     Biso  1.000000 H
   H20        1.0     0.731691      0.730671      0.896218     Biso  1.000000 H
   H21        1.0     0.732106      0.731286      0.105407     Biso  1.000000 H
   H22        1.0     0.269871      0.269087      0.896940     Biso  1.000000 H
   H23        1.0     0.270668      0.729500      0.892619     Biso  1.000000 H
   H24        1.0     0.732958      0.266291      0.104217     Biso  1.000000 H
   H25        1.0     0.516898      0.287103      0.973712     Biso  1.000000 H
   H26        1.0     0.490366      0.277590      0.051640     Biso  1.000000 H
   H27        1.0     0.718058      0.510552      0.042905     Biso  1.000000 H
   H28        1.0     0.716634      0.503153      0.960573     Biso  1.000000 H
   O1         1.0     0.499724      0.250930      0.007583     Biso  1.000000 O
   O2         1.0     0.748170      0.497683      0.002014     Biso  1.000000 O
   O3         1.0     0.265950      0.519460      0.000630     Biso  1.000000 O
   O4         1.0     0.333830      0.625410      0.000740     Biso  1.000000 O
