# Supplementary material for: An experimental and computational study of CO2 adsorption in the sodalite-type M-BTT (M = Cr, Mn, Fe, Cu) metal–organic frameworks featuring open metal sites
Source: Chem Sci. 2018 Apr 23;9(20):4579–88. doi: 10.1039/c8sc00971f (PMC5969499; doi:10.1039/c8sc00971f)
Supplement: Supplementary file 3 [file SC-009-C8SC00971F-s003.cif]

# Electronic Supplementary Material (ESI) for Chemical Science.
# This journal is © The Royal Society of Chemistry 2018

####################################################################### 
# 
# This file contains crystal structure data downloaded from the 
# Cambridge Structural Database (CSD) hosted by the Cambridge 
# Crystallographic Data Centre (CCDC).
# 
# Full information about CCDC data access policies and citation 
# guidelines are available at http://www.ccdc.cam.ac.uk/access/V1 
# 
# Audit and citation data items may have been added by the CCDC. 
# Please retain this information to preserve the provenance of 
# this file and to allow appropriate attribution of the data. 
# 
#######################################################################

data_BARE_OXO_publ
_database_code_depnum_ccdc_archive 'CCDC 1582001'
_audit_update_record             
;
2017-10-25 deposited with the CCDC.
2018-04-23 downloaded from the CCDC.
;

_pd_block_id                     2016-02-13T17:24|BARE_OXO||bt1

_audit_creation_method           'from EXP file using GSAS2CIF'
_audit_creation_date             2016-02-13T17:24

#=============================================================================
# 5. OVERALL REFINEMENT & COMPUTING DETAILS

_refine_special_details          
; ?
;
_pd_proc_ls_special_details      
; ?
;

# The following items are used to identify the programs used.
_computing_molecular_graphics    ?
_computing_publication_material  ?

_refine_ls_weighting_scheme      ?
_refine_ls_weighting_details     ?
_refine_ls_hydrogen_treatment    ?
_refine_ls_extinction_method     ?
_refine_ls_extinction_coef       ?
_refine_ls_number_constraints    ?

_refine_ls_restrained_S_all      ?
_refine_ls_restrained_S_obs      ?

#==============================================================================
# 6. SAMPLE PREPARATION DATA

# (In the unusual case where multiple samples are used in a single
#  Rietveld study, this information should be moved into the phase
#  blocks)

# The following three fields describe the preparation of the material.
# The cooling rate is in K/min.  The pressure at which the sample was
# prepared is in kPa.  The temperature of preparation is in K.

_pd_prep_cool_rate               ?
_pd_prep_pressure                ?
_pd_prep_temperature             ?

_pd_char_colour                  ? # use ICDD colour descriptions
_refine_ls_shift/su_max          0.03
_refine_ls_shift/su_mean         0.01
_computing_structure_refinement  GSAS
_refine_ls_number_parameters     36
_refine_ls_goodness_of_fit_all   1.03
_refine_ls_number_restraints     7
_refine_ls_matrix_type           full
#==============================================================================
# 7. CHEMICAL, STRUCTURAL AND CRYSTAL DATA

_pd_char_particle_morphology     ?


_chemical_name_systematic        
; ?
;
_chemical_name_common            ?
_chemical_formula_moiety         ?
_chemical_formula_structural     ?
_chemical_formula_analytical     ?
_chemical_melting_point          ?
_chemical_compound_source        ? # for minerals and
# natural products
_symmetry_space_group_name_Hall  ?

_exptl_crystal_F_000             ?
_exptl_crystal_density_diffrn    ?
_exptl_crystal_density_meas      ?
_exptl_crystal_density_method    ?

_cell_measurement_temperature    10

_cell_special_details            
; ?
;

_geom_special_details            ?

# The following item identifies the program(s) used (if appropriate).
_computing_structure_solution    ?

#==============================================================================

# 8. Phase information from GSAS

_pd_phase_name                   
'from F:/Gas Storage Research/Jeff Long/Fe-BTT with Kenji/0p5 wt %/'
_cell_length_a                   18.6689(4)
_cell_length_b                   18.6689
_cell_length_c                   18.6689
_cell_angle_alpha                90.0
_cell_angle_beta                 90.0
_cell_angle_gamma                90.0
_cell_volume                     6506.6(4)
_symmetry_cell_setting           cubic
_symmetry_space_group_name_H-M   'P m -3 m'
loop_
_symmetry_equiv_pos_site_id
_symmetry_equiv_pos_as_xyz
1 +x,+y,+z
2 +z,+x,+y
3 +y,+z,+x
4 +x,+y,-z
5 -z,+x,+y
6 +y,-z,+x
7 -z,+x,-y
8 -y,-z,+x
9 +y,-z,-x
10 -x,+y,-z
11 -z,-x,+y
12 +x,-y,-z
13 +y,+x,+z
14 +z,+y,+x
15 +x,+z,+y
16 +y,+x,-z
17 -z,+y,+x
18 +x,-z,+y
19 -z,+y,-x
20 -x,-z,+y
21 +x,-z,-y
22 -y,+x,-z
23 -z,-y,+x
24 +y,-x,-z
-1 -x,-y,-z
-2 -z,-x,-y
-3 -y,-z,-x
-4 -x,-y,+z
-5 +z,-x,-y
-6 -y,+z,-x
-7 +z,-x,+y
-8 +y,+z,-x
-9 -y,+z,+x
-10 +x,-y,+z
-11 +z,+x,-y
-12 -x,+y,+z
-13 -y,-x,-z
-14 -z,-y,-x
-15 -x,-z,-y
-16 -y,-x,+z
-17 +z,-y,-x
-18 -x,+z,-y
-19 +z,-y,+x
-20 +x,+z,-y
-21 -x,+z,+y
-22 +y,-x,+z
-23 +z,+y,-x
-24 -y,+x,+z

# ATOMIC COORDINATES AND DISPLACEMENT PARAMETERS


loop_
_atom_site_type_symbol
_atom_site_label
_atom_site_fract_x
_atom_site_fract_y
_atom_site_fract_z
_atom_site_occupancy
_atom_site_thermal_displace_type
_atom_site_U_iso_or_equiv
_atom_site_symmetry_multiplicity
Cr Cr1 0.1357(11) 0.5 0.0 1.0 Uiso 0.00605 12
C C1 0.14944(28) 0.3365(4) -0.14944(28) 1.0 Uiso 0.0094(10) 24
C C2 0.18167(26) 0.2737(4) -0.18167(26) 1.0 Uiso 0.0094(10) 24
C C3 0.24345(29) 0.24345(29) -0.1507(4) 1.0 Uiso 0.0094(10) 24
Cl Cl1 0.0 0.5 0.0 1.0 Uiso 0.032(5) 3
N N1 0.13112(19) 0.42339(20) -0.08009(19) 1.0 Uiso 0.0119(6) 48
N N2 0.17499(22) 0.36941(20) -0.09090(19) 1.0 Uiso 0.0119(6) 48
H H1 0.2675(5) 0.2675(5) -0.1062(7) 1.0 Uiso 0.016(4) 24
O Os 0.2330(23) 0.5 0.0 0.235(17) Uiso 0.00351 12

# If you change Z, be sure to change all 3 of the following
_chemical_formula_sum            'C24 H8 Cl Cr4 N32 O0.94'
_chemical_formula_weight         1003.05
_cell_formula_units_Z            3

# MOLECULAR GEOMETRY

loop_
_geom_bond_atom_site_label_1
_geom_bond_atom_site_label_2
_geom_bond_distance
_geom_bond_site_symmetry_1
_geom_bond_site_symmetry_2
_geom_bond_publ_flag
Cr1 Cl1 2.533(20) . 1_555 N
Cr1 N1 2.0708(33) . 1_555 N
Cr1 N1 2.0708(33) . 4_555 N
Cr1 N1 2.0708(33) . 12_565 N
Cr1 N1 2.0708(33) . -10_565 N
Cr1 Os 1.82(5) . 1_555 N
C1 C2 1.448(10) . 1_555 N
C1 N1 2.103(7) . 1_555 N
C1 N1 2.103(7) . 19_555 N
C1 N2 1.341(5) . 1_555 N
C1 N2 1.341(5) . 19_555 N
C2 C1 1.448(10) . 1_555 N
C2 C3 1.408(5) . 1_555 N
C2 C3 1.408(5) . 7_555 N
C3 C2 1.408(5) . 1_555 N
C3 C2 1.408(5) . 9_555 N
C3 H1 1.046(17) . 1_555 N
Cl1 Cr1 2.533(20) . 1_555 N
Cl1 Cr1 2.533(20) . 10_555 N
Cl1 Cr1 2.533(20) . 14_555 N
Cl1 Cr1 2.533(20) . 19_555 N
N1 Cr1 2.0708(33) . 1_555 N
N1 C1 2.103(7) . 1_555 N
N1 N1 1.347(8) . 19_555 N
N1 N2 1.314(5) . 1_555 N
N2 C1 1.341(5) . 1_555 N
N2 N1 1.314(5) . 1_555 N
H1 C3 1.046(17) . 1_555 N
Os Cr1 1.82(5) . 1_555 N

loop_
_geom_angle_atom_site_label_1
_geom_angle_atom_site_label_2
_geom_angle_atom_site_label_3
_geom_angle
_geom_angle_site_symmetry_1
_geom_angle_site_symmetry_2
_geom_angle_site_symmetry_3
_geom_angle_publ_flag
Cl1 Cr1 N1 87.7(6) 1_555 . 1_555 N
Cl1 Cr1 N1 87.7(6) 1_555 . 4_555 N
Cl1 Cr1 N1 87.7(6) 1_555 . 12_565 N
Cl1 Cr1 N1 87.7(6) 1_555 . -10_565 N
Cl1 Cr1 Os 180.0 1_555 . 1_555 N
N1 Cr1 N1 92.45(22) 1_555 . 4_555 N
N1 Cr1 N1 175.3(11) 1_555 . 12_565 N
N1 Cr1 N1 87.36(23) 1_555 . -10_565 N
N1 Cr1 Os 92.3(6) 1_555 . 1_555 N
N1 Cr1 N1 87.36(23) 4_555 . 12_565 N
N1 Cr1 N1 175.3(11) 4_555 . -10_565 N
N1 Cr1 Os 92.3(6) 4_555 . 1_555 N
N1 Cr1 N1 92.45(22) 12_565 . -10_565 N
N1 Cr1 Os 92.3(6) 12_565 . 1_555 N
N1 Cr1 Os 92.3(6) -10_565 . 1_555 N
C2 C1 N2 124.15(34) 1_555 . 1_555 N
C2 C1 N2 124.15(34) 1_555 . 19_555 N
N2 C1 N2 111.7(7) 1_555 . 19_555 N
C1 C2 C3 119.7(4) 1_555 . 1_555 N
C1 C2 C3 119.7(4) 1_555 . 7_555 N
C3 C2 C3 120.7(7) 1_555 . 7_555 N
C2 C3 C2 119.3(7) 1_555 . 9_555 N
C2 C3 H1 120.3(4) 1_555 . 1_555 N
C2 C3 H1 120.3(4) 9_555 . 1_555 N
Cr1 Cl1 Cr1 180.0 1_555 . 10_555 N
Cr1 Cl1 Cr1 90.0 1_555 . 14_555 N
Cr1 Cl1 Cr1 90.0 1_555 . 19_555 N
Cr1 Cl1 Cr1 90.0 10_555 . 14_555 N
Cr1 Cl1 Cr1 90.0 10_555 . 19_555 N
Cr1 Cl1 Cr1 180.0 14_555 . 19_555 N
Cr1 N1 N1 122.7(5) 1_555 . 19_555 N
Cr1 N1 N2 127.9(5) 1_555 . 1_555 N
N1 N1 N2 109.40(24) 19_555 . 1_555 N
C1 N2 N1 104.8(4) 1_555 . 1_555 N

# Powder diffraction data for histogram  4
#==============================================================================
# 9. INSTRUMENT CHARACTERIZATION

_exptl_special_details           
; ?
;

# if regions of the data are excluded, the reason(s) are supplied here:
_pd_proc_info_excluded_regions   
; ?
;
_vrf_PLAT602_BARE_OXO_publ       
;
PROBLEM: Test for (Unreported) solvent accessible voids        ! Info 
RESPONSE: This is expected as the material is porous and it is evacuated.
;
_vrf_PLAT049_BARE_OXO_publ       
;
PROBLEM: Calculated Density less than 1.0 gcm-3 .........     0.7680 Check 
RESPONSE: This is expected as the material is porous.
;


_cell_measurement_theta_min      3.5
_cell_measurement_theta_max      155

# The following item is used to identify the equipment used to record
# the powder pattern when the diffractogram was measured at a laboratory
# other than the authors' home institution, e.g. when neutron or synchrotron
# radiation is used.

_pd_instr_location               
; ?
;
_pd_calibration_special_details  
# description of the method used
# to calibrate the instrument
; ?
;

_diffrn_ambient_temperature      10
_diffrn_source                   ?
_diffrn_source_target            ?
_diffrn_source_type              ?
_diffrn_measurement_device_type  BT1
_diffrn_detector                 ?
_diffrn_detector_type            ? # make or model of detector

_pd_meas_scan_method             ? # options are 'step', 'cont',
# 'tof', 'fixed' or
# 'disp' (= dispersive)
_pd_meas_special_details         
;  ?
;

# The following two items identify the program(s) used (if appropriate).
_computing_data_collection       ?
_computing_data_reduction        ?

# Describe any processing performed on the data, prior to refinement.
# For example: a manual Lp correction or a precomputed absorption correction
_pd_proc_info_data_reduction     ?

# The following item is used for angular dispersive measurements only.

_diffrn_radiation_monochromator  ?

# The following items are used to define the size of the instrument.
# Not all distances are appropriate for all instrument types.

_pd_instr_dist_src/mono          ?
_pd_instr_dist_mono/spec         ?
_pd_instr_dist_src/spec          ?
_pd_instr_dist_spec/anal         ?
_pd_instr_dist_anal/detc         ?
_pd_instr_dist_spec/detc         ?

# 10. Specimen size and mounting information

# The next three fields give the specimen dimensions in mm.  The equatorial
# plane contains the incident and diffracted beam.

_pd_spec_size_axial              ? # perpendicular to
# equatorial plane

_pd_spec_size_equat              ? # parallel to
# scattering vector
# in transmission

_pd_spec_size_thick              ? # parallel to
# scattering vector
# in reflection

_pd_spec_mounting                
# This field should be
# used to give details of the
# container.
; ?
;

_pd_spec_mount_mode              ? # options are 'reflection'
# or 'transmission'

_pd_spec_shape                   ? # options are 'cylinder'
# 'flat_sheet' or 'irregular'


loop_
_atom_type_symbol
_atom_type_number_in_cell
_atom_type_scat_length_neutron
_atom_type_scat_source
Cr 12.0 0.3635 International_Tables_Vol_C
C 72.0 0.6646 International_Tables_Vol_C
Cl 3.0 0.9577 International_Tables_Vol_C
N 96.0 0.9360 International_Tables_Vol_C
H 24.0 -0.3739 International_Tables_Vol_C
O 2.824 0.5803 International_Tables_Vol_C
_diffrn_radiation_probe          neutron
_diffrn_radiation_wavelength     2.078
_pd_proc_ls_prof_R_factor        0.0255
_pd_proc_ls_prof_wR_factor       0.0296
_pd_proc_ls_prof_wR_expected     0.0290
_refine_ls_R_Fsqd_factor         0.03682

_pd_proc_ls_background_function  
;   GSAS Background function number 1 with 12 terms.
 Shifted Chebyshev function of 1st kind
      1:    1093.52     2:   -403.647     3:    269.341     4:   -109.609    
      5:    124.893     6:   -62.4409     7:    65.0456     8:   -33.7647    
      9:    36.8115    10:   -12.4660    11:    12.0154    12:   -2.86529    
;

_exptl_absorpt_process_details   
;   GSAS Absorption/surface roughness correction: function number 0
 No correction is applied.
;
_exptl_absorpt_correction_T_min  1.00000
_exptl_absorpt_correction_T_max  1.00000
# Extinction correction
_gsas_exptl_extinct_corr_T_min   1.00000
_gsas_exptl_extinct_corr_T_max   1.00000

_pd_proc_ls_profile_function     
;
 CW Profile function number 3 with  19 terms
 Pseudovoigt profile coefficients as parameterized in
 P. Thompson, D.E. Cox & J.B. Hastings (1987). J. Appl. Cryst.,20,79-83.
 Asymmetry correction of L.W. Finger, D.E. Cox & A. P. Jephcoat (1994).
 J. Appl. Cryst.,27,892-900.
 #1(GU)   =  337.218 #2(GV)   = -174.464 #3(GW)   =   89.748
 #4(GP)   =   12.844 #5(LX)   =    1.214 #6(LY)   =   24.953
 #7(S/L)  =   0.0443 #8(H/L)  =   0.0341
 #9(trns) =     0.00 #10(shft)=   0.0000
 #11(stec)=     0.00 #12(ptec)=     0.00 #13(sfec)=     0.00
 #14(L11) =    0.000 #15(L22) =    0.000 #16(L33) =    0.000
 #17(L12) =    0.000 #18(L13) =    0.000 #19(L23) =    0.000
 Peak tails are ignored  where the intensity is below 0.0005 times the peak
   Aniso. broadening axis   0.0   0.0   1.0
;
_pd_proc_ls_peak_cutoff          0.00050
_pd_proc_info_datetime           2016-02-13T17:24:48
_pd_calc_method                  'Rietveld Refinement'

#---- raw/calc data loop -----
_pd_meas_2theta_range_min        1.5
_pd_meas_2theta_range_max        166.25
_pd_meas_2theta_range_inc        0.05
_pd_proc_2theta_range_min        1.5478
_pd_proc_2theta_range_max        166.2978
_pd_proc_2theta_range_inc        0.05

loop_
_pd_meas_intensity_total
_pd_proc_ls_weight
_pd_proc_intensity_bkg_calc
_pd_calc_intensity_total
7730(190) 0.0 2717. .
7030(180) 0.0 2703. .
5810(160) 0.0 2689. .
5330(150) 0.0 2675. .
4720(150) 0.0 2661. .
4260(140) 0.0 2647. .
3810(130) 0.0 2633. .
3370(120) 0.0 2620. .
3030(120) 0.0 2607. .
2890(110) 0.0 2593. .
3030(120) 0.0 2580. .
2550(110) 0.0 2567. .
2560(110) 0.0 2554. .
2430(100) 0.0 2541. .
2380(100) 0.0 2529. .
2450(100) 0.0 2516. .
2280(100) 0.0 2504. .
2247(99) 0.0 2491. .
2280(100) 0.0 2479. .
2310(100) 0.0 2467. .
2280(100) 0.0 2455. .
2229(99) 0.0 2443. .
2175(98) 0.0 2431. .
2161(97) 0.0 2420. .
2490(110) 0.0 2408. .
2480(100) 0.0 2397. .
2500(110) 0.0 2385. .
2430(100) 0.0 2374. .
2610(110) 0.0 2363. .
2320(100) 0.0 2352. .
2570(110) 0.0 2341. .
2310(100) 0.0 2330. .
2570(110) 0.0 2319. .
2620(110) 0.0 2308. .
2215(98) 0.0 2298. .
2450(100) 0.0 2287. .
2134(97) 0.0 2277. .
2330(100) 0.0 2267. .
2152(97) 0.0 2256. .
2188(98) 0.0 2246. .
2380(100) 0.0 2236. .
2175(98) 0.0001041 2226. 2232.
2252(99) 0.0001020 2217. 2222.
2188(98) 0.0001041 2207. 2213.
2166(97) 0.0001063 2197. 2204.
2129(96) 0.0001085 2188. 2194.
2166(97) 0.0001063 2178. 2185.
2066(95) 0.0001108 2169. 2176.
2184(98) 0.0001041 2160. 2168.
2030(94) 0.0001132 2150. 2159.
2229(99) 0.0001020 2141. 2150.
2350(100) 0.0000961 2132. 2142.
2070(95) 0.0001108 2123. 2134.
2129(96) 0.0001085 2114. 2125.
2243(99) 0.0001020 2106. 2118.
2107(96) 0.0001085 2097. 2110.
2116(96) 0.0001085 2088. 2104.
2310(100) 0.0000980 2080. 2099.
2129(96) 0.0001085 2071. 2099.
2360(100) 0.0000961 2063. 2104.
2152(97) 0.0001063 2055. 2117.
2129(96) 0.0001085 2046. 2137.
2270(100) 0.0001000 2038. 2166.
2270(100) 0.0001000 2030. 2199.
2420(100) 0.0000943 2022. 2237.
2360(100) 0.0000961 2014. 2278.
2270(100) 0.0001000 2007. 2322.
2400(100) 0.0000943 1999. 2369.
2570(110) 0.0000890 1991. 2420.
2570(110) 0.0000890 1983. 2474.
2720(110) 0.0000842 1976. 2531.
2610(110) 0.0000873 1968. 2593.
2600(110) 0.0000873 1961. 2660.
2640(110) 0.0000857 1954. 2732.
2590(110) 0.0000873 1946. 2809.
2830(110) 0.0000797 1939. 2892.
2900(110) 0.0000783 1932. 2983.
3000(120) 0.0000756 1925. 3082.
3030(120) 0.0000743 1918. 3189.
3370(120) 0.0000672 1911. 3307.
3290(120) 0.0000683 1904. 3436.
3470(120) 0.0000650 1898. 3580.
3790(130) 0.0000592 1891. 3740.
3910(130) 0.0000574 1884. 3919.
3990(130) 0.0000565 1878. 4121.
4410(140) 0.0000510 1871. 4352.
4610(140) 0.0000489 1865. 4620.
4720(150) 0.0000476 1858. 4934.
5150(150) 0.0000433 1852. 5314.
5720(160) 0.0000391 1846. 5782.
6630(170) 0.0000338 1839. 6388.
7840(190) 0.0000283 1833. 7209.
9220(200) 0.0000240 1827. 8333.
10310(220) 0.0000216 1821. 9769.
12740(240) 0.0000174 1815. 11274.
13220(240) 0.0000168 1809. 12259.
12540(240) 0.0000177 1803. 12014.
11380(230) 0.0000196 1798. 10278.
8630(200) 0.0000258 1792. 7660.
5900(160) 0.0000381 1786. 5171.
3672(88) 0.0001291 1781. 3434.
2649(74) 0.0001826 1775. 2496.
2053(65) 0.0002367 1769. 2090.
1791(60) 0.0002778 1764. 1937.
1729(59) 0.0002873 1759. 1879.
1834(61) 0.0002687 1753. 1849.
1795(60) 0.0002778 1748. 1828.
1852(61) 0.0002687 1743. 1812.
1791(60) 0.0002778 1737. 1798.
1813(61) 0.0002687 1732. 1787.
1692(59) 0.0002873 1727. 1776.
1693(59) 0.0002873 1722. 1767.
1624(57) 0.0003078 1717. 1758.
1666(58) 0.0002973 1712. 1751.
1644(58) 0.0002973 1707. 1743.
1669(58) 0.0002973 1702. 1737.
1654(58) 0.0002973 1698. 1731.
1742(59) 0.0002873 1693. 1725.
1679(58) 0.0002973 1688. 1720.
1687(58) 0.0002973 1684. 1715.
1614(57) 0.0003078 1679. 1710.
1694(59) 0.0002873 1674. 1707.
1745(60) 0.0002778 1670. 1704.
1758(60) 0.0002778 1665. 1704.
1713(59) 0.0002873 1661. 1709.
1748(60) 0.0002778 1657. 1722.
1773(60) 0.0002778 1652. 1745.
1795(60) 0.0002778 1648. 1781.
1898(62) 0.0002601 1644. 1830.
1862(62) 0.0002601 1639. 1893.
1893(62) 0.0002601 1635. 1960.
1990(64) 0.0002441 1631. 2035.
2083(65) 0.0002367 1627. 2117.
2202(67) 0.0002228 1623. 2208.
2220(68) 0.0002163 1619. 2309.
2384(70) 0.0002041 1615. 2421.
2434(71) 0.0001984 1611. 2547.
2552(73) 0.0001877 1607. 2688.
2712(75) 0.0001778 1603. 2850.
3003(79) 0.0001602 1600. 3038.
3196(82) 0.0001487 1596. 3257.
3425(85) 0.0001384 1592. 3516.
3704(88) 0.0001291 1588. 3842.
4027(92) 0.0001181 1585. 4265.
4760(100) 0.0001000 1581. 4836.
5510(110) 0.0000857 1578. 5617.
6610(120) 0.0000706 1574. 6615.
7750(130) 0.0000601 1571. 7665.
8260(130) 0.0000565 1567. 8366.
8120(130) 0.0000574 1564. 8233.
7030(120) 0.0000672 1560. 7091.
5680(110) 0.0000826 1557. 5371.
3668(88) 0.0001291 1554. 3752.
2592(73) 0.0001877 1550. 2636.
2011(64) 0.0002441 1547. 2039.
1678(58) 0.0002973 1544. 1781.
1568(56) 0.0003189 1541. 1683.
1480(55) 0.0003306 1537. 1644.
1542(56) 0.0003189 1534. 1624.
1530(55) 0.0003306 1531. 1611.
1511(55) 0.0003306 1528. 1601.
1620(57) 0.0003078 1525. 1593.
1646(58) 0.0002973 1522. 1587.
1694(59) 0.0002873 1519. 1582.
1596(57) 0.0003078 1516. 1579.
1625(57) 0.0003078 1513. 1577.
1649(58) 0.0002973 1510. 1576.
1740(59) 0.0002873 1508. 1578.
1795(60) 0.0002778 1505. 1584.
1873(62) 0.0002601 1502. 1599.
1901(62) 0.0002601 1499. 1631.
1947(63) 0.0002520 1496. 1689.
1897(62) 0.0002601 1494. 1782.
2018(64) 0.0002441 1491. 1912.
2266(68) 0.0002163 1488. 2077.
2450(71) 0.0001984 1486. 2275.
2502(72) 0.0001929 1483. 2502.
2684(75) 0.0001778 1481. 2759.
2984(79) 0.0001602 1478. 3052.
3347(84) 0.0001417 1476. 3386.
3658(88) 0.0001291 1473. 3774.
3970(91) 0.0001208 1471. 4231.
4359(96) 0.0001085 1468. 4782.
5170(110) 0.0000907 1466. 5471.
6110(110) 0.0000769 1463. 6371.
7560(130) 0.0000620 1461. 7596.
9430(140) 0.0000496 1459. 9252.
11240(160) 0.0000416 1456. 11286.
13300(170) 0.0000350 1454. 13253.
14070(170) 0.0000330 1452. 14285.
13410(170) 0.0000346 1450. 13525.
10880(150) 0.0000427 1447. 10949.
7640(130) 0.0000610 1445. 7654.
4990(100) 0.0000961 1443. 4853.
3002(79) 0.0001602 1441. 3069.
2101(66) 0.0002296 1439. 2176.
1644(79) 0.0001602 1437. 1806.
1449(74) 0.0001826 1434. 1665.
1389(72) 0.0001929 1432. 1604.
1486(75) 0.0001778 1430. 1569.
1512(55) 0.0003306 1428. 1545.
1515(55) 0.0003306 1426. 1526.
1530(55) 0.0003306 1424. 1510.
1506(55) 0.0003306 1422. 1497.
1470(54) 0.0003429 1420. 1487.
1555(56) 0.0003189 1418. 1478.
1455(54) 0.0003429 1417. 1470.
1479(54) 0.0003429 1415. 1464.
1514(55) 0.0003306 1413. 1458.
1404(53) 0.000356 1411. 1454.
1406(53) 0.000356 1409. 1452.
1483(54) 0.0003429 1407. 1450.
1355(52) 0.000370 1406. 1450.
1469(54) 0.0003429 1404. 1451.
1490(55) 0.0003306 1402. 1452.
1423(53) 0.000356 1400. 1455.
1464(54) 0.0003429 1399. 1460.
1427(53) 0.000356 1397. 1466.
1526(55) 0.0003306 1395. 1475.
1466(54) 0.0003429 1394. 1488.
1553(56) 0.0003189 1392. 1508.
1592(57) 0.0003078 1390. 1534.
1630(57) 0.0003078 1389. 1562.
1641(57) 0.0003078 1387. 1582.
1611(57) 0.0003078 1385. 1580.
1564(56) 0.0003189 1384. 1550.
1521(55) 0.0003306 1382. 1502.
1508(55) 0.0003306 1381. 1455.
1459(54) 0.0003429 1379. 1422.
1394(53) 0.000356 1378. 1403.
1370(52) 0.000370 1376. 1394.
1366(52) 0.000370 1375. 1389.
1432(53) 0.000356 1373. 1386.
1466(54) 0.0003429 1372. 1383.
1456(54) 0.0003429 1370. 1381.
1438(53) 0.000356 1369. 1379.
1408(53) 0.000356 1368. 1377.
1425(53) 0.000356 1366. 1375.
1416(53) 0.000356 1365. 1373.
1473(54) 0.0003429 1363. 1372.
1467(54) 0.0003429 1362. 1370.
1310(51) 0.000384 1361. 1368.
1459(54) 0.0003429 1359. 1367.
1278(50) 0.000400 1358. 1365.
1285(50) 0.000400 1357. 1364.
1390(52) 0.000370 1356. 1362.
1387(52) 0.000370 1354. 1361.
1432(53) 0.000356 1353. 1359.
1398(53) 0.000356 1352. 1358.
1321(51) 0.000384 1351. 1356.
1316(51) 0.000384 1349. 1355.
1346(52) 0.000370 1348. 1354.
1437(53) 0.000356 1347. 1353.
1360(52) 0.000370 1346. 1351.
1375(52) 0.000370 1344. 1350.
1386(52) 0.000370 1343. 1349.
1376(52) 0.000370 1342. 1347.
1333(51) 0.000384 1341. 1346.
1363(52) 0.000370 1340. 1344.
1293(50) 0.000400 1339. 1343.
1391(53) 0.000356 1338. 1342.
1435(53) 0.000356 1337. 1341.
1315(51) 0.000384 1335. 1340.
1301(51) 0.000384 1334. 1338.
1285(50) 0.000400 1333. 1337.
1299(51) 0.000384 1332. 1336.
1334(51) 0.000384 1331. 1335.
1328(51) 0.000384 1330. 1334.
1292(50) 0.000400 1329. 1334.
1277(50) 0.000400 1328. 1333.
1272(50) 0.000400 1327. 1334.
1283(50) 0.000400 1326. 1334.
1258(50) 0.000400 1325. 1335.
1386(52) 0.000370 1324. 1337.
1402(53) 0.000356 1323. 1339.
1295(50) 0.000400 1322. 1342.
1381(52) 0.000370 1321. 1346.
1399(53) 0.000356 1320. 1352.
1386(52) 0.000370 1319. 1361.
1390(52) 0.000370 1318. 1371.
1440(54) 0.0003429 1317. 1383.
1451(54) 0.0003429 1316. 1390.
1439(54) 0.0003429 1315. 1387.
1410(53) 0.000356 1315. 1374.
1371(52) 0.000370 1314. 1355.
1352(52) 0.000370 1313. 1338.
1359(52) 0.000370 1312. 1326.
1379(52) 0.000370 1311. 1320.
1389(52) 0.000370 1310. 1317.
1386(52) 0.000370 1309. 1315.
1358(52) 0.000370 1308. 1314.
1424(53) 0.000356 1308. 1313.
1278(50) 0.000400 1307. 1313.
1303(51) 0.000384 1306. 1312.
1386(52) 0.000370 1305. 1312.
1393(53) 0.000356 1304. 1311.
1432(78) 0.0001644 1303. 1310.
1341(51) 0.000384 1303. 1310.
1283(50) 0.000400 1302. 1309.
1359(51) 0.000384 1301. 1308.
1367(51) 0.000384 1300. 1308.
1276(49) 0.000416 1299. 1307.
1329(51) 0.000384 1299. 1307.
1332(51) 0.000384 1298. 1307.
1347(51) 0.000384 1297. 1306.
1345(51) 0.000384 1296. 1306.
1272(49) 0.000416 1296. 1306.
1265(49) 0.000416 1295. 1306.
1314(50) 0.000400 1294. 1306.
1380(52) 0.000370 1293. 1306.
1363(51) 0.000384 1293. 1306.
1339(51) 0.000384 1292. 1306.
1356(51) 0.000384 1291. 1307.
1357(51) 0.000384 1290. 1308.
1378(52) 0.000370 1290. 1309.
1264(49) 0.000416 1289. 1310.
1332(51) 0.000384 1288. 1313.
1376(52) 0.000370 1288. 1318.
1326(51) 0.000384 1287. 1326.
1340(51) 0.000384 1286. 1342.
1394(52) 0.000370 1285. 1370.
1445(53) 0.000356 1285. 1414.
1542(55) 0.0003306 1284. 1477.
1599(56) 0.0003189 1283. 1562.
1689(57) 0.0003078 1283. 1674.
1839(60) 0.0002778 1282. 1823.
2043(64) 0.0002441 1281. 2026.
2260(67) 0.0002228 1281. 2299.
2711(74) 0.0001826 1280. 2636.
3066(79) 0.0001602 1279. 2972.
3148(80) 0.0001562 1279. 3175.
3175(80) 0.0001562 1278. 3103.
2687(73) 0.0001877 1278. 2741.
2163(65) 0.0002367 1277. 2259.
1678(57) 0.0003078 1276. 1842.
1588(56) 0.0003189 1276. 1572.
1352(51) 0.000384 1275. 1435.
1297(50) 0.000400 1274. 1378.
1343(51) 0.000384 1274. 1358.
1317(50) 0.000400 1273. 1353.
1376(52) 0.000370 1273. 1359.
1406(52) 0.000370 1272. 1376.
1389(52) 0.000370 1271. 1413.
1445(53) 0.000356 1271. 1478.
1519(54) 0.0003429 1270. 1584.
1782(59) 0.0002873 1269. 1736.
1950(62) 0.0002601 1269. 1946.
2127(65) 0.0002367 1268. 2231.
2469(70) 0.0002041 1268. 2621.
3095(79) 0.0001602 1267. 3149.
3795(88) 0.0001291 1267. 3815.
4463(95) 0.0001108 1266. 4510.
4857(99) 0.0001020 1265. 4989.
4764(98) 0.0001041 1265. 4958.
4010(90) 0.0001235 1264. 4321.
3074(79) 0.0001602 1264. 3365.
2344(68) 0.0002163 1263. 2490.
1700(58) 0.0002973 1263. 1895.
1563(55) 0.0003306 1262. 1575.
1233(49) 0.000416 1261. 1432.
1236(49) 0.000416 1261. 1372.
1176(47) 0.000453 1260. 1346.
1225(48) 0.000434 1260. 1331.
1202(48) 0.000434 1259. 1321.
1316(50) 0.000400 1259. 1314.
1191(48) 0.000434 1258. 1309.
1253(49) 0.000416 1258. 1307.
1320(50) 0.000400 1257. 1306.
1296(50) 0.000400 1256. 1308.
1276(49) 0.000416 1256. 1313.
1297(50) 0.000400 1255. 1320.
1342(51) 0.000384 1255. 1330.
1310(50) 0.000400 1254. 1342.
1282(50) 0.000400 1254. 1350.
1341(51) 0.000384 1253. 1349.
1263(49) 0.000416 1253. 1339.
1251(49) 0.000416 1252. 1323.
1283(50) 0.000400 1252. 1310.
1274(49) 0.000416 1251. 1302.
1251(49) 0.000416 1251. 1299.
1274(49) 0.000416 1250. 1301.
1274(49) 0.000416 1250. 1308.
1300(50) 0.000400 1249. 1320.
1432(53) 0.000356 1249. 1344.
1401(52) 0.000370 1248. 1388.
1529(55) 0.0003306 1248. 1464.
1744(58) 0.0002973 1247. 1587.
1862(61) 0.0002687 1247. 1770.
2076(64) 0.0002441 1246. 2031.
2486(70) 0.0002041 1245. 2397.
3098(79) 0.0001602 1245. 2899.
3755(87) 0.0001321 1244. 3532.
4215(92) 0.0001181 1244. 4199.
4718(98) 0.0001041 1243. 4674.
4498(96) 0.0001085 1243. 4678.
3972(90) 0.0001235 1242. 4112.
3225(76) 0.0001731 1242. 3234.
2352(65) 0.0002367 1241. 2418.
1765(56) 0.0003189 1241. 1856.
1564(52) 0.000370 1240. 1550.
1342(48) 0.000434 1240. 1410.
1316(48) 0.000434 1239. 1351.
1284(47) 0.000453 1239. 1326.
1291(47) 0.000453 1239. 1314.
1334(48) 0.000434 1238. 1309.
1335(48) 0.000434 1238. 1312.
1360(49) 0.000416 1237. 1323.
1374(49) 0.000416 1237. 1344.
1398(49) 0.000416 1236. 1376.
1460(50) 0.000400 1236. 1424.
1471(51) 0.000384 1235. 1487.
1617(53) 0.000356 1235. 1557.
1677(54) 0.0003429 1234. 1611.
1701(55) 0.0003306 1234. 1620.
1632(54) 0.0003429 1233. 1568.
1516(51) 0.000384 1233. 1476.
1358(49) 0.000416 1232. 1385.
1304(47) 0.000453 1232. 1320.
1343(48) 0.000434 1231. 1282.
1221(46) 0.000473 1231. 1264.
1324(48) 0.000434 1230. 1256.
1324(48) 0.000434 1230. 1253.
1299(47) 0.000453 1229. 1251.
1272(47) 0.000453 1229. 1251.
1223(46) 0.000473 1228. 1253.
1246(46) 0.000473 1228. 1258.
1215(46) 0.000473 1227. 1266.
1235(46) 0.000473 1227. 1278.
1326(48) 0.000434 1226. 1294.
1338(48) 0.000434 1226. 1313.
1344(48) 0.000434 1225. 1332.
1386(49) 0.000416 1225. 1341.
1424(50) 0.000400 1224. 1333.
1334(48) 0.000434 1224. 1310.
1282(47) 0.000453 1224. 1283.
1240(46) 0.000473 1223. 1261.
1251(46) 0.000473 1223. 1247.
1262(47) 0.000453 1222. 1239.
1254(46) 0.000473 1222. 1236.
1248(46) 0.000473 1221. 1235.
1290(47) 0.000453 1221. 1234.
1237(46) 0.000473 1220. 1234.
1239(46) 0.000473 1220. 1235.
1272(47) 0.000453 1219. 1237.
1252(46) 0.000473 1219. 1240.
1196(45) 0.000494 1218. 1245.
1230(46) 0.000473 1218. 1252.
1246(46) 0.000473 1217. 1259.
1250(46) 0.000473 1217. 1266.
1271(47) 0.000453 1216. 1268.
1250(46) 0.000473 1216. 1263.
1267(47) 0.000453 1216. 1254.
1198(45) 0.000494 1215. 1244.
1278(47) 0.000453 1215. 1237.
1241(46) 0.000473 1214. 1233.
1260(47) 0.000453 1214. 1231.
1237(46) 0.000473 1213. 1230.
1351(48) 0.000434 1213. 1230.
1231(46) 0.000473 1212. 1230.
1255(46) 0.000473 1212. 1230.
1267(47) 0.000453 1211. 1231.
1289(47) 0.000453 1211. 1233.
1263(47) 0.000453 1210. 1234.
1257(47) 0.000453 1210. 1235.
1236(46) 0.000473 1209. 1237.
1180(45) 0.000494 1209. 1239.
1209(46) 0.000473 1208. 1241.
1231(46) 0.000473 1208. 1244.
1277(47) 0.000453 1208. 1248.
1280(47) 0.000453 1207. 1253.
1305(47) 0.000453 1207. 1260.
1340(48) 0.000434 1206. 1269.
1326(48) 0.000434 1206. 1283.
1349(48) 0.000434 1205. 1306.
1359(49) 0.000416 1205. 1350.
1412(50) 0.000400 1204. 1428.
1594(53) 0.000356 1204. 1566.
1719(55) 0.0003306 1203. 1791.
2069(61) 0.0002687 1203. 2136.
2604(68) 0.0002163 1202. 2632.
3258(77) 0.0001687 1202. 3269.
4029(86) 0.0001352 1201. 3949.
4597(92) 0.0001181 1201. 4456.
4581(91) 0.0001208 1201. 4518.
4022(86) 0.0001352 1200. 4021.
3361(78) 0.0001644 1200. 3204.
2428(66) 0.0002296 1199. 2424.
1806(56) 0.0003189 1199. 1875.
1502(51) 0.000384 1198. 1567.
1381(49) 0.000416 1198. 1428.
1314(48) 0.000434 1197. 1379.
1379(49) 0.000416 1197. 1381.
1346(48) 0.000434 1196. 1420.
1525(52) 0.000370 1196. 1504.
1616(53) 0.000356 1195. 1647.
1833(57) 0.0003078 1195. 1862.
2176(62) 0.0002601 1194. 2147.
2471(66) 0.0002296 1194. 2463.
2711(70) 0.0002041 1194. 2713.
2803(71) 0.0001984 1193. 2772.
2577(68) 0.0002163 1193. 2570.
2177(62) 0.0002601 1192. 2200.
1834(57) 0.0003078 1192. 1832.
1514(51) 0.000384 1191. 1564.
1437(50) 0.000400 1191. 1411.
1318(48) 0.000434 1190. 1343.
1304(48) 0.000434 1190. 1327.
1249(46) 0.000473 1189. 1345.
1407(49) 0.000416 1189. 1397.
1454(50) 0.000400 1188. 1494.
1597(53) 0.000356 1188. 1652.
1821(57) 0.0003078 1187. 1881.
2116(61) 0.0002687 1187. 2170.
2448(66) 0.0002296 1187. 2466.
2754(70) 0.0002041 1186. 2663.
2750(70) 0.0002041 1186. 2645.
2505(67) 0.0002228 1185. 2390.
2109(61) 0.0002687 1185. 2028.
1734(55) 0.0003306 1184. 1705.
1513(51) 0.000384 1184. 1489.
1388(49) 0.000416 1183. 1376.
1320(48) 0.000434 1183. 1336.
1296(47) 0.000453 1182. 1344.
1410(50) 0.000400 1182. 1394.
1506(51) 0.000384 1181. 1497.
1714(55) 0.0003306 1181. 1671.
1957(59) 0.0002873 1180. 1935.
2255(63) 0.0002520 1180. 2286.
2741(70) 0.0002041 1180. 2671.
3064(74) 0.0001826 1179. 2973.
3169(76) 0.0001731 1179. 3038.
2903(72) 0.0001929 1178. 2790.
2415(66) 0.0002296 1178. 2345.
1970(59) 0.0002873 1177. 1905.
1606(53) 0.000356 1177. 1584.
1371(49) 0.000416 1176. 1396.
1226(46) 0.000473 1176. 1303.
1227(46) 0.000473 1175. 1262.
1257(47) 0.000453 1175. 1244.
1200(45) 0.000494 1174. 1237.
1175(45) 0.000494 1174. 1237.
1190(45) 0.000494 1173. 1242.
1190(45) 0.000494 1173. 1253.
1317(48) 0.000434 1173. 1265.
1310(48) 0.000434 1172. 1274.
1303(48) 0.000434 1172. 1272.
1280(47) 0.000453 1171. 1258.
1235(46) 0.000473 1171. 1237.
1251(46) 0.000473 1170. 1217.
1160(45) 0.000494 1170. 1202.
1189(45) 0.000494 1169. 1193.
1180(45) 0.000494 1169. 1188.
1199(45) 0.000494 1168. 1185.
1203(46) 0.000473 1168. 1183.
1223(46) 0.000473 1167. 1182.
1143(44) 0.000517 1167. 1181.
1205(46) 0.000473 1166. 1180.
1154(45) 0.000494 1166. 1179.
1137(44) 0.000517 1166. 1178.
1181(45) 0.000494 1165. 1177.
1123(44) 0.000517 1165. 1177.
1125(44) 0.000517 1164. 1176.
1147(44) 0.000517 1164. 1175.
1155(45) 0.000494 1163. 1175.
1209(46) 0.000473 1163. 1175.
1131(44) 0.000517 1162. 1176.
1195(45) 0.000494 1162. 1179.
1202(45) 0.000494 1161. 1184.
1220(46) 0.000473 1161. 1193.
1260(47) 0.000453 1160. 1209.
1245(46) 0.000473 1160. 1233.
1238(46) 0.000473 1160. 1263.
1283(47) 0.000453 1159. 1294.
1375(49) 0.000416 1159. 1315.
1310(48) 0.000434 1158. 1313.
1242(46) 0.000473 1158. 1286.
1245(46) 0.000473 1157. 1248.
1212(46) 0.000473 1157. 1214.
1177(45) 0.000494 1156. 1190.
1162(45) 0.000494 1156. 1177.
1150(44) 0.000517 1155. 1170.
1160(45) 0.000494 1155. 1167.
1181(45) 0.000494 1154. 1165.
1186(45) 0.000494 1154. 1163.
1164(45) 0.000494 1154. 1162.
1191(45) 0.000494 1153. 1162.
1130(44) 0.000517 1153. 1161.
1122(44) 0.000517 1152. 1160.
1203(46) 0.000473 1152. 1160.
1219(46) 0.000473 1151. 1159.
1211(46) 0.000473 1151. 1159.
1172(45) 0.000494 1150. 1158.
1210(46) 0.000473 1150. 1158.
1141(44) 0.000517 1149. 1158.
1094(43) 0.000541 1149. 1158.
1127(44) 0.000517 1148. 1158.
1229(44) 0.000517 1148. 1159.
1187(44) 0.000517 1148. 1160.
1183(44) 0.000517 1147. 1162.
1142(43) 0.000541 1147. 1165.
1165(43) 0.000541 1146. 1167.
1156(43) 0.000541 1146. 1168.
1179(44) 0.000517 1145. 1167.
1193(44) 0.000517 1145. 1165.
1167(43) 0.000541 1144. 1163.
1177(43) 0.000541 1144. 1162.
1179(44) 0.000517 1143. 1162.
1178(44) 0.000517 1143. 1165.
1246(45) 0.000494 1143. 1172.
1280(46) 0.000473 1142. 1184.
1285(46) 0.000473 1142. 1206.
1280(45) 0.000494 1141. 1238.
1277(45) 0.000494 1141. 1279.
1334(47) 0.000453 1140. 1322.
1347(47) 0.000453 1140. 1351.
1406(48) 0.000434 1139. 1351.
1364(47) 0.000453 1139. 1320.
1262(45) 0.000494 1138. 1275.
1203(44) 0.000517 1138. 1236.
1207(44) 0.000517 1138. 1213.
1188(44) 0.000517 1137. 1208.
1197(44) 0.000517 1137. 1223.
1295(46) 0.000473 1136. 1263.
1358(47) 0.000453 1136. 1337.
1405(48) 0.000434 1135. 1454.
1585(51) 0.000384 1135. 1610.
1727(53) 0.000356 1134. 1778.
1762(54) 0.0003429 1134. 1904.
1849(55) 0.0003306 1134. 1925.
1777(54) 0.0003429 1133. 1817.
1566(51) 0.000384 1133. 1638.
1474(49) 0.000416 1132. 1468.
1318(46) 0.000473 1132. 1351.
1224(44) 0.000517 1131. 1296.
1211(44) 0.000517 1131. 1296.
1328(46) 0.000473 1130. 1352.
1428(48) 0.000434 1130. 1471.
1701(53) 0.000356 1130. 1663.
1994(58) 0.0002973 1129. 1921.
2245(61) 0.0002687 1129. 2196.
2441(64) 0.0002441 1128. 2394.
2430(64) 0.0002441 1128. 2412.
2244(61) 0.0002687 1127. 2216.
1935(57) 0.0003078 1127. 1909.
1551(50) 0.000400 1126. 1618.
1390(48) 0.000434 1126. 1410.
1268(45) 0.000494 1126. 1286.
1193(44) 0.000517 1125. 1224.
1168(43) 0.000541 1125. 1194.
1147(43) 0.000541 1124. 1179.
1149(43) 0.000541 1124. 1171.
1155(43) 0.000541 1123. 1165.
1155(43) 0.000541 1123. 1161.
1113(42) 0.000567 1123. 1159.
1127(42) 0.000567 1122. 1157.
1096(42) 0.000567 1122. 1157.
1131(43) 0.000541 1121. 1158.
1125(42) 0.000567 1121. 1161.
1180(44) 0.000517 1120. 1167.
1185(44) 0.000517 1120. 1181.
1182(44) 0.000517 1120. 1209.
1193(44) 0.000517 1119. 1260.
1320(46) 0.000473 1119. 1341.
1490(49) 0.000416 1118. 1453.
1619(52) 0.000370 1118. 1579.
1725(53) 0.000356 1117. 1681.
1733(53) 0.000356 1117. 1711.
1694(53) 0.000356 1117. 1644.
1581(51) 0.000384 1116. 1514.
1411(48) 0.000434 1116. 1381.
1321(46) 0.000473 1115. 1283.
1215(44) 0.000517 1115. 1227.
1154(43) 0.000541 1114. 1208.
1206(44) 0.000517 1114. 1218.
1237(45) 0.000494 1114. 1253.
1307(46) 0.000473 1113. 1312.
1379(47) 0.000453 1113. 1386.
1432(48) 0.000434 1112. 1455.
1439(48) 0.000434 1112. 1489.
1381(47) 0.000453 1111. 1466.
1336(47) 0.000453 1111. 1394.
1262(45) 0.000494 1111. 1308.
1202(44) 0.000517 1110. 1238.
1145(43) 0.000541 1110. 1192.
1157(43) 0.000541 1109. 1166.
1158(43) 0.000541 1109. 1154.
1155(43) 0.000541 1109. 1149.
1139(43) 0.000541 1108. 1148.
1141(43) 0.000541 1108. 1148.
1122(42) 0.000567 1107. 1150.
1132(43) 0.000541 1107. 1153.
1124(42) 0.000567 1106. 1157.
1102(42) 0.000567 1106. 1164.
1161(43) 0.000541 1106. 1174.
1250(45) 0.000494 1105. 1192.
1193(44) 0.000517 1105. 1226.
1271(36) 0.000772 1104. 1292.
1486(45) 0.000494 1104. 1413.
1679(48) 0.000434 1104. 1620.
2044(54) 0.0003429 1103. 1927.
2456(59) 0.0002873 1103. 2309.
2885(64) 0.0002441 1102. 2677.
2981(65) 0.0002367 1102. 2888.
2829(64) 0.0002441 1102. 2815.
2432(59) 0.0002873 1101. 2480.
2052(54) 0.0003429 1101. 2057.
1696(49) 0.000416 1100. 1694.
1463(45) 0.000494 1100. 1449.
1291(42) 0.000567 1100. 1315.
1274(42) 0.000567 1099. 1258.
1273(42) 0.000567 1099. 1247.
1224(41) 0.000595 1098. 1264.
1260(42) 0.000567 1098. 1295.
1354(43) 0.000541 1098. 1326.
1330(43) 0.000541 1097. 1339.
1360(43) 0.000541 1097. 1323.
1283(42) 0.000567 1096. 1284.
1190(40) 0.000625 1096. 1242.
1164(40) 0.000625 1096. 1213.
1215(41) 0.000595 1095. 1206.
1211(41) 0.000595 1095. 1227.
1276(42) 0.000567 1094. 1283.
1425(44) 0.000517 1094. 1380.
1552(47) 0.000453 1094. 1513.
1635(48) 0.000434 1093. 1657.
1798(50) 0.000400 1093. 1767.
1805(50) 0.000400 1092. 1786.
1689(49) 0.000416 1092. 1695.
1501(46) 0.000473 1092. 1543.
1332(43) 0.000541 1091. 1398.
1289(42) 0.000567 1091. 1295.
1215(41) 0.000595 1091. 1246.
1204(41) 0.000595 1090. 1247.
1304(42) 0.000567 1090. 1292.
1293(42) 0.000567 1089. 1376.
1522(46) 0.000473 1089. 1484.
1617(48) 0.000434 1089. 1586.
1631(48) 0.000434 1088. 1639.
1621(48) 0.000434 1088. 1606.
1475(45) 0.000494 1087. 1501.
1405(44) 0.000517 1087. 1374.
1306(42) 0.000567 1087. 1268.
1209(41) 0.000595 1086. 1196.
1202(41) 0.000595 1086. 1154.
1142(40) 0.000625 1086. 1134.
1129(39) 0.000657 1085. 1124.
1146(40) 0.000625 1085. 1121.
1117(39) 0.000657 1084. 1119.
1152(40) 0.000625 1084. 1118.
1123(39) 0.000657 1084. 1115.
1099(39) 0.000657 1083. 1111.
1120(39) 0.000657 1083. 1107.
1144(40) 0.000625 1083. 1103.
1116(39) 0.000657 1082. 1100.
1123(39) 0.000657 1082. 1098.
1111(39) 0.000657 1081. 1097.
1049(38) 0.000693 1081. 1096.
1071(38) 0.000693 1081. 1096.
1096(39) 0.000657 1080. 1097.
1127(39) 0.000657 1080. 1097.
1098(39) 0.000657 1080. 1097.
1085(38) 0.000693 1079. 1097.
1137(39) 0.000657 1079. 1097.
1149(40) 0.000625 1079. 1098.
1152(40) 0.000625 1078. 1102.
1135(39) 0.000657 1078. 1111.
1099(39) 0.000657 1077. 1127.
1175(40) 0.000625 1077. 1153.
1263(42) 0.000567 1077. 1190.
1319(43) 0.000541 1076. 1232.
1290(42) 0.000567 1076. 1266.
1310(43) 0.000541 1076. 1276.
1299(42) 0.000567 1075. 1254.
1168(40) 0.000625 1075. 1212.
1135(39) 0.000657 1075. 1169.
1169(40) 0.000625 1074. 1134.
1192(40) 0.000625 1074. 1112.
1153(40) 0.000625 1074. 1099.
1138(39) 0.000657 1073. 1093.
1127(39) 0.000657 1073. 1090.
1124(39) 0.000657 1072. 1088.
1151(40) 0.000625 1072. 1087.
1113(39) 0.000657 1072. 1086.
1156(40) 0.000625 1071. 1086.
1095(39) 0.000657 1071. 1086.
1083(38) 0.000693 1071. 1087.
1121(39) 0.000657 1070. 1088.
1095(39) 0.000657 1070. 1091.
1121(39) 0.000657 1070. 1096.
1121(39) 0.000657 1069. 1103.
1143(40) 0.000625 1069. 1114.
1164(40) 0.000625 1069. 1125.
1114(39) 0.000657 1068. 1134.
1152(40) 0.000625 1068. 1138.
1122(39) 0.000657 1068. 1136.
1141(39) 0.000657 1067. 1133.
1170(38) 0.000693 1067. 1136.
1188(38) 0.000693 1067. 1152.
1249(39) 0.000657 1066. 1191.
1267(40) 0.000625 1066. 1264.
1424(42) 0.000567 1066. 1376.
1537(44) 0.000517 1065. 1518.
1653(46) 0.000473 1065. 1660.
1717(47) 0.000453 1065. 1748.
1760(47) 0.000453 1064. 1734.
1581(45) 0.000494 1064. 1621.
1435(42) 0.000567 1064. 1469.
1322(41) 0.000595 1063. 1335.
1219(39) 0.000657 1063. 1245.
1176(38) 0.000693 1063. 1204.
1145(38) 0.000693 1062. 1204.
1249(39) 0.000657 1062. 1234.
1298(40) 0.000625 1062. 1279.
1350(41) 0.000595 1061. 1321.
1352(41) 0.000595 1061. 1337.
1377(41) 0.000595 1061. 1313.
1262(40) 0.000625 1060. 1259.
1213(39) 0.000657 1060. 1201.
1128(37) 0.000730 1060. 1153.
1100(37) 0.000730 1059. 1120.
1066(36) 0.000772 1059. 1101.
1080(36) 0.000772 1059. 1091.
1065(36) 0.000772 1058. 1086.
1078(36) 0.000772 1058. 1084.
1066(36) 0.000772 1058. 1083.
1060(36) 0.000772 1057. 1082.
1101(37) 0.000730 1057. 1082.
1092(37) 0.000730 1057. 1082.
1112(37) 0.000730 1057. 1085.
1154(38) 0.000693 1056. 1091.
1138(37) 0.000730 1056. 1103.
1109(37) 0.000730 1056. 1123.
1152(38) 0.000693 1055. 1150.
1224(39) 0.000657 1055. 1182.
1218(39) 0.000657 1055. 1209.
1220(39) 0.000657 1054. 1220.
1197(39) 0.000657 1054. 1210.
1191(38) 0.000693 1054. 1187.
1157(38) 0.000693 1053. 1167.
1195(38) 0.000693 1053. 1164.
1260(40) 0.000625 1053. 1187.
1229(39) 0.000657 1052. 1244.
1328(41) 0.000595 1052. 1333.
1480(43) 0.000541 1052. 1442.
1619(45) 0.000494 1052. 1540.
1669(46) 0.000473 1051. 1586.
1536(44) 0.000517 1051. 1552.
1517(44) 0.000517 1051. 1451.
1327(41) 0.000595 1050. 1332.
1219(39) 0.000657 1050. 1232.
1156(38) 0.000693 1050. 1162.
1076(36) 0.000772 1049. 1120.
1083(37) 0.000730 1049. 1098.
1077(36) 0.000772 1049. 1087.
1059(36) 0.000772 1049. 1081.
1123(37) 0.000730 1048. 1078.
1062(36) 0.000772 1048. 1075.
1062(36) 0.000772 1048. 1072.
1084(37) 0.000730 1047. 1070.
1078(36) 0.000772 1047. 1069.
1106(37) 0.000730 1047. 1068.
1109(37) 0.000730 1047. 1067.
1079(36) 0.000772 1046. 1067.
1068(36) 0.000772 1046. 1067.
1065(36) 0.000772 1046. 1068.
1123(37) 0.000730 1045. 1069.
1131(37) 0.000730 1045. 1072.
1110(37) 0.000730 1045. 1075.
1047(36) 0.000772 1044. 1082.
1041(36) 0.000772 1044. 1094.
1096(37) 0.000730 1044. 1117.
1125(37) 0.000730 1044. 1154.
1192(38) 0.000693 1043. 1211.
1285(40) 0.000625 1043. 1282.
1326(41) 0.000595 1043. 1354.
1363(41) 0.000595 1042. 1402.
1332(41) 0.000595 1042. 1402.
1342(41) 0.000595 1042. 1353.
1285(40) 0.000625 1042. 1283.
1209(39) 0.000657 1041. 1222.
1145(38) 0.000693 1041. 1186.
1160(38) 0.000693 1041. 1180.
1179(38) 0.000693 1040. 1201.
1246(39) 0.000657 1040. 1242.
1290(40) 0.000625 1040. 1287.
1313(40) 0.000625 1040. 1319.
1317(41) 0.000595 1039. 1321.
1308(40) 0.000625 1039. 1295.
1253(39) 0.000657 1039. 1265.
1244(39) 0.000657 1039. 1257.
1276(40) 0.000625 1038. 1292.
1272(40) 0.000625 1038. 1385.
1483(43) 0.000541 1038. 1540.
1742(47) 0.000453 1037. 1737.
1969(50) 0.000400 1037. 1925.
2009(51) 0.000384 1037. 2033.
1921(46) 0.000473 1037. 1999.
1717(44) 0.000517 1036. 1837.
1552(42) 0.000567 1036. 1631.
1453(40) 0.000625 1036. 1455.
1330(38) 0.000693 1036. 1343.
1280(38) 0.000693 1035. 1299.
1194(36) 0.000772 1035. 1312.
1252(37) 0.000730 1035. 1359.
1353(39) 0.000657 1034. 1409.
1372(39) 0.000657 1034. 1430.
1333(38) 0.000693 1034. 1404.
1294(38) 0.000693 1034. 1342.
1259(37) 0.000730 1033. 1275.
1204(36) 0.000772 1033. 1229.
1257(37) 0.000730 1033. 1218.
1314(38) 0.000693 1033. 1243.
1304(38) 0.000693 1032. 1300.
1428(40) 0.000625 1032. 1369.
1530(41) 0.000595 1032. 1424.
1522(41) 0.000595 1032. 1436.
1425(40) 0.000625 1031. 1392.
1366(39) 0.000657 1031. 1314.
1297(38) 0.000693 1031. 1236.
1241(37) 0.000730 1031. 1175.
1181(36) 0.000772 1030. 1140.
1096(35) 0.000816 1030.0 1126.2
1104(35) 0.000816 1029.7 1128.0
1135(35) 0.000816 1029.5 1136.4
1121(35) 0.000816 1029.2 1142.2
1112(35) 0.000816 1029.0 1139.0
1091(35) 0.000816 1028.7 1126.6
1125(35) 0.000816 1028.5 1112.4
1127(35) 0.000816 1028.2 1104.1
1061(34) 0.000865 1027.9 1107.1
1105(35) 0.000816 1027.7 1124.0
1181(36) 0.000772 1027. 1154.
1206(36) 0.000772 1027. 1191.
1234(37) 0.000730 1027. 1222.
1281(38) 0.000693 1027. 1233.
1272(37) 0.000730 1026. 1215.
1200(36) 0.000772 1026. 1178.
1107(35) 0.000816 1025.9 1135.8
1075(34) 0.000865 1025.7 1100.6
1075(34) 0.000865 1025.4 1075.9
1064(34) 0.000865 1025.2 1060.4
1049(34) 0.000865 1024.9 1051.7
1004(33) 0.000918 1024.7 1046.9
1023(33) 0.000918 1024.4 1044.3
1051(34) 0.000865 1024.2 1042.7
1008(33) 0.000918 1023.9 1041.9
1023(33) 0.000918 1023.7 1041.8
1018(33) 0.000918 1023.4 1042.4
1057(34) 0.000865 1023.2 1044.3
1056(34) 0.000865 1023.0 1047.3
1070(34) 0.000865 1022.7 1051.5
1085(34) 0.000865 1022.5 1056.5
1018(33) 0.000918 1022.2 1061.1
1017(33) 0.000918 1022.0 1064.2
1112(35) 0.000816 1021.7 1065.8
1077(34) 0.000865 1021.5 1068.5
1081(34) 0.000865 1021.3 1076.6
1147(35) 0.000816 1021.0 1094.8
1116(35) 0.000816 1020.8 1127.2
1194(36) 0.000772 1021. 1174.
1256(37) 0.000730 1020. 1231.
1257(37) 0.000730 1020. 1284.
1262(37) 0.000730 1020. 1311.
1291(38) 0.000693 1020. 1299.
1211(36) 0.000772 1019. 1253.
1183(36) 0.000772 1019. 1196.
1194(36) 0.000772 1019. 1146.
1157(36) 0.000772 1019. 1113.
1073(34) 0.000865 1018.4 1097.4
1085(34) 0.000865 1018.1 1094.8
1088(35) 0.000816 1017.9 1099.2
1094(35) 0.000816 1017.7 1103.8
1095(35) 0.000816 1017.4 1103.5
1027(33) 0.000918 1017.2 1097.9
1069(34) 0.000865 1017.0 1092.6
1085(34) 0.000865 1016.7 1094.2
1073(34) 0.000865 1016.5 1107.9
1118(35) 0.000816 1016.3 1136.3
1158(36) 0.000772 1016. 1177.
1189(36) 0.000772 1016. 1223.
1254(37) 0.000730 1016. 1257.
1228(37) 0.000730 1015. 1264.
1265(37) 0.000730 1015. 1237.
1179(36) 0.000772 1015. 1190.
1131(35) 0.000816 1014.6 1142.0
1103(35) 0.000816 1014.4 1102.9
1059(34) 0.000865 1014.2 1076.1
1046(34) 0.000865 1014.0 1060.2
1036(34) 0.000865 1013.7 1052.2
991(33) 0.000918 1013.5 1049.4
978(33) 0.000918 1013.3 1050.1
1042(34) 0.000865 1013.0 1054.6
1095(35) 0.000816 1012.8 1064.8
1139(35) 0.000816 1012.6 1084.3
1128(35) 0.000816 1012.4 1118.3
1172(36) 0.000772 1012. 1171.
1254(35) 0.000816 1011.9 1241.4
1337(37) 0.000730 1012. 1321.
1417(38) 0.000693 1011. 1388.
1477(39) 0.000657 1011. 1414.
1437(38) 0.000693 1011. 1386.
1375(37) 0.000730 1011. 1319.
1281(36) 0.000772 1011. 1244.
1123(33) 0.000918 1010.3 1183.1
1148(34) 0.000865 1010.1 1146.6
1107(33) 0.000918 1009.9 1133.7
1153(34) 0.000865 1009.7 1137.0
1172(34) 0.000865 1009.4 1145.9
1175(34) 0.000865 1009.2 1148.0
1145(34) 0.000865 1009.0 1136.6
1127(34) 0.000865 1008.8 1114.5
1118(33) 0.000918 1008.6 1089.8
1088(33) 0.000918 1008.3 1068.2
1043(32) 0.000977 1008.1 1052.3
996(31) 0.001041 1007.9 1042.0
1025(32) 0.000977 1007.7 1035.9
1017(32) 0.000977 1007.5 1032.5
1018(32) 0.000977 1007.2 1030.8
1004(32) 0.000977 1007.0 1030.0
987(31) 0.001041 1006.8 1029.8
1009(32) 0.000977 1006.6 1030.1
1054(32) 0.000977 1006.4 1030.9
1047(32) 0.000977 1006.1 1032.2
985(31) 0.001041 1005.9 1034.1
997(32) 0.000977 1005.7 1036.8
1051(32) 0.000977 1005.5 1040.8
1080(33) 0.000918 1005.3 1047.0
1096(33) 0.000918 1005.1 1057.7
1081(33) 0.000918 1004.8 1076.7
1064(33) 0.000918 1004.6 1109.6
1175(34) 0.000865 1004.4 1162.1
1211(35) 0.000816 1004.2 1236.7
1311(36) 0.000772 1004. 1328.
1396(37) 0.000730 1004. 1419.
1440(38) 0.000693 1004. 1477.
1410(38) 0.000693 1003. 1473.
1419(38) 0.000693 1003. 1418.
1335(37) 0.000730 1003. 1351.
1304(36) 0.000772 1003. 1306.
1265(36) 0.000772 1002. 1303.
1233(35) 0.000816 1002.3 1347.0
1380(37) 0.000730 1002. 1424.
1432(38) 0.000693 1002. 1507.
1440(38) 0.000693 1002. 1549.
1487(39) 0.000657 1001. 1520.
1424(38) 0.000693 1001. 1433.
1347(37) 0.000730 1001. 1326.
1279(36) 0.000772 1001. 1231.
1196(35) 0.000816 1000.6 1160.8
1094(33) 0.000918 1000.4 1116.2
1042(32) 0.000977 1000.1 1092.0
1093(33) 0.000918 999.9 1080.4
1052(32) 0.000977 999.7 1074.4
1054(32) 0.000977 999.5 1070.2
1087(33) 0.000918 999.3 1068.4
1061(33) 0.000918 999.1 1072.0
1067(33) 0.000918 998.9 1084.0
1049(32) 0.000977 998.7 1106.5
1101(33) 0.000918 998.5 1138.2
1168(34) 0.000865 998.3 1173.8
1210(35) 0.000816 998.0 1202.3
1177(34) 0.000865 997.8 1210.2
1240(35) 0.000816 997.6 1194.7
1180(34) 0.000865 997.4 1168.6
1126(34) 0.000865 997.2 1148.0
1179(34) 0.000865 997.0 1143.3
1163(34) 0.000865 996.8 1157.9
1206(35) 0.000816 996.6 1188.7
1209(35) 0.000816 996.4 1224.9
1243(35) 0.000816 996.2 1248.8
1221(35) 0.000816 996.0 1243.5
1234(35) 0.000816 995.8 1209.7
1206(35) 0.000816 995.6 1163.7
1182(34) 0.000865 995.4 1120.1
1080(33) 0.000918 995.2 1086.7
1070(33) 0.000918 994.9 1065.2
1047(32) 0.000977 994.7 1053.7
1048(32) 0.000977 994.5 1048.4
1081(33) 0.000918 994.3 1044.9
1076(33) 0.000918 994.1 1040.5
1032(32) 0.000977 993.9 1034.8
1049(32) 0.000977 993.7 1029.1
1021(32) 0.000977 993.5 1024.3
1043(32) 0.000977 993.3 1020.7
1018(32) 0.000977 993.1 1018.5
1040(32) 0.000977 992.9 1017.4
1029(32) 0.000977 992.7 1017.0
1040(32) 0.000977 992.5 1017.4
1076(33) 0.000918 992.3 1018.3
1037(32) 0.000977 992.1 1019.8
1038(32) 0.000977 991.9 1022.1
1077(33) 0.000918 991.7 1025.3
1038(32) 0.000977 991.5 1029.7
1034(32) 0.000977 991.3 1035.2
1026(32) 0.000977 991.1 1041.9
1042(32) 0.000977 990.9 1050.6
1072(32) 0.000977 990.7 1062.5
1111(32) 0.000977 990.5 1081.7
1071(32) 0.000977 990.3 1114.5
1138(33) 0.000918 990.1 1167.6
1176(33) 0.000918 989.9 1244.9
1259(34) 0.000865 989.7 1343.8
1426(37) 0.000730 989. 1451.
1438(37) 0.000730 989. 1537.
1549(38) 0.000693 989. 1569.
1520(38) 0.000693 989. 1538.
1491(38) 0.000693 989. 1478.
1401(36) 0.000772 988. 1434.
1407(36) 0.000772 988. 1434.
1415(37) 0.000730 988. 1487.
1531(38) 0.000693 988. 1582.
1656(40) 0.000625 988. 1684.
1677(40) 0.000625 987. 1740.
1658(40) 0.000625 987. 1709.
1558(38) 0.000693 987. 1603.
1553(38) 0.000693 987. 1469.
1361(36) 0.000772 987. 1348.
1340(36) 0.000772 986. 1259.
1178(33) 0.000918 986.3 1205.8
1218(34) 0.000865 986.1 1180.1
1223(34) 0.000865 985.9 1168.0
1191(33) 0.000918 985.7 1155.4
1165(33) 0.000918 985.5 1135.5
1167(33) 0.000918 985.3 1111.7
1123(32) 0.000977 985.1 1089.8
1116(32) 0.000977 984.9 1073.8
1142(33) 0.000918 984.7 1064.8
1115(32) 0.000977 984.5 1062.2
1060(31) 0.001041 984.3 1063.1
1109(32) 0.000977 984.1 1064.9
1159(33) 0.000918 983.9 1066.4
1108(32) 0.000977 983.7 1069.9
1142(33) 0.000918 983.5 1080.1
1130(33) 0.000918 983.3 1100.7
1192(33) 0.000918 983.1 1133.2
1237(34) 0.000865 982.9 1174.8
1214(34) 0.000865 982.7 1216.7
1225(34) 0.000865 982.5 1244.1
1229(34) 0.000865 982.3 1242.9
1178(33) 0.000918 982.1 1214.2
1213(34) 0.000865 981.9 1173.5
1162(33) 0.000918 981.8 1135.7
1107(32) 0.000977 981.6 1108.9
1123(32) 0.000977 981.4 1095.2
1103(32) 0.000977 981.2 1091.6
1106(32) 0.000977 981.0 1091.8
1170(33) 0.000918 980.8 1088.4
1132(33) 0.000918 980.6 1078.0
1069(32) 0.000977 980.4 1063.1
1061(31) 0.001041 980.2 1047.8
1087(32) 0.000977 980.0 1035.0
1079(32) 0.000977 979.8 1025.7
1031(31) 0.001041 979.6 1020.2
1020(31) 0.001041 979.4 1017.9
997(30) 0.001111 979.2 1018.7
1087(32) 0.000977 979.0 1022.7
1046(31) 0.001041 978.8 1031.0
1046(31) 0.001041 978.6 1044.9
1028(31) 0.001041 978.4 1065.8
1078(32) 0.000977 978.3 1093.7
1122(32) 0.000977 978.1 1126.7
1173(33) 0.000918 977.9 1159.5
1204(34) 0.000865 977.7 1184.0
1215(34) 0.000865 977.5 1195.1
1188(33) 0.000918 977.3 1199.1
1214(34) 0.000865 977.1 1211.2
1248(34) 0.000865 976.9 1244.6
1296(35) 0.000816 976.7 1305.0
1420(37) 0.000730 977. 1388.
1526(38) 0.000693 976. 1475.
1519(38) 0.000693 976. 1534.
1533(38) 0.000693 976. 1533.
1505(38) 0.000693 976. 1469.
1435(37) 0.000730 976. 1371.
1256(34) 0.000865 975.4 1271.6
1202(34) 0.000865 975.2 1187.7
1074(32) 0.000977 975.0 1126.3
1108(32) 0.000977 974.8 1086.1
1092(32) 0.000977 974.6 1061.5
1045(31) 0.001041 974.4 1046.2
1035(31) 0.001041 974.2 1035.7
1017(31) 0.001041 974.0 1027.7
1063(32) 0.000977 973.8 1021.9
1021(31) 0.001041 973.6 1017.7
1046(31) 0.001041 973.4 1015.3
1025(31) 0.001041 973.2 1014.6
1035(31) 0.001041 973.1 1015.6
1023(31) 0.001041 972.9 1018.6
1016(31) 0.001041 972.7 1024.7
1029(31) 0.001041 972.5 1035.3
1046(31) 0.001041 972.3 1052.5
1100(32) 0.000977 972.1 1077.2
1105(32) 0.000977 971.9 1108.8
1168(33) 0.000918 971.7 1143.4
1234(34) 0.000865 971.5 1173.6
1167(33) 0.000918 971.3 1188.9
1189(32) 0.000977 971.2 1185.0
1160(32) 0.000977 971.0 1169.2
1197(32) 0.000977 970.8 1154.2
1121(31) 0.001041 970.6 1149.0
1163(32) 0.000977 970.4 1157.0
1186(32) 0.000977 970.2 1175.9
1191(32) 0.000977 970.0 1198.3
1205(32) 0.000977 969.8 1213.3
1219(32) 0.000977 969.6 1215.9
1199(32) 0.000977 969.4 1213.3
1203(32) 0.000977 969.3 1219.2
1245(33) 0.000918 969.1 1243.7
1303(34) 0.000865 968.9 1289.3
1352(34) 0.000865 968.7 1348.8
1430(35) 0.000816 968.5 1404.3
1356(34) 0.000865 968.3 1429.4
1430(35) 0.000816 968.1 1406.1
1333(34) 0.000865 967.9 1343.1
1286(33) 0.000918 967.7 1264.5
1220(32) 0.000977 967.6 1189.8
1151(31) 0.001041 967.4 1129.1
1078(30) 0.001111 967.2 1085.5
1012(29) 0.001189 967.0 1058.0
1049(30) 0.001111 966.8 1043.2
1049(30) 0.001111 966.6 1038.5
1024(30) 0.001111 966.4 1042.0
1027(30) 0.001111 966.2 1053.4
1073(30) 0.001111 966.0 1072.3
1106(31) 0.001041 965.9 1097.7
1126(31) 0.001041 965.7 1127.0
1179(32) 0.000977 965.5 1154.3
1204(32) 0.000977 965.3 1172.0
1183(32) 0.000977 965.1 1175.7
1167(32) 0.000977 964.9 1170.8
1152(31) 0.001041 964.7 1168.1
1129(31) 0.001041 964.5 1176.0
1179(32) 0.000977 964.4 1197.8
1246(33) 0.000918 964.2 1230.6
1275(33) 0.000918 964.0 1265.5
1211(32) 0.000977 963.8 1290.1
1317(34) 0.000865 963.6 1297.7
1273(33) 0.000918 963.4 1297.4
1265(33) 0.000918 963.2 1306.5
1337(34) 0.000865 963.0 1337.9
1352(34) 0.000865 962.9 1394.6
1500(36) 0.000772 963. 1467.
1550(37) 0.000730 962. 1533.
1534(37) 0.000730 962. 1561.
1519(36) 0.000772 962. 1531.
1510(36) 0.000772 962. 1456.
1450(35) 0.000816 961.7 1366.5
1279(33) 0.000918 961.5 1285.5
1228(33) 0.000918 961.4 1224.6
1177(32) 0.000977 961.2 1185.2
1154(31) 0.001041 961.0 1161.1
1109(31) 0.001041 960.8 1141.9
1140(31) 0.001041 960.6 1119.9
1110(31) 0.001041 960.4 1094.4
1096(31) 0.001041 960.2 1068.8
1063(30) 0.001111 960.1 1046.3
1042(30) 0.001111 959.9 1028.2
1016(29) 0.001189 959.7 1015.1
1025(30) 0.001111 959.5 1006.3
1026(30) 0.001111 959.3 1001.3
984(29) 0.001189 959.1 999.2
975(29) 0.001189 958.9 999.7
989(29) 0.001189 958.8 1002.5
954(28) 0.001276 958.6 1007.4
1041(30) 0.001111 958.4 1014.1
1048(30) 0.001111 958.2 1021.8
1003(29) 0.001189 958.0 1029.5
997(29) 0.001189 957.8 1036.3
1019(30) 0.001111 957.6 1042.9
1044(30) 0.001111 957.5 1052.4
1065(30) 0.001111 957.3 1067.8
1034(30) 0.001111 957.1 1090.2
1099(31) 0.001041 956.9 1118.1
1162(32) 0.000977 956.7 1146.0
1124(31) 0.001041 956.5 1164.7
1086(31) 0.001041 956.4 1165.1
1122(31) 0.001041 956.2 1146.0
1091(31) 0.001041 956.0 1115.3
1116(31) 0.001041 955.8 1082.4
1054(30) 0.001111 955.6 1053.4
1003(29) 0.001189 955.4 1031.0
980(29) 0.001189 955.3 1016.0
1011(29) 0.001189 955.1 1007.7
954(28) 0.001276 954.9 1005.3
1000(29) 0.001189 954.7 1008.0
968(29) 0.001189 954.5 1015.4
1009(29) 0.001189 954.3 1027.2
1039(30) 0.001111 954.2 1043.1
1074(30) 0.001111 954.0 1061.9
1111(31) 0.001041 953.8 1081.5
1119(31) 0.001041 953.6 1099.6
1094(31) 0.001041 953.4 1116.0
1119(31) 0.001041 953.2 1135.4
1224(33) 0.000918 953.1 1164.5
1214(32) 0.000977 952.9 1207.6
1283(33) 0.000918 952.7 1263.7
1251(45) 0.000494 953. 1325.
1326(33) 0.000918 952.3 1374.6
1384(33) 0.000918 952.1 1393.0
1341(33) 0.000918 952.0 1370.4
1306(33) 0.000918 951.8 1318.2
1251(32) 0.000977 951.6 1256.8
1225(31) 0.001041 951.4 1201.4
1145(30) 0.001111 951.2 1159.5
1116(30) 0.001111 951.0 1131.3
1082(30) 0.001111 950.9 1112.6
1081(30) 0.001111 950.7 1096.7
1051(29) 0.001189 950.5 1080.0
1089(30) 0.001111 950.3 1063.3
1096(30) 0.001111 950.1 1048.8
1051(29) 0.001189 950.0 1038.3
1017(29) 0.001189 949.8 1031.9
1048(29) 0.001189 949.6 1028.8
1056(29) 0.001189 949.4 1027.0
1034(29) 0.001189 949.2 1024.8
1059(29) 0.001189 949.0 1022.0
1051(29) 0.001189 948.9 1020.2
1018(29) 0.001189 948.7 1020.6
1032(29) 0.001189 948.5 1024.2
1021(29) 0.001189 948.3 1030.6
1048(29) 0.001189 948.1 1039.0
1063(29) 0.001189 948.0 1048.0
1030(29) 0.001189 947.8 1057.6
1029(29) 0.001189 947.6 1070.3
1070(29) 0.001189 947.4 1089.5
1077(29) 0.001189 947.2 1116.9
1130(30) 0.001111 947.1 1151.0
1176(31) 0.001041 946.9 1186.0
1194(31) 0.001041 946.7 1211.7
1219(31) 0.001041 946.5 1216.5
1218(31) 0.001041 946.3 1196.5
1148(30) 0.001111 946.2 1159.5
1108(30) 0.001111 946.0 1116.8
1103(30) 0.001111 945.8 1076.9
1083(30) 0.001111 945.6 1044.1
1053(29) 0.001189 945.4 1019.5
1026(29) 0.001189 945.3 1002.4
1000(28) 0.001276 945.1 991.0
949(28) 0.001276 944.9 983.6
943(28) 0.001276 944.7 978.8
929(27) 0.001372 944.6 976.1
975(28) 0.001276 944.4 974.4
990(28) 0.001276 944.2 974.0
971(28) 0.001276 944.0 974.9
931(27) 0.001372 943.8 977.5
968(28) 0.001276 943.7 982.5
1013(29) 0.001189 943.5 990.3
1011(29) 0.001189 943.3 1001.5
1022(29) 0.001189 943.1 1015.8
1047(29) 0.001189 942.9 1032.5
1049(29) 0.001189 942.8 1049.6
1064(29) 0.001189 942.6 1064.3
1072(29) 0.001189 942.4 1073.6
1070(29) 0.001189 942.2 1077.8
1097(30) 0.001111 942.1 1080.8
1092(30) 0.001111 941.9 1087.1
1097(30) 0.001111 941.7 1098.7
1125(30) 0.001111 941.5 1114.5
1118(30) 0.001111 941.4 1130.2
1170(31) 0.001041 941.2 1139.0
1172(31) 0.001041 941.0 1135.4
1134(30) 0.001111 940.8 1120.9
1121(30) 0.001111 940.6 1101.9
1068(29) 0.001189 940.5 1084.6
1079(29) 0.001189 940.3 1072.5
1085(30) 0.001111 940.1 1066.7
1084(30) 0.001111 939.9 1066.4
1091(30) 0.001111 939.8 1069.9
1100(30) 0.001111 939.6 1076.9
1105(30) 0.001111 939.4 1089.3
1152(30) 0.001111 939.2 1109.1
1189(31) 0.001041 939.1 1136.9
1193(31) 0.001041 938.9 1170.0
1199(31) 0.001041 938.7 1202.0
1235(32) 0.000977 938.5 1223.2
1230(32) 0.000977 938.4 1225.9
1226(31) 0.001041 938.2 1211.2
1183(31) 0.001041 938.0 1188.5
1201(31) 0.001041 937.8 1167.5
1188(31) 0.001041 937.7 1153.2
1138(30) 0.001111 937.5 1145.8
1169(31) 0.001041 937.3 1141.1
1157(31) 0.001041 937.1 1132.5
1095(30) 0.001111 937.0 1115.7
1081(30) 0.001111 936.8 1092.5
1099(30) 0.001111 936.6 1067.6
1030(29) 0.001189 936.4 1044.9
1057(29) 0.001189 936.3 1026.7
1039(29) 0.001189 936.1 1013.6
1012(29) 0.001189 935.9 1005.0
981(28) 0.001276 935.7 1000.3
970(28) 0.001276 935.6 998.7
974(28) 0.001276 935.4 1000.3
1023(29) 0.001189 935.2 1005.0
1054(29) 0.001189 935.1 1012.1
1025(29) 0.001189 934.9 1020.2
984(28) 0.001276 934.7 1026.5
1009(29) 0.001189 934.5 1028.0
986(28) 0.001276 934.4 1023.1
1008(29) 0.001189 934.2 1013.1
1042(29) 0.001189 934.0 1000.8
975(28) 0.001276 933.8 988.9
984(28) 0.001276 933.7 978.5
1013(29) 0.001189 933.5 970.3
973(28) 0.001276 933.3 964.5
968(28) 0.001276 933.2 960.8
942(28) 0.001276 933.0 958.7
945(28) 0.001276 932.8 957.9
962(28) 0.001276 932.6 958.2
973(28) 0.001276 932.5 959.7
983(28) 0.001276 932.3 962.7
967(28) 0.001276 932.1 967.7
971(28) 0.001276 932.0 975.8
983(28) 0.001276 931.8 987.8
1008(29) 0.001189 931.6 1004.6
1031(29) 0.001189 931.4 1026.5
1042(29) 0.001189 931.3 1052.9
1069(30) 0.001111 931.1 1081.5
1047(29) 0.001189 930.9 1108.2
1148(31) 0.001041 930.8 1127.5
1155(31) 0.001041 930.6 1134.9
1113(30) 0.001111 930.4 1131.7
1105(30) 0.001111 930.3 1123.9
1091(30) 0.001111 930.1 1117.4
1090(30) 0.001111 929.9 1115.1
1148(31) 0.001041 929.7 1116.2
1119(30) 0.001111 929.6 1116.6
1078(30) 0.001111 929.4 1110.7
1051(29) 0.001189 929.2 1095.8
1091(30) 0.001111 929.1 1074.1
1017(29) 0.001189 928.9 1050.2
1043(29) 0.001189 928.7 1027.9
1033(29) 0.001189 928.6 1009.1
1037(29) 0.001189 928.4 994.5
1026(29) 0.001189 928.2 983.9
952(28) 0.001276 928.1 976.3
959(28) 0.001276 927.9 971.2
945(28) 0.001276 927.7 968.0
946(28) 0.001276 927.6 966.4
974(28) 0.001276 927.4 966.1
977(28) 0.001276 927.2 966.4
962(28) 0.001276 927.1 966.8
939(28) 0.001276 926.9 966.6
966(28) 0.001276 926.7 965.6
958(28) 0.001276 926.6 964.4
969(28) 0.001276 926.4 963.5
966(28) 0.001276 926.2 963.4
981(28) 0.001276 926.1 964.6
946(28) 0.001276 925.9 967.3
984(28) 0.001276 925.7 971.8
997(29) 0.001189 925.6 978.4
1025(29) 0.001189 925.4 987.7
1018(29) 0.001189 925.2 999.7
1043(29) 0.001189 925.1 1014.2
1060(29) 0.001189 924.9 1029.8
1049(29) 0.001189 924.7 1043.9
1006(29) 0.001189 924.6 1052.8
1037(29) 0.001189 924.4 1053.2
1021(29) 0.001189 924.2 1045.2
1016(29) 0.001189 924.1 1031.8
1013(29) 0.001189 923.9 1016.9
950(28) 0.001276 923.7 1003.1
976(28) 0.001276 923.6 992.1
927(28) 0.001276 923.4 984.7
966(28) 0.001276 923.2 980.8
943(28) 0.001276 923.1 980.5
945(28) 0.001276 922.9 983.6
951(28) 0.001276 922.7 990.3
976(28) 0.001276 922.6 1001.2
985(28) 0.001276 922.4 1017.8
991(29) 0.001189 922.3 1042.0
1038(29) 0.001189 922.1 1076.7
1071(30) 0.001111 921.9 1125.0
1195(31) 0.001041 921.8 1189.7
1272(32) 0.000977 921.6 1271.7
1369(34) 0.000865 921.4 1368.6
1494(35) 0.000816 921.3 1472.3
1587(36) 0.000772 921. 1568.
1576(36) 0.000772 921. 1633.
1629(37) 0.000730 921. 1651.
1608(36) 0.000772 921. 1619.
1539(36) 0.000772 920. 1554.
1518(35) 0.000816 920.3 1480.8
1374(34) 0.000865 920.1 1413.1
1332(33) 0.000918 920.0 1357.6
1276(32) 0.000977 919.8 1312.9
1251(32) 0.000977 919.7 1273.1
1214(32) 0.000977 919.5 1233.5
1226(32) 0.000977 919.3 1194.4
1145(31) 0.001041 919.2 1158.9
1104(30) 0.001111 919.0 1129.4
1125(30) 0.001111 918.9 1106.4
1097(30) 0.001111 918.7 1088.4
1087(30) 0.001111 918.5 1072.5
1050(29) 0.001189 918.4 1056.3
1066(30) 0.001111 918.2 1039.3
997(23) 0.001890 918.1 1022.8
979(28) 0.001276 917.9 1008.1
1009(29) 0.001189 917.7 996.6
1014(29) 0.001189 917.6 988.9
1010(29) 0.001189 917.4 985.8
1005(28) 0.001276 917.3 987.7
1002(28) 0.001276 917.1 994.5
1012(29) 0.001189 916.9 1006.2
993(28) 0.001276 916.8 1021.8
1015(29) 0.001189 916.6 1039.6
1034(29) 0.001189 916.5 1056.9
1028(29) 0.001189 916.3 1069.8
1132(30) 0.001111 916.1 1074.3
1058(29) 0.001189 916.0 1068.9
1058(29) 0.001189 915.8 1056.2
1053(29) 0.001189 915.7 1040.1
1072(29) 0.001189 915.5 1024.1
977(28) 0.001276 915.3 1010.1
943(28) 0.001276 915.2 998.3
965(28) 0.001276 915.0 988.3
984(28) 0.001276 914.9 979.2
958(28) 0.001276 914.7 970.8
978(28) 0.001276 914.6 963.4
963(28) 0.001276 914.4 957.1
941(28) 0.001276 914.2 952.2
970(28) 0.001276 914.1 948.8
928(27) 0.001372 913.9 946.9
962(28) 0.001276 913.8 946.5
984(28) 0.001276 913.6 947.5
999(28) 0.001276 913.5 950.0
967(28) 0.001276 913.3 953.7
954(28) 0.001276 913.1 958.4
986(28) 0.001276 913.0 963.9
947(28) 0.001276 912.8 969.5
960(28) 0.001276 912.7 974.9
975(28) 0.001276 912.5 980.4
1021(29) 0.001189 912.4 986.4
1001(28) 0.001276 912.2 993.8
994(28) 0.001276 912.1 1002.6
1038(29) 0.001189 911.9 1012.1
985(28) 0.001276 911.7 1021.1
1026(29) 0.001189 911.6 1027.8
1041(29) 0.001189 911.4 1031.8
1034(29) 0.001189 911.3 1034.1
1056(29) 0.001189 911.1 1036.9
1066(29) 0.001189 911.0 1041.7
1034(29) 0.001189 910.8 1048.7
1035(29) 0.001189 910.7 1057.2
1067(29) 0.001189 910.5 1065.5
1153(31) 0.001041 910.4 1072.5
1135(30) 0.001111 910.2 1079.2
1125(30) 0.001111 910.0 1087.4
1134(30) 0.001111 909.9 1098.3
1120(30) 0.001111 909.7 1111.3
1133(30) 0.001111 909.6 1123.8
1150(30) 0.001111 909.4 1131.5
1142(30) 0.001111 909.3 1130.8
1123(30) 0.001111 909.1 1122.0
1086(30) 0.001111 909.0 1108.4
1077(29) 0.001189 908.8 1094.1
1109(30) 0.001111 908.7 1081.6
1115(30) 0.001111 908.5 1071.2
1076(29) 0.001189 908.4 1061.3
1111(30) 0.001111 908.2 1050.0
1088(30) 0.001111 908.1 1036.3
1017(29) 0.001189 907.9 1021.3
1036(29) 0.001189 907.8 1006.6
994(28) 0.001276 907.6 993.6
1041(29) 0.001189 907.5 982.9
979(28) 0.001276 907.3 974.6
965(28) 0.001276 907.1 968.3
967(28) 0.001276 907.0 963.7
942(28) 0.001276 906.8 960.6
947(28) 0.001276 906.7 959.0
957(28) 0.001276 906.5 958.5
960(28) 0.001276 906.4 958.8
942(28) 0.001276 906.2 959.0
941(28) 0.001276 906.1 958.6
970(28) 0.001276 905.9 957.0
927(27) 0.001372 905.8 954.3
939(27) 0.001372 905.6 951.4
983(28) 0.001276 905.5 948.8
921(27) 0.001372 905.3 947.2
885(27) 0.001372 905.2 947.0
901(27) 0.001372 905.0 948.7
911(27) 0.001372 904.9 952.4
931(27) 0.001372 904.7 958.3
988(28) 0.001276 904.6 966.7
956(28) 0.001276 904.4 977.1
977(28) 0.001276 904.3 989.4
980(28) 0.001276 904.1 1003.0
982(28) 0.001276 904.0 1017.2
993(28) 0.001276 903.8 1031.3
1033(29) 0.001189 903.7 1046.0
1056(29) 0.001189 903.5 1062.5
1028(29) 0.001189 903.4 1082.0
1041(29) 0.001189 903.2 1104.5
1075(29) 0.001189 903.1 1128.7
1140(30) 0.001111 902.9 1151.9
1179(31) 0.001041 902.8 1171.4
1216(43) 0.000541 903. 1187.
1245(31) 0.001041 902.5 1200.8
1254(31) 0.001041 902.4 1215.8
1274(31) 0.001041 902.2 1232.6
1299(32) 0.000977 902.1 1248.4
1279(31) 0.001041 901.9 1257.2
1281(31) 0.001041 901.8 1252.3
1262(31) 0.001041 901.6 1230.7
1258(31) 0.001041 901.5 1195.4
1238(31) 0.001041 901.3 1153.3
1131(29) 0.001189 901.2 1110.5
1041(28) 0.001276 901.0 1071.3
1021(28) 0.001276 900.9 1037.7
1041(28) 0.001276 900.7 1010.5
1023(28) 0.001276 900.6 989.2
953(27) 0.001372 900.4 973.3
974(27) 0.001372 900.3 961.7
965(27) 0.001372 900.1 953.5
926(27) 0.001372 900.0 947.9
930(27) 0.001372 899.8 944.5
963(27) 0.001372 899.7 942.7
963(27) 0.001372 899.6 942.4
952(27) 0.001372 899.4 943.4
959(27) 0.001372 899.3 945.9
954(27) 0.001372 899.1 949.8
928(27) 0.001372 899.0 955.4
976(27) 0.001372 898.8 962.9
944(27) 0.001372 898.7 972.2
978(27) 0.001372 898.5 983.6
1011(28) 0.001276 898.4 997.3
1020(28) 0.001276 898.2 1013.2
1042(28) 0.001276 898.1 1030.8
1040(28) 0.001276 897.9 1048.8
1063(28) 0.001276 897.8 1064.5
1057(28) 0.001276 897.7 1074.7
1057(28) 0.001276 897.5 1076.7
1076(29) 0.001189 897.4 1070.4
1050(28) 0.001276 897.2 1058.5
993(28) 0.001276 897.1 1045.0
996(28) 0.001276 896.9 1033.6
1020(28) 0.001276 896.8 1027.3
1077(29) 0.001189 896.6 1028.0
1036(28) 0.001276 896.5 1037.1
1039(28) 0.001276 896.4 1054.9
1117(29) 0.001189 896.2 1080.9
1129(29) 0.001189 896.1 1113.2
1147(30) 0.001111 895.9 1148.7
1173(30) 0.001111 895.8 1182.4
1220(31) 0.001041 895.6 1208.0
1192(30) 0.001111 895.5 1219.2
1177(30) 0.001111 895.3 1213.9
1180(30) 0.001111 895.2 1195.2
1202(30) 0.001111 895.1 1169.8
1170(30) 0.001111 894.9 1143.8
1114(29) 0.001189 894.8 1121.9
1077(29) 0.001189 894.6 1106.5
1093(29) 0.001189 894.5 1098.8
1105(29) 0.001189 894.3 1099.3
1145(30) 0.001111 894.2 1107.7
1148(30) 0.001111 894.0 1123.6
1114(29) 0.001189 893.9 1145.6
1126(29) 0.001189 893.8 1170.9
1174(30) 0.001111 893.6 1195.2
1201(30) 0.001111 893.5 1214.0
1201(30) 0.001111 893.3 1224.4
1249(31) 0.001041 893.2 1227.5
1228(31) 0.001041 893.0 1226.8
1194(30) 0.001111 892.9 1225.4
1219(31) 0.001041 892.8 1224.2
1163(30) 0.001111 892.6 1221.5
1167(30) 0.001111 892.5 1213.7
1193(30) 0.001111 892.3 1198.0
1197(30) 0.001111 892.2 1174.9
1139(29) 0.001189 892.0 1147.7
1076(29) 0.001189 891.9 1120.2
1110(29) 0.001189 891.7 1095.4
1058(28) 0.001276 891.6 1074.5
1055(28) 0.001276 891.5 1057.7
1040(28) 0.001276 891.3 1044.6
995(28) 0.001276 891.2 1034.9
1022(28) 0.001276 891.0 1028.4
1055(28) 0.001276 890.9 1025.1
1074(29) 0.001189 890.8 1024.1
1072(29) 0.001189 890.6 1024.0
1066(29) 0.001189 890.5 1023.2
1029(28) 0.001276 890.3 1020.0
1009(28) 0.001276 890.2 1014.1
1028(28) 0.001276 890.0 1006.3
1058(28) 0.001276 889.9 997.8
1031(28) 0.001276 889.8 989.6
1002(28) 0.001276 889.6 982.1
975(27) 0.001372 889.5 975.2
988(27) 0.001372 889.3 968.6
980(27) 0.001372 889.2 962.1
989(27) 0.001372 889.0 956.0
953(27) 0.001372 888.9 950.7
995(28) 0.001276 888.8 946.5
941(27) 0.001372 888.6 943.8
964(27) 0.001372 888.5 942.7
949(27) 0.001372 888.3 943.6
906(26) 0.001479 888.2 946.3
921(27) 0.001372 888.0 951.2
978(28) 0.001276 887.9 958.2
967(27) 0.001372 887.8 967.5
943(27) 0.001372 887.6 979.1
1009(28) 0.001276 887.5 992.7
1045(28) 0.001276 887.3 1008.5
1010(28) 0.001276 887.2 1026.4
1087(29) 0.001189 887.1 1046.8
1075(29) 0.001189 886.9 1070.4
1121(29) 0.001189 886.8 1096.4
1195(30) 0.001111 886.6 1123.8
1157(30) 0.001111 886.5 1150.3
1258(31) 0.001041 886.3 1173.3
1222(31) 0.001041 886.2 1191.5
1213(31) 0.001041 886.1 1205.9
1279(31) 0.001041 885.9 1218.8
1277(31) 0.001041 885.8 1231.4
1227(31) 0.001041 885.6 1243.3
1186(30) 0.001111 885.5 1251.5
1266(31) 0.001041 885.4 1252.1
1284(32) 0.000977 885.2 1242.5
1272(31) 0.001041 885.1 1223.6
1251(31) 0.001041 884.9 1199.2
1182(30) 0.001111 884.8 1173.2
1141(30) 0.001111 884.6 1148.1
1150(30) 0.001111 884.5 1124.5
1111(29) 0.001189 884.4 1101.8
1061(29) 0.001189 884.2 1079.3
1042(28) 0.001276 884.1 1057.1
1020(28) 0.001276 883.9 1036.3
984(28) 0.001276 883.8 1018.3
977(27) 0.001372 883.7 1004.1
983(28) 0.001276 883.5 994.5
977(28) 0.001276 883.4 989.7
958(27) 0.001372 883.2 989.8
1033(28) 0.001276 883.1 994.4
994(28) 0.001276 883.0 1002.9
1022(28) 0.001276 882.8 1014.0
1013(28) 0.001276 882.7 1026.0
1000(28) 0.001276 882.5 1036.7
1064(29) 0.001189 882.4 1043.5
1023(28) 0.001276 882.2 1044.4
1019(28) 0.001276 882.1 1039.1
1038(28) 0.001276 882.0 1029.2
1039(28) 0.001276 881.8 1016.9
1029(28) 0.001276 881.7 1003.9
1027(28) 0.001276 881.5 991.6
989(28) 0.001276 881.4 980.6
947(27) 0.001372 881.3 971.1
938(27) 0.001372 881.1 963.3
934(27) 0.001372 881.0 957.5
1005(28) 0.001276 880.8 954.3
981(28) 0.001276 880.7 953.8
948(27) 0.001372 880.5 956.4
993(28) 0.001276 880.4 962.4
1040(28) 0.001276 880.3 971.9
974(27) 0.001372 880.1 984.9
1031(28) 0.001276 880.0 1001.0
1009(28) 0.001276 879.8 1019.5
1032(28) 0.001276 879.7 1039.2
1036(28) 0.001276 879.6 1058.3
1052(29) 0.001189 879.4 1074.4
1063(29) 0.001189 879.3 1085.6
1112(29) 0.001189 879.1 1091.2
1080(29) 0.001189 879.0 1092.7
1099(29) 0.001189 878.8 1092.6
1115(29) 0.001189 878.7 1093.2
1111(29) 0.001189 878.6 1096.1
1094(29) 0.001189 878.4 1101.8
1152(30) 0.001111 878.3 1110.2
1124(30) 0.001111 878.1 1121.0
1123(30) 0.001111 878.0 1134.2
1150(30) 0.001111 877.9 1149.7
1150(30) 0.001111 877.7 1166.4
1170(30) 0.001111 877.6 1181.8
1146(30) 0.001111 877.4 1192.2
1182(30) 0.001111 877.3 1193.8
1191(30) 0.001111 877.1 1184.9
1167(30) 0.001111 877.0 1167.0
1105(29) 0.001189 876.9 1144.2
1066(29) 0.001189 876.7 1121.3
1034(28) 0.001276 876.6 1102.0
1096(29) 0.001189 876.4 1089.3
1109(29) 0.001189 876.3 1084.7
1147(30) 0.001111 876.2 1089.0
1122(29) 0.001189 876.0 1101.8
1155(30) 0.001111 875.9 1121.6
1105(29) 0.001189 875.7 1145.8
1144(30) 0.001111 875.6 1170.5
1180(30) 0.001111 875.4 1190.8
1252(31) 0.001041 875.3 1201.7
1199(30) 0.001111 875.2 1200.0
1177(30) 0.001111 875.0 1186.2
1182(30) 0.001111 874.9 1163.5
1127(30) 0.001111 874.7 1136.5
1124(30) 0.001111 874.6 1108.8
1086(29) 0.001189 874.4 1082.9
1116(29) 0.001189 874.3 1060.1
1094(29) 0.001189 874.2 1040.8
986(28) 0.001276 874.0 1025.2
1005(29) 0.001189 873.9 1013.4
1023(29) 0.001189 873.7 1004.9
974(28) 0.001276 873.6 999.0
1012(29) 0.001189 873.4 994.5
979(28) 0.001276 873.3 990.2
974(28) 0.001276 873.2 985.3
993(29) 0.001189 873.0 979.3
1022(29) 0.001189 872.9 972.9
972(28) 0.001276 872.7 967.0
923(27) 0.001372 872.6 962.3
1038(29) 0.001189 872.4 959.6
1020(29) 0.001189 872.3 959.4
952(28) 0.001276 872.2 961.9
1004(29) 0.001189 872.0 967.1
1012(29) 0.001189 871.9 974.6
964(28) 0.001276 871.7 983.8
973(28) 0.001276 871.6 993.8
972(28) 0.001276 871.4 1003.2
1069(30) 0.001111 871.3 1010.5
1070(30) 0.001111 871.2 1014.4
1072(30) 0.001111 871.0 1014.8
1053(29) 0.001189 870.9 1012.5
993(29) 0.001189 870.7 1009.0
1043(29) 0.001189 870.6 1006.0
1036(29) 0.001189 870.4 1004.7
969(28) 0.001276 870.3 1005.8
1030(29) 0.001189 870.2 1010.1
1026(29) 0.001189 870.0 1017.8
1073(30) 0.001111 869.9 1029.5
1020(29) 0.001189 869.7 1045.4
1045(29) 0.001189 869.6 1065.3
1095(30) 0.001111 869.4 1088.8
1128(30) 0.001111 869.3 1114.7
1177(31) 0.001041 869.1 1141.7
1172(31) 0.001041 869.0 1169.0
1242(32) 0.000977 868.9 1196.4
1241(32) 0.000977 868.7 1223.5
1271(32) 0.000977 868.6 1249.4
1243(32) 0.000977 868.4 1271.4
1282(32) 0.000977 868.3 1285.3
1202(31) 0.001041 868.1 1287.1
1323(33) 0.000918 868.0 1275.0
1224(32) 0.000977 867.8 1250.4
1202(31) 0.001041 867.7 1217.8
1224(32) 0.000977 867.6 1182.1
1184(31) 0.001041 867.4 1147.5
1142(31) 0.001041 867.3 1116.9
1111(30) 0.001111 867.1 1091.7
1059(29) 0.001189 867.0 1072.7
1096(30) 0.001111 866.8 1059.9
1104(30) 0.001111 866.7 1052.7
1044(29) 0.001189 866.5 1050.1
1025(29) 0.001189 866.4 1050.3
1043(29) 0.001189 866.3 1051.3
1061(30) 0.001111 866.1 1050.6
978(28) 0.001276 866.0 1046.9
1016(29) 0.001189 865.8 1039.7
1069(30) 0.001111 865.7 1029.9
1009(29) 0.001189 865.5 1018.7
1034(29) 0.001189 865.4 1007.1
1023(29) 0.001189 865.2 995.7
997(29) 0.001189 865.1 984.8
1006(29) 0.001189 864.9 974.4
1005(29) 0.001189 864.8 964.7
927(28) 0.001276 864.7 956.2
925(28) 0.001276 864.5 949.3
956(28) 0.001276 864.4 944.3
934(28) 0.001276 864.2 941.5
991(29) 0.001189 864.1 940.9
930(28) 0.001276 863.9 942.7
968(28) 0.001276 863.8 946.7
918(27) 0.001372 863.6 952.8
943(28) 0.001276 863.5 960.6
962(28) 0.001276 863.3 969.7
939(28) 0.001276 863.2 979.4
958(28) 0.001276 863.1 988.9
957(28) 0.001276 862.9 997.5
1010(29) 0.001189 862.8 1004.9
991(29) 0.001189 862.6 1011.5
1003(29) 0.001189 862.5 1017.6
1051(29) 0.001189 862.3 1023.5
1036(29) 0.001189 862.2 1028.9
999(29) 0.001189 862.0 1033.4
1022(29) 0.001189 861.9 1036.4
1098(30) 0.001111 861.7 1037.9
1018(29) 0.001189 861.6 1038.6
1051(29) 0.001189 861.4 1039.6
1012(29) 0.001189 861.3 1042.1
1060(29) 0.001189 861.1 1046.7
1100(30) 0.001111 861.0 1053.6
1104(30) 0.001111 860.9 1062.6
1092(30) 0.001111 860.7 1073.4
1090(30) 0.001111 860.6 1085.9
1148(31) 0.001041 860.4 1099.7
1125(30) 0.001111 860.3 1114.0
1096(30) 0.001111 860.1 1127.1
1150(31) 0.001041 860.0 1136.9
1155(31) 0.001041 859.8 1141.3
1115(30) 0.001111 859.7 1139.1
1147(31) 0.001041 859.5 1130.9
1083(30) 0.001111 859.4 1118.9
1155(31) 0.001041 859.2 1105.7
1061(30) 0.001111 859.1 1093.2
1064(30) 0.001111 858.9 1083.1
1049(30) 0.001111 858.8 1075.9
1062(30) 0.001111 858.6 1072.1
1094(30) 0.001111 858.5 1071.6
1051(30) 0.001111 858.3 1074.3
1042(30) 0.001111 858.2 1079.7
1108(30) 0.001111 858.0 1086.6
1077(30) 0.001111 857.9 1093.3
1083(30) 0.001111 857.8 1097.7
1068(30) 0.001111 857.6 1098.4
1069(30) 0.001111 857.5 1095.1
1099(30) 0.001111 857.3 1088.4
1070(30) 0.001111 857.2 1079.5
1041(30) 0.001111 857.0 1069.1
1025(29) 0.001189 856.9 1057.7
1067(30) 0.001111 856.7 1045.0
1023(29) 0.001189 856.6 1030.8
1009(29) 0.001189 856.4 1015.2
987(29) 0.001189 856.3 998.7
953(28) 0.001276 856.1 982.3
934(28) 0.001276 856.0 966.8
926(28) 0.001276 855.8 952.8
966(28) 0.001276 855.7 940.7
905(28) 0.001276 855.5 930.5
911(28) 0.001276 855.4 922.5
873(27) 0.001372 855.2 916.5
878(27) 0.001372 855.1 912.4
891(27) 0.001372 854.9 910.1
827(26) 0.001479 854.8 909.6
887(27) 0.001372 854.6 910.7
859(27) 0.001372 854.5 913.3
899(27) 0.001372 854.3 917.6
876(27) 0.001372 854.2 923.2
953(28) 0.001276 854.0 930.3
973(29) 0.001189 853.9 938.8
931(28) 0.001276 853.7 948.3
932(28) 0.001276 853.6 958.7
976(29) 0.001189 853.4 969.6
991(29) 0.001189 853.3 980.8
975(29) 0.001189 853.1 992.3
965(28) 0.001276 853.0 1004.0
980(29) 0.001189 852.8 1015.6
1006(29) 0.001189 852.7 1026.7
929(28) 0.001276 852.5 1036.4
1013(29) 0.001189 852.4 1043.7
1060(30) 0.001111 852.2 1047.8
1057(30) 0.001111 852.1 1048.9
1067(30) 0.001111 851.9 1047.4
1051(30) 0.001111 851.8 1044.2
1028(29) 0.001189 851.7 1039.9
993(29) 0.001189 851.5 1034.3
972(29) 0.001189 851.4 1027.5
949(28) 0.001276 851.2 1019.1
938(28) 0.001276 851.1 1009.5
980(29) 0.001189 850.9 999.6
957(28) 0.001276 850.8 990.2
999(29) 0.001189 850.6 982.5
955(28) 0.001276 850.5 977.1
980(29) 0.001189 850.3 974.7
974(29) 0.001189 850.2 975.2
999(29) 0.001189 850.0 978.7
963(28) 0.001276 849.9 984.8
1000(29) 0.001189 849.7 992.7
1043(30) 0.001111 849.6 1001.5
1020(29) 0.001189 849.4 1010.0
982(29) 0.001189 849.3 1016.5
1015(29) 0.001189 849.1 1020.0
982(29) 0.001189 849.0 1019.8
1045(30) 0.001111 848.8 1016.2
1000(29) 0.001189 848.7 1010.0
943(28) 0.001276 848.5 1002.3
992(29) 0.001189 848.4 993.9
947(28) 0.001276 848.2 985.4
957(28) 0.001276 848.1 977.3
932(28) 0.001276 847.9 969.9
907(28) 0.001276 847.8 963.5
943(28) 0.001276 847.6 958.8
955(28) 0.001276 847.5 956.2
933(28) 0.001276 847.3 956.2
946(28) 0.001276 847.2 959.2
981(29) 0.001189 847.0 965.4
919(28) 0.001276 846.9 975.1
939(28) 0.001276 846.7 988.3
970(29) 0.001189 846.6 1005.2
991(29) 0.001189 846.4 1025.4
1054(30) 0.001111 846.3 1048.8
1054(30) 0.001111 846.1 1074.4
1120(31) 0.001041 846.0 1101.7
1118(31) 0.001041 845.8 1129.7
1159(31) 0.001041 845.7 1157.9
1161(31) 0.001041 845.5 1186.1
1176(31) 0.001041 845.4 1213.9
1226(32) 0.000977 845.2 1240.2
1254(32) 0.000977 845.1 1263.1
1251(32) 0.000977 844.9 1280.4
1246(32) 0.000977 844.8 1290.2
1264(33) 0.000918 844.6 1291.7
1278(32) 0.000977 844.5 1285.8
1282(32) 0.000977 844.3 1274.5
1269(32) 0.000977 844.2 1259.9
1212(31) 0.001041 844.0 1243.3
1269(32) 0.000977 843.9 1225.2
1205(31) 0.001041 843.7 1205.8
1186(30) 0.001111 843.6 1185.1
1118(30) 0.001111 843.4 1163.7
1115(30) 0.001111 843.3 1142.8
1115(30) 0.001111 843.1 1123.4
1098(29) 0.001189 843.0 1106.0
1100(29) 0.001189 842.8 1090.9
1094(29) 0.001189 842.7 1077.9
1024(28) 0.001276 842.5 1066.8
1064(29) 0.001189 842.4 1057.4
1038(28) 0.001276 842.2 1049.7
991(28) 0.001276 842.1 1043.8
1002(28) 0.001276 841.9 1039.6
1035(28) 0.001276 841.8 1036.7
1039(28) 0.001276 841.6 1034.4
1084(29) 0.001189 841.5 1032.2
1029(28) 0.001276 841.3 1030.0
1026(28) 0.001276 841.2 1027.7
1010(28) 0.001276 841.0 1025.5
1062(29) 0.001189 840.9 1023.4
981(28) 0.001276 840.8 1021.3
1040(29) 0.001189 840.6 1018.9
1009(28) 0.001276 840.5 1015.7
979(28) 0.001276 840.3 1011.6
1045(29) 0.001189 840.2 1006.5
990(28) 0.001276 840.0 1000.9
951(27) 0.001372 839.9 995.0
968(27) 0.001372 839.7 989.2
992(28) 0.001276 839.6 983.2
998(28) 0.001276 839.4 977.1
946(27) 0.001372 839.3 970.9
1000(28) 0.001276 839.1 964.7
964(27) 0.001372 839.0 959.1
974(28) 0.001276 838.8 954.5
950(27) 0.001372 838.7 951.4
993(28) 0.001276 838.5 950.2
1021(28) 0.001276 838.4 951.1
985(28) 0.001276 838.2 954.2
984(28) 0.001276 838.1 959.3
994(28) 0.001276 838.0 966.2
976(28) 0.001276 837.8 974.4
1011(28) 0.001276 837.7 983.4
1016(28) 0.001276 837.5 992.4
1001(28) 0.001276 837.4 1000.7
1023(28) 0.001276 837.2 1007.5
1019(28) 0.001276 837.1 1012.8
1013(28) 0.001276 836.9 1016.6
1013(28) 0.001276 836.8 1019.8
1060(29) 0.001189 836.6 1022.9
1099(29) 0.001189 836.5 1026.4
1055(29) 0.001189 836.3 1030.6
1097(29) 0.001189 836.2 1035.6
1092(29) 0.001189 836.1 1041.3
1101(29) 0.001189 835.9 1047.9
1108(29) 0.001189 835.8 1055.3
1114(30) 0.001111 835.6 1063.3
1062(29) 0.001189 835.5 1071.5
1101(29) 0.001189 835.3 1079.1
1127(30) 0.001111 835.2 1085.2
1103(29) 0.001189 835.0 1089.1
1115(30) 0.001111 834.9 1090.7
1110(29) 0.001189 834.8 1090.4
1133(30) 0.001111 834.6 1088.6
1093(29) 0.001189 834.5 1086.0
1126(30) 0.001111 834.3 1082.6
1112(29) 0.001189 834.2 1078.5
1113(30) 0.001111 834.0 1073.5
1057(29) 0.001189 833.9 1067.6
1096(29) 0.001189 833.7 1061.4
1075(29) 0.001189 833.6 1055.3
1019(28) 0.001276 833.5 1049.9
1053(29) 0.001189 833.3 1045.5
1048(29) 0.001189 833.2 1042.1
1086(29) 0.001189 833.0 1039.8
1067(29) 0.001189 832.9 1038.3
1019(28) 0.001276 832.7 1037.8
1014(28) 0.001276 832.6 1038.3
1020(28) 0.001276 832.5 1039.8
1073(29) 0.001189 832.3 1042.1
1110(29) 0.001189 832.2 1045.0
1071(29) 0.001189 832.0 1047.7
1094(29) 0.001189 831.9 1050.0
1102(29) 0.001189 831.8 1051.5
1048(29) 0.001189 831.6 1052.4
1096(29) 0.001189 831.5 1052.8
1089(29) 0.001189 831.3 1052.8
1106(29) 0.001189 831.2 1052.1
1017(28) 0.001276 831.0 1050.8
1014(28) 0.001276 830.9 1048.6
1080(29) 0.001189 830.8 1045.7
1014(28) 0.001276 830.6 1042.7
1030(28) 0.001276 830.5 1040.5
1041(29) 0.001189 830.4 1040.2
1061(29) 0.001189 830.2 1042.8
1056(40) 0.000625 830. 1049.
1064(29) 0.001189 829.9 1059.3
1087(29) 0.001189 829.8 1073.9
1064(29) 0.001189 829.7 1092.6
1094(29) 0.001189 829.5 1114.8
1142(30) 0.001111 829.4 1139.7
1139(30) 0.001111 829.2 1165.9
1153(30) 0.001111 829.1 1191.7
1181(30) 0.001111 829.0 1215.2
1213(31) 0.001041 828.8 1234.9
1257(31) 0.001041 828.7 1250.0
1267(32) 0.000977 828.6 1260.4
1271(32) 0.000977 828.4 1267.0
1293(32) 0.000977 828.3 1270.1
1308(32) 0.000977 828.1 1270.0
1292(32) 0.000977 828.0 1266.4
1275(32) 0.000977 827.9 1259.0
1299(32) 0.000977 827.7 1247.5
1217(31) 0.001041 827.6 1232.3
1242(31) 0.001041 827.5 1214.4
1201(31) 0.001041 827.3 1194.9
1162(30) 0.001111 827.2 1174.8
1125(30) 0.001111 827.1 1154.5
1135(30) 0.001111 826.9 1134.3
1086(29) 0.001189 826.8 1114.1
1089(29) 0.001189 826.7 1094.0
1095(29) 0.001189 826.5 1074.6
1088(29) 0.001189 826.4 1056.1
1073(29) 0.001189 826.3 1039.2
1035(28) 0.001276 826.1 1024.1
1020(28) 0.001276 826.0 1010.9
1023(28) 0.001276 825.9 999.4
999(28) 0.001276 825.7 989.7
981(28) 0.001276 825.6 981.5
980(28) 0.001276 825.5 974.6
954(27) 0.001372 825.3 968.7
950(27) 0.001372 825.2 963.7
950(27) 0.001372 825.1 959.0
964(28) 0.001276 824.9 954.3
965(28) 0.001276 824.8 949.3
959(27) 0.001372 824.7 943.9
947(27) 0.001372 824.6 938.1
951(27) 0.001372 824.4 932.1
924(27) 0.001372 824.3 926.1
941(27) 0.001372 824.2 920.5
921(27) 0.001372 824.0 915.4
922(27) 0.001372 823.9 910.9
911(27) 0.001372 823.8 906.9
899(27) 0.001372 823.7 903.6
939(27) 0.001372 823.5 901.0
939(27) 0.001372 823.4 898.8
892(26) 0.001479 823.3 897.1
928(27) 0.001372 823.2 895.8
916(27) 0.001372 823.0 894.6
901(27) 0.001372 822.9 893.6
919(27) 0.001372 822.8 892.6
881(26) 0.001479 822.6 891.9
905(27) 0.001372 822.5 891.4
892(26) 0.001479 822.4 891.4
886(26) 0.001479 822.3 892.1
921(27) 0.001372 822.2 893.6
887(26) 0.001479 822.0 896.0
879(26) 0.001479 821.9 899.5
899(27) 0.001372 821.8 904.1
892(26) 0.001479 821.7 909.9
920(27) 0.001372 821.5 916.9
915(27) 0.001372 821.4 925.1
933(27) 0.001372 821.3 934.2
961(27) 0.001372 821.2 944.2
920(27) 0.001372 821.0 955.0
953(27) 0.001372 820.9 966.4
994(28) 0.001276 820.8 978.3
979(28) 0.001276 820.7 990.8
931(27) 0.001372 820.6 1003.6
964(27) 0.001372 820.4 1016.4
1008(28) 0.001276 820.3 1028.9
1016(28) 0.001276 820.2 1040.8
1025(28) 0.001276 820.1 1052.0
1066(29) 0.001189 820.0 1062.6
1012(28) 0.001276 819.9 1073.0
1052(29) 0.001189 819.7 1083.6
1135(30) 0.001111 819.6 1094.7
1146(30) 0.001111 819.5 1106.3
1176(30) 0.001111 819.4 1118.3
1176(30) 0.001111 819.3 1130.5
1149(30) 0.001111 819.2 1142.4
1154(30) 0.001111 819.0 1153.8
1184(30) 0.001111 818.9 1164.3
1192(31) 0.001041 818.8 1173.5
1166(30) 0.001111 818.7 1180.5
1157(30) 0.001111 818.6 1184.1
1170(30) 0.001111 818.5 1183.6
1170(30) 0.001111 818.4 1178.4
1161(30) 0.001111 818.2 1168.7
1145(30) 0.001111 818.1 1155.5
1154(30) 0.001111 818.0 1140.2
1142(30) 0.001111 817.9 1124.3
1107(29) 0.001189 817.8 1109.3
1128(30) 0.001111 817.7 1096.2
1110(30) 0.001111 817.6 1085.6
1115(30) 0.001111 817.5 1077.7
1075(29) 0.001189 817.4 1072.7
1068(29) 0.001189 817.2 1070.0
1082(29) 0.001189 817.1 1068.9
1067(29) 0.001189 817.0 1068.4
1066(29) 0.001189 816.9 1067.4
1050(29) 0.001189 816.8 1064.7
1023(28) 0.001276 816.7 1059.4
1046(29) 0.001189 816.6 1051.1
996(28) 0.001276 816.5 1040.0
988(28) 0.001276 816.4 1026.6
980(28) 0.001276 816.3 1011.7
985(28) 0.001276 816.2 996.1
995(28) 0.001276 816.1 980.5
963(28) 0.001276 816.0 965.3
900(27) 0.001372 815.9 951.0
936(27) 0.001372 815.8 938.0
935(27) 0.001372 815.7 926.4
930(27) 0.001372 815.6 916.4
907(27) 0.001372 815.4 908.1
918(27) 0.001372 815.3 901.6
905(27) 0.001372 815.2 896.8
858(26) 0.001479 815.1 893.7
881(26) 0.001479 815.0 892.4
919(27) 0.001372 814.9 892.6
909(27) 0.001372 814.8 894.5
877(26) 0.001479 814.7 897.8
899(27) 0.001372 814.6 902.6
916(27) 0.001372 814.5 908.9
912(27) 0.001372 814.4 916.4
912(27) 0.001372 814.4 925.1
903(27) 0.001372 814.3 934.8
938(27) 0.001372 814.2 945.4
931(27) 0.001372 814.1 956.5
952(27) 0.001372 814.0 967.9
988(28) 0.001276 813.9 979.0
1002(28) 0.001276 813.8 989.4
995(28) 0.001276 813.7 998.7
974(28) 0.001276 813.6 1006.5
1036(29) 0.001189 813.5 1012.8
1021(28) 0.001276 813.4 1017.6
1077(29) 0.001189 813.3 1021.2
1046(29) 0.001189 813.2 1023.9
1042(29) 0.001189 813.1 1025.6
1022(28) 0.001276 813.0 1026.6
1008(28) 0.001276 812.9 1026.7
999(28) 0.001276 812.9 1026.3
957(27) 0.001372 812.8 1025.3
999(28) 0.001276 812.7 1024.3
1039(29) 0.001189 812.6 1023.6
1008(28) 0.001276 812.5 1023.4
1015(28) 0.001276 812.4 1023.9
1027(28) 0.001276 812.3 1025.1
1036(29) 0.001189 812.2 1027.1
1043(29) 0.001189 812.1 1029.7
1061(29) 0.001189 812.1 1032.8
1029(28) 0.001276 812.0 1036.4
1048(29) 0.001189 811.9 1040.2
1039(29) 0.001189 811.8 1043.8
1058(29) 0.001189 811.7 1046.8
1066(29) 0.001189 811.6 1048.7
1069(29) 0.001189 811.6 1049.1
1054(29) 0.001189 811.5 1047.7
1074(29) 0.001189 811.4 1044.6
1057(29) 0.001189 811.3 1040.0
1082(29) 0.001189 811.2 1034.0
1062(29) 0.001189 811.1 1026.9
1046(29) 0.001189 811.1 1018.7
1018(28) 0.001276 811.0 1009.6
1015(28) 0.001276 810.9 999.3
990(28) 0.001276 810.8 988.2
991(28) 0.001276 810.7 976.4
989(28) 0.001276 810.7 964.3
978(28) 0.001276 810.6 952.3
958(27) 0.001372 810.5 940.6
956(27) 0.001372 810.4 929.6
951(27) 0.001372 810.4 919.3
914(27) 0.001372 810.3 909.9
901(27) 0.001372 810.2 901.4
891(27) 0.001372 810.1 893.9
865(26) 0.001479 810.1 887.5
885(26) 0.001479 810.0 882.0
909(27) 0.001372 809.9 877.8
880(26) 0.001479 809.8 874.5
831(26) 0.001479 809.8 872.3
845(26) 0.001479 809.7 871.2
855(26) 0.001479 809.6 871.1
911(27) 0.001372 809.6 872.1
899(27) 0.001372 809.5 874.1
872(26) 0.001479 809.4 877.1
885(26) 0.001479 809.4 881.1
905(27) 0.001372 809.3 885.9
888(27) 0.001372 809.2 891.7
912(27) 0.001372 809.2 898.2
900(27) 0.001372 809.1 905.4
930(27) 0.001372 809.0 913.1
914(27) 0.001372 809.0 921.1
922(27) 0.001372 808.9 929.2
954(27) 0.001372 808.8 936.9
918(27) 0.001372 808.8 944.0
946(27) 0.001372 808.7 950.2
924(28) 0.001276 808.6 955.4
957(28) 0.001276 808.6 959.3
943(28) 0.001276 808.5 962.1
948(28) 0.001276 808.4 963.8
968(29) 0.001189 808.4 964.5
968(29) 0.001189 808.3 964.1
917(28) 0.001276 808.3 962.5
936(28) 0.001276 808.2 959.9
912(28) 0.001276 808.1 956.1
925(28) 0.001276 808.1 951.5
965(28) 0.001276 808.0 946.3
934(28) 0.001276 808.0 940.8
940(28) 0.001276 807.9 935.4
930(28) 0.001276 807.9 930.2
928(28) 0.001276 807.8 925.4
927(28) 0.001276 807.8 921.3
877(27) 0.001372 807.7 917.8
877(27) 0.001372 807.6 915.1
904(28) 0.001276 807.6 913.2
909(28) 0.001276 807.5 912.2
912(28) 0.001276 807.5 911.8
962(28) 0.001276 807.4 912.1
933(28) 0.001276 807.4 912.8
942(28) 0.001276 807.3 914.0
897(27) 0.001372 807.3 915.3
912(28) 0.001276 807.2 916.7
909(28) 0.001276 807.2 918.0
952(28) 0.001276 807.1 919.1
897(27) 0.001372 807.1 919.9
934(28) 0.001276 807.0 920.0
874(27) 0.001372 807.0 919.3
920(28) 0.001276 806.9 917.7
904(28) 0.001276 806.9 915.1
895(27) 0.001372 806.9 911.7
905(28) 0.001276 806.8 907.4
877(27) 0.001372 806.8 902.6
880(27) 0.001372 806.7 897.5
856(27) 0.001372 806.7 892.4
884(27) 0.001372 806.6 887.4
902(28) 0.001276 806.6 882.7
853(27) 0.001372 806.6 878.4
896(27) 0.001372 806.5 874.6
875(27) 0.001372 806.5 871.4
858(27) 0.001372 806.4 868.9
876(27) 0.001372 806.4 867.0
826(26) 0.001479 806.4 865.9
864(27) 0.001372 806.3 865.6
852(27) 0.001372 806.3 866.0
863(27) 0.001372 806.2 867.3
868(27) 0.001372 806.2 869.5
900(28) 0.001276 806.2 872.6
913(28) 0.001276 806.1 876.7
860(27) 0.001372 806.1 881.9
895(27) 0.001372 806.1 888.2
876(27) 0.001372 806.0 895.7
878(27) 0.001372 806.0 904.5
904(28) 0.001276 806.0 914.6
927(28) 0.001276 805.9 926.1
942(28) 0.001276 805.9 939.0
946(28) 0.001276 805.9 953.2
957(28) 0.001276 805.8 968.7
1011(29) 0.001189 805.8 985.4
994(29) 0.001189 805.8 1003.0
1044(30) 0.001111 805.7 1021.4
1056(30) 0.001111 805.7 1040.4
1027(29) 0.001189 805.7 1059.7
1117(31) 0.001041 805.7 1079.0
1153(31) 0.001041 805.6 1098.1
1145(31) 0.001041 805.6 1116.6
1124(31) 0.001041 805.6 1134.0
1216(32) 0.000977 805.6 1149.7
1151(31) 0.001041 805.5 1163.3
1135(31) 0.001041 805.5 1174.5
1160(31) 0.001041 805.5 1183.2
1175(31) 0.001041 805.5 1189.5
1201(32) 0.000977 805.4 1194.0
1227(32) 0.000977 805.4 1196.8
1192(32) 0.000977 805.4 1198.6
1147(31) 0.001041 805.4 1199.5
1172(31) 0.001041 805.4 1199.6
1259(32) 0.000977 805.3 1199.2
1219(32) 0.000977 805.3 1198.1
1194(32) 0.000977 805.3 1196.6
1175(31) 0.001041 805.3 1194.6
1200(32) 0.000977 805.3 1192.0
1218(32) 0.000977 805.2 1188.8
1195(32) 0.000977 805.2 1184.7
1184(31) 0.001041 805.2 1179.4
1185(31) 0.001041 805.2 1172.7
1170(31) 0.001041 805.2 1164.3
1205(32) 0.000977 805.2 1154.3
1206(32) 0.000977 805.1 1143.1
1094(30) 0.001111 805.1 1130.9
1169(31) 0.001041 805.1 1118.0
1136(31) 0.001041 805.1 1104.9
1140(31) 0.001041 805.1 1091.8
1058(30) 0.001111 805.1 1078.9
1073(30) 0.001111 805.1 1066.2
1098(30) 0.001111 805.1 1054.0
1067(24) 0.001736 805.0 1042.3
989(30) 0.001111 805.0 1031.2
1050(30) 0.001111 805.0 1020.8
1001(30) 0.001111 805.0 1011.1
983(30) 0.001111 805.0 1002.1
1010(30) 0.001111 805.0 993.9
1003(30) 0.001111 805.0 986.3
960(29) 0.001189 805.0 979.3
959(29) 0.001189 805.0 973.2
956(29) 0.001189 805.0 967.9
935(29) 0.001189 805.0 963.7
985(30) 0.001111 805.0 960.7
939(29) 0.001189 805.0 959.1
945(29) 0.001189 805.0 959.0
951(29) 0.001189 805.0 960.4
939(29) 0.001189 804.9 963.4
957(29) 0.001189 804.9 968.1
980(29) 0.001189 804.9 974.2
947(29) 0.001189 804.9 981.8
962(29) 0.001189 804.9 990.6
1015(30) 0.001111 804.9 1000.5
987(30) 0.001111 804.9 1011.1
1064(31) 0.001041 804.9 1022.2
1016(30) 0.001111 804.9 1033.4
1016(30) 0.001111 804.9 1044.5
1046(30) 0.001111 804.9 1055.2
1104(31) 0.001041 804.9 1065.2
1075(31) 0.001041 804.9 1074.1
1066(31) 0.001041 805.0 1081.5
1090(31) 0.001041 805.0 1087.0
1045(30) 0.001111 805.0 1090.1
1102(31) 0.001041 805.0 1090.7
1061(31) 0.001041 805.0 1088.7
1057(31) 0.001041 805.0 1084.1
1061(31) 0.001041 805.0 1077.3
1091(31) 0.001041 805.0 1068.8
1087(31) 0.001041 805.0 1059.0
1055(31) 0.001041 805.0 1048.4
1067(31) 0.001041 805.0 1037.5
1029(30) 0.001111 805.0 1026.6
971(29) 0.001189 805.0 1015.9
972(29) 0.001189 805.0 1005.6
1051(31) 0.001041 805.0 996.0
982(30) 0.001111 805.1 987.2
972(29) 0.001189 805.1 979.2
968(29) 0.001189 805.1 972.0
992(30) 0.001111 805.1 965.6
940(29) 0.001189 805.1 960.1
979(29) 0.001189 805.1 955.3
925(29) 0.001189 805.1 951.4
966(29) 0.001189 805.1 948.2
995(30) 0.001111 805.1 945.8
957(29) 0.001189 805.2 944.4
942(29) 0.001189 805.2 943.9
974(29) 0.001189 805.2 944.5
997(30) 0.001111 805.2 946.2
921(29) 0.001189 805.2 949.0
1003(30) 0.001111 805.2 952.9
975(29) 0.001189 805.2 957.7
980(30) 0.001111 805.3 963.5
960(29) 0.001189 805.3 970.0
988(30) 0.001111 805.3 977.0
993(30) 0.001111 805.3 984.3
1004(30) 0.001111 805.3 991.6
1053(31) 0.001041 805.3 998.5
1075(31) 0.001041 805.4 1005.0
1006(30) 0.001111 805.4 1010.7
1025(30) 0.001111 805.4 1015.4
1030(30) 0.001111 805.4 1019.1
1044(30) 0.001111 805.4 1021.8
1031(30) 0.001111 805.5 1023.2
1051(31) 0.001041 805.5 1023.4
1020(30) 0.001111 805.5 1022.2
1048(30) 0.001111 805.5 1019.7
1037(30) 0.001111 805.5 1015.7
1005(30) 0.001111 805.6 1010.4
999(30) 0.001111 805.6 1003.9
986(30) 0.001111 805.6 996.6
989(30) 0.001111 805.6 988.7
969(29) 0.001189 805.7 980.6
965(29) 0.001189 805.7 972.6
958(29) 0.001189 805.7 965.0
978(29) 0.001189 805.7 958.2
940(29) 0.001189 805.8 952.2
945(29) 0.001189 805.8 947.2
968(29) 0.001189 805.8 943.4
995(30) 0.001111 805.8 940.8
999(30) 0.001111 805.9 939.5
935(29) 0.001189 805.9 939.4
973(29) 0.001189 805.9 940.5
956(29) 0.001189 805.9 942.7
954(29) 0.001189 806.0 945.9
946(29) 0.001189 806.0 950.1
949(29) 0.001189 806.0 955.1
915(29) 0.001189 806.0 960.8
950(29) 0.001189 806.1 967.1
963(29) 0.001189 806.1 973.7
926(29) 0.001189 806.1 980.4
1014(30) 0.001111 806.2 987.1
973(29) 0.001189 806.2 993.6
979(29) 0.001189 806.2 999.7
966(28) 0.001276 806.3 1005.4
953(28) 0.001276 806.3 1010.6
1008(29) 0.001189 806.3 1015.4
1015(29) 0.001189 806.3 1019.9
1013(29) 0.001189 806.4 1024.0
996(29) 0.001189 806.4 1028.0
1034(29) 0.001189 806.4 1031.8
1107(30) 0.001111 806.5 1035.5
1070(30) 0.001111 806.5 1039.0
1077(30) 0.001111 806.5 1042.4
1093(30) 0.001111 806.6 1045.6
1087(30) 0.001111 806.6 1048.6
1058(30) 0.001111 806.6 1051.4
1026(29) 0.001189 806.7 1053.9
1028(29) 0.001189 806.7 1055.9
1079(30) 0.001111 806.7 1057.4
1063(30) 0.001111 806.8 1058.3
1043(30) 0.001111 806.8 1058.4
1115(30) 0.001111 806.8 1057.9
1041(29) 0.001189 806.9 1056.8
1076(30) 0.001111 806.9 1055.2
1054(30) 0.001111 806.9 1053.4
1058(30) 0.001111 807.0 1051.7
1089(30) 0.001111 807.0 1050.0
1058(30) 0.001111 807.0 1048.7
1070(30) 0.001111 807.1 1047.9
1073(30) 0.001111 807.1 1047.4
1046(30) 0.001111 807.1 1047.4
1074(30) 0.001111 807.2 1047.8
1042(29) 0.001189 807.2 1048.3
1064(30) 0.001111 807.3 1048.9
1022(29) 0.001189 807.3 1049.3
1040(29) 0.001189 807.3 1049.3
1016(29) 0.001189 807.4 1048.5
1018(29) 0.001189 807.4 1046.7
1028(29) 0.001189 807.4 1043.8
1016(29) 0.001189 807.5 1039.6
1023(29) 0.001189 807.5 1034.3
987(29) 0.001189 807.5 1027.9
1026(29) 0.001189 807.6 1020.6
985(29) 0.001189 807.6 1012.6
979(29) 0.001189 807.7 1004.2
972(29) 0.001189 807.7 995.7
948(28) 0.001276 807.7 987.1
923(28) 0.001276 807.8 978.7
1000(29) 0.001189 807.8 970.7
993(29) 0.001189 807.9 963.2
914(28) 0.001276 807.9 956.3
940(28) 0.001276 807.9 950.1
927(28) 0.001276 808.0 944.7
897(27) 0.001372 808.0 940.3
937(28) 0.001276 808.0 936.7
881(27) 0.001372 808.1 934.2
923(28) 0.001276 808.1 932.6
908(28) 0.001276 808.2 931.9
968(28) 0.001276 808.2 932.1
880(27) 0.001372 808.2 933.2
891(27) 0.001372 808.3 935.0
854(27) 0.001372 808.3 937.4
916(28) 0.001276 808.4 940.3
933(28) 0.001276 808.4 943.7
958(28) 0.001276 808.4 947.3
899(27) 0.001372 808.5 951.1
897(27) 0.001372 808.5 955.0
961(28) 0.001276 808.6 958.8
951(28) 0.001276 808.6 962.6
920(28) 0.001276 808.6 966.3
980(29) 0.001189 808.7 969.8
973(29) 0.001189 808.7 973.1
986(29) 0.001189 808.8 976.1
926(28) 0.001276 808.8 978.7
964(28) 0.001276 808.8 981.0
974(29) 0.001189 808.9 983.0
987(29) 0.001189 808.9 984.5
980(29) 0.001189 808.9 985.7
972(29) 0.001189 809.0 986.6
950(28) 0.001276 809.0 987.2
973(29) 0.001189 809.1 987.7
975(29) 0.001189 809.1 988.0
958(28) 0.001276 809.1 988.2
1003(29) 0.001189 809.2 988.5
1003(29) 0.001189 809.2 988.8
1000(29) 0.001189 809.3 989.2
989(29) 0.001189 809.3 989.9
999(29) 0.001189 809.3 990.9
995(29) 0.001189 809.4 992.3
1021(29) 0.001189 809.4 994.3
1014(29) 0.001189 809.5 997.0
978(29) 0.001189 809.5 1000.4
1017(29) 0.001189 809.5 1004.7
1004(29) 0.001189 809.6 1009.8
986(29) 0.001189 809.6 1015.8
984(29) 0.001189 809.7 1022.7
1019(29) 0.001189 809.7 1030.5
1045(30) 0.001111 809.7 1039.1
1000(29) 0.001189 809.8 1048.5
1067(30) 0.001111 809.8 1058.5
1088(30) 0.001111 809.9 1069.0
1038(29) 0.001189 809.9 1080.0
1106(43) 0.000541 810. 1091.
1119(30) 0.001111 810.0 1102.4
1105(30) 0.001111 810.0 1113.6
1132(30) 0.001111 810.0 1124.6
1133(30) 0.001111 810.1 1135.4
1177(31) 0.001041 810.1 1145.7
1188(31) 0.001041 810.2 1155.5
1155(30) 0.001111 810.2 1164.4
1172(31) 0.001041 810.2 1172.4
1194(31) 0.001041 810.3 1179.2
1178(31) 0.001041 810.3 1184.8
1153(30) 0.001111 810.3 1188.9
1159(30) 0.001111 810.4 1191.6
1184(31) 0.001041 810.4 1192.8
1172(31) 0.001041 810.5 1192.7
1182(31) 0.001041 810.5 1191.1
1146(30) 0.001111 810.5 1188.2
1194(31) 0.001041 810.6 1184.1
1186(31) 0.001041 810.6 1178.6
1188(31) 0.001041 810.6 1172.0
1177(31) 0.001041 810.7 1164.3
1192(31) 0.001041 810.7 1155.6
1152(30) 0.001111 810.7 1146.2
1120(30) 0.001111 810.8 1136.2
1142(30) 0.001111 810.8 1126.0
1128(30) 0.001111 810.9 1115.7
1113(30) 0.001111 810.9 1105.8
1120(30) 0.001111 810.9 1096.4
1094(30) 0.001111 811.0 1087.7
1059(29) 0.001189 811.0 1079.8
1101(30) 0.001111 811.0 1072.9
1050(29) 0.001189 811.1 1066.9
1060(29) 0.001189 811.1 1061.9
1092(30) 0.001111 811.1 1057.8
1048(29) 0.001189 811.2 1054.5
1072(29) 0.001189 811.2 1051.9
1040(29) 0.001189 811.2 1049.8
1083(29) 0.001189 811.3 1048.1
1070(29) 0.001189 811.3 1046.7
1028(29) 0.001189 811.3 1045.4
1040(29) 0.001189 811.4 1044.2
1056(29) 0.001189 811.4 1043.0
1053(29) 0.001189 811.4 1041.8
1047(29) 0.001189 811.5 1040.6
1011(29) 0.001189 811.5 1039.6
982(28) 0.001276 811.5 1038.6
1011(29) 0.001189 811.6 1037.9
1032(29) 0.001189 811.6 1037.4
998(28) 0.001276 811.6 1037.1
1037(29) 0.001189 811.6 1037.1
1073(29) 0.001189 811.7 1037.5
1055(29) 0.001189 811.7 1038.1
1090(30) 0.001111 811.7 1038.9
1027(29) 0.001189 811.8 1040.1
1070(29) 0.001189 811.8 1041.4
1047(29) 0.001189 811.8 1042.9
1047(29) 0.001189 811.9 1044.6
1052(29) 0.001189 811.9 1046.3
1051(29) 0.001189 811.9 1047.9
1016(29) 0.001189 811.9 1049.6
1059(29) 0.001189 812.0 1051.1
1053(29) 0.001189 812.0 1052.7
1061(29) 0.001189 812.0 1054.2
1028(29) 0.001189 812.1 1055.8
1065(29) 0.001189 812.1 1057.5
1053(29) 0.001189 812.1 1059.2
1055(29) 0.001189 812.1 1061.1
1071(29) 0.001189 812.2 1063.2
1076(29) 0.001189 812.2 1065.4
1073(29) 0.001189 812.2 1067.7
1087(30) 0.001111 812.2 1070.0
1081(29) 0.001189 812.3 1072.3
1072(29) 0.001189 812.3 1074.5
1065(29) 0.001189 812.3 1076.5
1097(30) 0.001111 812.3 1078.2
1088(30) 0.001111 812.4 1079.4
1058(29) 0.001189 812.4 1080.1
1077(29) 0.001189 812.4 1080.0
1089(30) 0.001111 812.4 1079.1
1101(30) 0.001111 812.5 1077.3
1080(29) 0.001189 812.5 1074.5
1026(29) 0.001189 812.5 1070.9
1074(29) 0.001189 812.5 1066.4
1037(29) 0.001189 812.6 1061.2
1036(29) 0.001189 812.6 1055.3
1042(29) 0.001189 812.6 1049.0
1014(29) 0.001189 812.6 1042.3
1052(29) 0.001189 812.7 1035.4
1043(29) 0.001189 812.7 1028.2
1036(29) 0.001189 812.7 1021.1
1003(28) 0.001276 812.7 1013.9
1044(29) 0.001189 812.7 1006.8
1055(29) 0.001189 812.8 999.7
1019(29) 0.001189 812.8 992.9
990(28) 0.001276 812.8 986.3
993(28) 0.001276 812.8 979.8
959(28) 0.001276 812.8 973.6
945(28) 0.001276 812.9 967.6
981(28) 0.001276 812.9 961.9
957(28) 0.001276 812.9 956.4
953(23) 0.001890 812.9 951.2
974(28) 0.001276 812.9 946.3
944(28) 0.001276 813.0 941.6
974(28) 0.001276 813.0 937.3
949(28) 0.001276 813.0 933.3
953(28) 0.001276 813.0 929.8
944(28) 0.001276 813.0 926.7
934(27) 0.001372 813.1 924.1
925(27) 0.001372 813.1 922.0
930(27) 0.001372 813.1 920.5
939(27) 0.001372 813.1 919.5
964(28) 0.001276 813.1 919.1
952(28) 0.001276 813.1 919.3
925(27) 0.001372 813.2 920.0
937(27) 0.001372 813.2 921.4
934(27) 0.001372 813.2 923.4
961(28) 0.001276 813.2 925.9
959(28) 0.001276 813.2 928.9
980(28) 0.001276 813.2 932.5
964(28) 0.001276 813.3 936.6
962(28) 0.001276 813.3 941.1
968(28) 0.001276 813.3 945.9
983(28) 0.001276 813.3 951.1
985(28) 0.001276 813.3 956.6
997(28) 0.001276 813.3 962.2
977(28) 0.001276 813.3 967.9
973(28) 0.001276 813.4 973.5
1006(28) 0.001276 813.4 979.0
1001(28) 0.001276 813.4 984.2
978(28) 0.001276 813.4 989.1
1008(28) 0.001276 813.4 993.6
982(28) 0.001276 813.4 997.7
968(28) 0.001276 813.5 1001.2
994(28) 0.001276 813.5 1004.2
1012(28) 0.001276 813.5 1006.7
1036(29) 0.001189 813.5 1008.7
1050(29) 0.001189 813.5 1010.2
1061(29) 0.001189 813.5 1011.2
1050(29) 0.001189 813.5 1011.9
1013(28) 0.001276 813.6 1012.1
1023(29) 0.001189 813.6 1012.0
1023(29) 0.001189 813.6 1011.5
1016(29) 0.001189 813.6 1010.7
1010(28) 0.001276 813.6 1009.6
998(28) 0.001276 813.6 1008.2
1006(28) 0.001276 813.6 1006.5
981(28) 0.001276 813.6 1004.5
1007(28) 0.001276 813.7 1002.4
1016(29) 0.001189 813.7 1000.0
1000(28) 0.001276 813.7 997.4
977(28) 0.001276 813.7 994.7
1039(29) 0.001189 813.7 991.7
1035(29) 0.001189 813.7 988.6
995(28) 0.001276 813.7 985.4
963(28) 0.001276 813.8 982.1
995(28) 0.001276 813.8 978.7
1014(28) 0.001276 813.8 975.4
1020(29) 0.001189 813.8 972.2
995(28) 0.001276 813.8 969.1
961(28) 0.001276 813.8 966.3
982(28) 0.001276 813.8 963.7
961(28) 0.001276 813.9 961.5
991(28) 0.001276 813.9 959.6
958(28) 0.001276 813.9 958.2
950(28) 0.001276 813.9 957.1
968(28) 0.001276 813.9 956.5
938(27) 0.001372 813.9 956.2
957(28) 0.001276 814.0 956.4
993(28) 0.001276 814.0 956.9
981(28) 0.001276 814.0 957.7
983(28) 0.001276 814.0 958.8
940(27) 0.001372 814.0 960.1
979(28) 0.001276 814.0 961.6
989(28) 0.001276 814.1 963.2
952(28) 0.001276 814.1 964.9
938(27) 0.001372 814.1 966.6
969(28) 0.001276 814.1 968.3
954(28) 0.001276 814.1 969.9
969(28) 0.001276 814.1 971.3
922(27) 0.001372 814.2 972.6
901(27) 0.001372 814.2 973.7
949(28) 0.001276 814.2 974.5
972(28) 0.001276 814.2 975.0
969(28) 0.001276 814.2 975.2
937(27) 0.001372 814.3 975.0
972(28) 0.001276 814.3 974.4
994(28) 0.001276 814.3 973.5
956(28) 0.001276 814.3 972.2
949(28) 0.001276 814.4 970.7
961(28) 0.001276 814.4 968.9
955(28) 0.001276 814.4 967.0
951(28) 0.001276 814.4 965.0
969(28) 0.001276 814.4 962.9
969(28) 0.001276 814.5 960.9
950(28) 0.001276 814.5 959.1
959(28) 0.001276 814.5 957.4
915(27) 0.001372 814.6 956.0
919(27) 0.001372 814.6 954.8
910(27) 0.001372 814.6 954.1
927(27) 0.001372 814.6 953.7
952(28) 0.001276 814.7 953.7
930(28) 0.001276 814.7 954.1
975(28) 0.001276 814.7 955.0
930(28) 0.001276 814.8 956.3
931(28) 0.001276 814.8 958.1
911(28) 0.001276 814.8 960.3
935(28) 0.001276 814.9 963.0
950(28) 0.001276 814.9 966.2
965(28) 0.001276 814.9 969.8
955(28) 0.001276 815.0 973.8
1026(29) 0.001189 815.0 978.3
975(28) 0.001276 815.0 983.2
989(29) 0.001189 815.1 988.6
983(29) 0.001189 815.1 994.4
1022(29) 0.001189 815.2 1000.5
992(29) 0.001189 815.2 1007.1
995(29) 0.001189 815.2 1014.1
1034(29) 0.001189 815.3 1021.4
1040(29) 0.001189 815.3 1029.0
1063(30) 0.001111 815.4 1036.9
1038(29) 0.001189 815.4 1045.0
1077(30) 0.001111 815.5 1053.3
1080(30) 0.001111 815.5 1061.7
1087(30) 0.001111 815.6 1070.1
1063(30) 0.001111 815.6 1078.5
1077(30) 0.001111 815.7 1086.9
1104(30) 0.001111 815.7 1095.0
1131(31) 0.001041 815.8 1102.8
1097(30) 0.001111 815.8 1110.3
1147(31) 0.001041 815.9 1117.4
1114(30) 0.001111 815.9 1123.9
1172(31) 0.001041 816.0 1129.9
1126(30) 0.001111 816.0 1135.2
1115(30) 0.001111 816.1 1139.9
1121(30) 0.001111 816.2 1144.0
1117(30) 0.001111 816.2 1147.4
1107(30) 0.001111 816.3 1150.1
1137(31) 0.001041 816.4 1152.2
1131(31) 0.001041 816.4 1153.7
1107(30) 0.001111 816.5 1154.5
1127(30) 0.001111 816.6 1154.8
1155(31) 0.001041 816.6 1154.4
1165(31) 0.001041 816.7 1153.5
1147(31) 0.001041 816.8 1152.0
1148(31) 0.001041 816.9 1149.9
1209(32) 0.000977 817.0 1147.3
1168(31) 0.001041 817.0 1144.3
1146(31) 0.001041 817.1 1140.8
1184(31) 0.001041 817.2 1137.0
1163(31) 0.001041 817.3 1132.7
1188(31) 0.001041 817.4 1128.2
1144(31) 0.001041 817.5 1123.3
1184(31) 0.001041 817.6 1118.2
1108(30) 0.001111 817.6 1112.9
1055(30) 0.001111 817.7 1107.4
1070(30) 0.001111 817.8 1101.7
1094(30) 0.001111 817.9 1095.8
1104(30) 0.001111 818.0 1089.9
1031(29) 0.001189 818.1 1083.9
1060(30) 0.001111 818.2 1077.9
1071(30) 0.001111 818.4 1072.0
1081(30) 0.001111 818.5 1066.1
1029(29) 0.001189 818.6 1060.4
1044(29) 0.001189 818.7 1054.9
1054(30) 0.001111 818.8 1049.5
1014(29) 0.001189 818.9 1044.4
1016(29) 0.001189 819.0 1039.5
993(29) 0.001189 819.2 1034.9
1040(29) 0.001189 819.3 1030.6
1031(29) 0.001189 819.4 1026.5
995(29) 0.001189 819.5 1022.7
1027(29) 0.001189 819.7 1019.1
1028(29) 0.001189 819.8 1015.8
995(29) 0.001189 819.9 1012.8
1008(29) 0.001189 820.1 1009.9
1023(29) 0.001189 820.2 1007.3
992(29) 0.001189 820.4 1004.8
959(28) 0.001276 820.5 1002.5
951(28) 0.001276 820.7 1000.3
986(29) 0.001189 820.8 998.3
993(29) 0.001189 821.0 996.4
962(28) 0.001276 821.1 994.6
992(29) 0.001189 821.3 993.0
962(28) 0.001276 821.5 991.6
999(29) 0.001189 821.6 990.4
1006(29) 0.001189 821.8 989.4
968(28) 0.001276 822.0 988.7
978(29) 0.001189 822.2 988.3
1001(29) 0.001189 822.3 988.2
1003(29) 0.001189 822.5 988.4
1049(29) 0.001189 822.7 989.0
1008(29) 0.001189 822.9 990.1
1009(29) 0.001189 823.1 991.5
1009(29) 0.001189 823.3 993.4
1011(29) 0.001189 823.5 995.7
990(29) 0.001189 823.7 998.5
1005(29) 0.001189 823.9 1001.7
1029(29) 0.001189 824.1 1005.3
1057(30) 0.001111 824.3 1009.4
1019(29) 0.001189 824.5 1013.9
1000(29) 0.001189 824.8 1018.7
1035(30) 0.001111 825.0 1023.9
1049(30) 0.001111 825.2 1029.4
1079(30) 0.001111 825.4 1035.2
1032(30) 0.001111 825.7 1041.3
1019(29) 0.001189 825.9 1047.5
1038(30) 0.001111 826.2 1053.9
1053(30) 0.001111 826.4 1060.4
1050(30) 0.001111 826.7 1066.8
1054(30) 0.001111 826.9 1073.3
1085(30) 0.001111 827.2 1079.6
1071(30) 0.001111 827.4 1085.7
1085(30) 0.001111 827.7 1091.6
1097(30) 0.001111 828.0 1097.1
1084(30) 0.001111 828.3 1102.2
1138(31) 0.001041 828.5 1106.8
1130(31) 0.001041 828.8 1110.9
1131(31) 0.001041 829.1 1114.4
1098(30) 0.001111 829.4 1117.4
1089(30) 0.001111 829.7 1119.7
1102(30) 0.001111 830.0 1121.4
1110(31) 0.001041 830.3 1122.5
1086(30) 0.001111 830.6 1123.1
1105(30) 0.001111 831.0 1123.2
1118(31) 0.001041 831.3 1122.8
1130(31) 0.001041 831.6 1122.1
1171(31) 0.001041 831.9 1121.0
1150(31) 0.001041 832.3 1119.7
1113(31) 0.001041 832.6 1118.2
1111(31) 0.001041 833.0 1116.6
1117(31) 0.001041 833.3 1114.8
1089(30) 0.001111 833.7 1113.0
1131(31) 0.001041 834.1 1111.1
1075(30) 0.001111 834.4 1109.2
1107(30) 0.001111 834.8 1107.3
1149(31) 0.001041 835.2 1105.4
1157(31) 0.001041 835.6 1103.5
1140(31) 0.001041 836.0 1101.6
1116(31) 0.001041 836.4 1099.7
1093(30) 0.001111 836.8 1097.8
1112(31) 0.001041 837.2 1095.9
1083(30) 0.001111 837.6 1093.8
1081(30) 0.001111 838.0 1091.7
1080(30) 0.001111 838.4 1089.5
1093(30) 0.001111 838.9 1087.2
1105(30) 0.001111 839.3 1084.8
1106(30) 0.001111 839.8 1082.3
1075(30) 0.001111 840.2 1079.6
1090(30) 0.001111 840.7 1076.8
1054(30) 0.001111 841.1 1074.0
1071(30) 0.001111 841.6 1071.0
1100(30) 0.001111 842.1 1068.0
1092(30) 0.001111 842.6 1065.0
1059(30) 0.001111 843.1 1062.0
1048(30) 0.001111 843.6 1058.9
1065(30) 0.001111 844.1 1055.9
1039(30) 0.001111 844.6 1052.9
1046(30) 0.001111 845.1 1050.0
1053(30) 0.001111 845.6 1047.2
1070(30) 0.001111 846.2 1044.4
1029(29) 0.001189 846.7 1041.7
1021(29) 0.001189 847.3 1039.2
1066(30) 0.001111 847.8 1036.6
1043(30) 0.001111 848.4 1034.2
1017(29) 0.001189 849.0 1031.9
1003(29) 0.001189 849.5 1029.7
998(29) 0.001189 850.1 1027.5
1006(29) 0.001189 850.7 1025.4
983(29) 0.001189 851.3 1023.4
988(29) 0.001189 851.9 1021.4
1021(29) 0.001189 852.5 1019.5
986(29) 0.001189 853.2 1017.6
972(29) 0.001189 853.8 1015.8
999(29) 0.001189 854.4 1014.0
1032(30) 0.001111 855.1 1012.2
1039(30) 0.001111 855.8 1010.4
1007(29) 0.001189 856.4 1008.7
1011(29) 0.001189 857.1 1006.9
998(29) 0.001189 857.8 1005.3
1043(30) 0.001111 858.5 1003.6
1034(30) 0.001111 859.2 1002.0
1038(30) 0.001111 859.9 1000.4
992(29) 0.001189 860.6 998.9
943(28) 0.001276 861.3 997.5
979(29) 0.001189 862.1 996.1
1007(29) 0.001189 862.8 994.7
1005(29) 0.001189 863.6 993.5
960(29) 0.001189 864.4 992.3
924(28) 0.001276 865.1 991.3
954(28) 0.001276 865.9 990.3
991(29) 0.001189 866.7 989.5
1039(30) 0.001111 867.5 988.8
1003(29) 0.001189 868.3 988.2
972(29) 0.001189 869.2 987.8
1002(29) 0.001189 870.0 987.6
983(29) 0.001189 870.8 987.5
939(28) 0.001276 871.7 987.6
936(28) 0.001276 872.6 988.0
974(29) 0.001189 873.4 988.5
969(29) 0.001189 874.3 989.3
1014(24) 0.001736 875.2 990.3
1002(29) 0.001189 876.1 991.6
989(29) 0.001189 877.0 993.1
996(29) 0.001189 878.0 994.8
988(29) 0.001189 878.9 996.9
1014(30) 0.001111 879.9 999.2
1036(30) 0.001111 880.8 1001.8
1054(30) 0.001111 881.8 1004.7
1053(30) 0.001111 882.8 1007.8
1027(30) 0.001111 883.8 1011.2
1039(30) 0.001111 884.8 1014.9
1042(30) 0.001111 885.8 1018.9
1015(30) 0.001111 886.9 1023.1
1009(30) 0.001111 887.9 1027.6
1026(30) 0.001111 889.0 1032.3
1054(30) 0.001111 890.0 1037.3
1075(30) 0.001111 891.1 1042.5
1072(30) 0.001111 892.2 1048.0
1044(30) 0.001111 893.3 1053.6
1040(30) 0.001111 894.4 1059.5
1055(30) 0.001111 895.6 1065.5
1091(31) 0.001041 896.7 1071.7
1092(31) 0.001041 897.9 1078.0
1079(30) 0.001111 899.0 1084.5
1101(31) 0.001041 900.2 1091.0
1119(31) 0.001041 901.4 1097.6
1098(31) 0.001041 902.6 1104.3
1109(31) 0.001041 903.8 1111.0
1118(31) 0.001041 905.1 1117.7
1135(31) 0.001041 906.3 1124.4
1174(32) 0.000977 907.6 1131.0
1190(32) 0.000977 908.9 1137.6
1160(31) 0.001041 910.2 1144.1
1123(31) 0.001041 911.5 1150.5
1129(31) 0.001041 912.8 1156.8
1192(32) 0.000977 914.1 1163.0
1185(32) 0.000977 915.5 1169.0
1179(32) 0.000977 916.8 1174.9
1203(32) 0.000977 918.2 1180.6
1169(32) 0.000977 919.6 1186.2
1191(32) 0.000977 921.0 1191.6
1202(32) 0.000977 922.5 1196.8
1200(32) 0.000977 923.9 1201.9
1218(32) 0.000977 925.3 1206.7
1215(32) 0.000977 926.8 1211.4
1238(32) 0.000977 928.3 1215.8
1229(32) 0.000977 929.8 1220.1
1193(32) 0.000977 931.3 1224.2
1227(32) 0.000977 932.9 1228.1
1242(32) 0.000977 934.4 1231.8
1239(32) 0.000977 936.0 1235.3
1241(32) 0.000977 937.6 1238.7
1252(33) 0.000918 939.2 1241.9
1269(33) 0.000918 940.8 1245.1
1289(33) 0.000918 942.4 1248.1
1266(33) 0.000918 944.1 1251.1
1238(32) 0.000977 945.7 1253.9
1239(32) 0.000977 947.4 1256.8
1232(32) 0.000977 949.1 1259.6
1273(33) 0.000918 950.8 1262.4
1260(33) 0.000918 952.6 1265.2
1273(33) 0.000918 954.3 1268.1
1271(33) 0.000918 956.1 1270.9
1259(33) 0.000918 957.9 1273.8
1279(33) 0.000918 959.7 1276.6
1300(33) 0.000918 961.5 1279.5
1329(34) 0.000865 963.4 1282.4
1308(33) 0.000918 965.2 1285.3
1248(33) 0.000918 967.1 1288.1
1219(32) 0.000977 969.0 1290.9
1245(33) 0.000918 971.0 1293.6
1277(33) 0.000918 972.9 1296.2
1284(33) 0.000918 974.9 1298.7
1276(33) 0.000918 976.8 1301.0
1301(33) . . .
1311(33) . . .
1297(33) . . .
1306(33) . . .
1262(33) . . .
1264(33) . . .
1306(33) . . .
1315(33) . . .
1285(33) . . .
1269(33) . . .
1266(33) . . .
1282(33) . . .
1274(33) . . .
1275(33) . . .
1326(33) . . .
1310(33) . . .
1286(33) . . .
1281(33) . . .
1249(33) . . .
1260(33) . . .
1308(33) . . .
1306(33) . . .
1279(33) . . .
1298(33) . . .
1275(33) . . .
1274(33) . . .
1273(34) . . .
1275(34) . . .
1231(33) . . .
1236(33) . . .
1275(34) . . .
1302(34) . . .
1279(34) . . .
1270(34) . . .
1286(34) . . .
1311(34) . . .
1303(34) . . .
1305(34) . . .
1281(34) . . .
1258(33) . . .
1263(33) . . .
1302(34) . . .
1264(33) . . .
1280(34) . . .
1290(34) . . .
1287(34) . . .
1263(33) . . .
1300(34) . . .
1277(34) . . .
1248(33) . . .
1252(33) . . .
1243(33) . . .
1262(33) . . .
1309(34) . . .
1312(34) . . .
1286(34) . . .
1237(33) . . .
1261(33) . . .
1286(34) . . .
1278(34) . . .
1328(34) . . .
1274(34) . . .
1330(34) . . .
1376(35) . . .
1302(34) . . .
1303(34) . . .
1349(34) . . .
1313(34) . . .
1335(34) . . .
1358(35) . . .
1351(35) . . .
1357(35) . . .
1368(35) . . .
1366(35) . . .
1376(35) . . .
1359(35) . . .
1368(35) . . .
1430(35) . . .
1413(35) . . .
1412(35) . . .
1424(35) . . .
1401(35) . . .
1411(35) . . .
1426(35) . . .
1437(35) . . .
1469(36) . . .
1488(36) . . .
1475(36) . . .
1454(36) . . .
1463(36) . . .
1560(37) . . .
1546(37) . . .
1467(36) . . .
1481(36) . . .
1504(36) . . .
1501(36) . . .
1533(37) . . .
1567(37) . . .
1520(36) . . .
1550(37) . . .
1545(37) . . .
1536(37) . . .
1556(37) . . .
1589(37) . . .
1591(37) . . .
1574(37) . . .
1588(37) . . .
1624(37) . . .
1604(37) . . .
1643(38) . . .
1675(38) . . .
1705(38) . . .
1681(38) . . .
1665(38) . . .
1698(38) . . .
1704(38) . . .
1722(39) . . .
1729(39) . . .
1689(38) . . .
1679(38) . . .
1745(39) . . .
1731(39) . . .
1688(38) . . .
1817(39) . . .
1774(39) . . .
1774(39) . . .
1817(57) . . .
1786(56) . . .
1805(56) . . .
1831(57) . . .
1850(57) . . .
1714(55) . . .
1740(56) . . .
1777(56) . . .
1875(57) . . .
1934(58) . . .
1844(57) . . .
1935(58) . . .
1786(56) . . .
1910(58) . . .
1888(58) . . .
1847(57) . . .
1892(58) . . .
1975(59) . . .
1904(58) . . .
2026(59) . . .
1986(59) . . .
1900(58) . . .
1931(58) . . .
1940(58) . . .
1898(58) . . .
1903(58) . . .
1865(57) . . .
1965(59) . . .
1965(59) . . .
1907(58) . . .
1974(59) . . .
2016(59) . . .
1927(58) . . .
1997(59) . . .
1977(59) . . .
1937(58) . . .
2002(59) . . .
1984(59) . . .
2012(59) . . .
2047(60) . . .
2013(59) . . .
2018(59) . . .
1941(58) . . .
2048(60) . . .
2080(60) . . .
2068(60) . . .
2079(60) . . .
2015(59) . . .
2091(60) . . .
2045(60) . . .
2048(60) . . .
2064(60) . . .
2111(61) . . .
2053(60) . . .
2031(59) . . .
2058(60) . . .
2100(60) . . .
2135(61) . . .
2098(60) . . .
2115(61) . . .
2128(61) . . .
2118(61) . . .
2124(61) . . .
2196(62) . . .
2113(61) . . .
2158(61) . . .
2096(60) . . .
2081(60) . . .
2133(61) . . .
2100(60) . . .
2205(62) . . .
2132(61) . . .
2155(61) . . .
2159(61) . . .
2197(62) . . .
2247(62) . . .
2229(62) . . .
2274(63) . . .
2244(62) . . .
2191(62) . . .
2123(61) . . .
2112(61) . . .
2298(63) . . .
2287(63) . . .
2333(63) . . .
2309(63) . . .
2200(62) . . .
2299(63) . . .
2298(63) . . .
2324(63) . . .
2224(62) . . .
2329(63) . . .
2264(62) . . .
2140(61) . . .
2243(62) . . .
2232(62) . . .
2231(62) . . .
2244(62) . . .
2342(63) . . .
2419(64) . . .
_pd_meas_number_of_points        3296
_pd_proc_number_of_points        3296

loop_
_gsas_i100_meas
100.00
51.17
91.03
1.56
0.02
0.78
12.03
5.81
15.31
0.21
21.21
2.56
0.76
0.21
19.94
6.70
2.25
3.10
5.56
11.11
0.47
0.00
0.91
0.10
1.14
0.26
0.95
3.21
3.81
3.65
1.02
2.47
1.79
11.06
1.06
0.04
3.98
0.03
3.31
0.03
0.07
0.03
0.54
1.06
0.36
2.00
1.47
0.86
1.60
0.01
0.98
0.61
2.92
0.02
2.01
1.40
0.02
0.00
2.43
3.40
0.19
1.71
2.81
0.39
0.09
0.11
0.00
1.18
0.13
1.83
0.00
0.31
0.79
0.60
1.69
1.07
0.52
0.26
0.00
2.53
0.19
0.06
2.27
0.92
0.02
0.15
0.30
0.92
0.20
1.60
0.11
0.08
0.00
0.32
3.18
1.20
1.06
2.77
0.76
0.20
0.37
1.91
0.07
0.71
1.21
0.25
1.19
2.48
0.29
0.12
0.02
1.44
0.03
0.00
0.43
0.92
0.37
2.80
0.11
1.20
0.02
0.24
0.97
0.59
0.39
3.78
0.18
0.89
0.25
1.18
0.12
0.68
0.00
3.22
0.28
0.03
0.04
0.03
0.66
0.00
0.16
0.25
1.41
0.17
0.45
0.03
0.02
0.01
0.70
0.09
0.68
0.78
0.16
0.37
1.50
0.77
0.77
0.55
0.01
0.14
0.02
0.03
0.59
0.47
0.67
0.12
0.08
0.50
0.86
0.09
0.12
0.01
0.06
0.01
0.00
0.76
0.15
0.10
0.31
5.28
0.46
0.03
1.52
0.27
0.24
0.46
0.24
0.46
0.07
0.47
0.15
0.11
0.00
0.28
0.10
0.24
0.19
0.22
0.26
0.70
0.39
0.74
0.69
0.84
0.14
0.15
0.01
0.05
0.15
0.01
0.16
0.29
0.01
1.32
0.29
3.24
0.02
0.09
0.01
0.00
0.15
0.01
1.47
2.23
0.75
0.16
0.09
0.15
0.43
1.22
0.10
0.42
0.16
1.99
0.30
0.50
0.38
0.35
0.22
0.04
0.03
0.07
0.27
0.17
0.22
0.86
0.44
0.34
0.44
0.09
1.18
1.95
0.08
1.00
0.03
1.41
0.23
0.01
1.72
0.01
0.66
0.24
0.01
2.25
0.00
0.38
0.25
0.01
0.00
0.11
3.33
0.11
0.32
0.04
0.10
0.62
0.01
0.26
0.00
1.34
0.15
0.00
0.62
0.66
2.12
1.58
0.71
0.00
0.24
0.30
0.54
0.68
0.01
0.00
0.20
0.25
0.76
1.16
0.01
0.33
0.42
0.00
0.97
0.34
1.40
0.44
0.09
1.38
0.49
0.03
0.92
0.05
0.08
0.00
0.01
0.01
0.11
0.25
0.06
0.10
0.00
1.29
0.44
0.62
0.14
0.06
1.21
0.14
0.40
0.50
3.67
0.86
0.01
0.35
0.01
0.17
0.79
1.27
0.82
0.12
0.56
0.52
0.00
0.81
0.32
0.23
0.27
0.31
0.02
0.65
0.93
0.03
0.17
1.51
0.66
0.17
0.01
0.07
0.01
0.98
0.23
2.08
0.39
1.07
0.00
0.51
0.51
0.27
0.01
0.40
3.86
0.13
1.22
1.34
0.02
0.94
0.01
1.51
0.29
0.02
0.12
0.25
0.26
0.00
0.40
0.77
0.20
0.18
0.27
0.00
0.58
1.10
1.22
0.20
0.13
1.75
2.58
0.15
0.07
0.07
0.01
0.83
0.99
0.86
0.24
0.09
0.09
0.04
0.36
0.00
0.08
1.30
0.69
0.00
0.87
0.05
0.08
0.83
1.23
1.20
0.42
0.04
1.21
0.05
0.05
0.03
0.01
0.00
0.11
0.35
0.09
0.90
0.00
0.12
0.00
0.88
0.36
0.00
0.26
0.00
0.48
0.26
0.02
0.90
0.01
0.01
0.15
0.06
0.07
0.67
0.26
0.29
2.76
1.09
0.37
1.34
0.67
0.04
0.00
0.99
0.09
0.09
1.85
2.20
0.45
0.00
0.58
0.28
0.76
0.39
0.15
1.88
0.94
1.24
0.25
0.09
0.09
0.19
2.07
0.00
0.45
0.51
0.04
0.44
0.54
0.42
1.44
0.76
0.00
0.51
0.26
2.71
0.44
0.69
0.15
0.74
0.04
0.46
0.40
0.04
0.00
0.78
0.15
2.05
0.49
0.00
0.92
0.01
0.00
0.44
0.04
1.10
0.35
0.03
2.12
0.06
1.10
0.08
0.00
0.10
3.11
0.88
0.28
0.12
0.05
0.05
0.32
0.11
0.14
2.48
1.82
0.16
0.06
0.79
0.93
0.18
0.11
1.45
2.67
0.22
0.94
0.07
0.80
0.03
0.25
0.73
0.20
0.38
0.00
0.09
4.46
0.05
1.26
0.73
0.09
0.10
0.93
0.00
0.35
1.46
0.04
0.50
0.86
1.54
0.03
0.63
0.35
0.14
0.00
0.04
0.60
3.79
1.58
0.81
0.05
1.23
0.92
0.54
0.70
0.16
1.84
1.65
1.02
0.58
0.10
0.00
2.32
1.26
0.02
3.51
0.13
0.27
0.01
0.02
0.97
0.34
0.91
0.01
0.01
0.73
0.00
0.12
0.00
3.93
0.42
0.49
0.05
0.04
0.12
0.00
0.07
0.11
1.50
0.00
0.54
5.63
0.00
0.66
0.54
3.07
0.71
0.99
1.22
1.27
0.61
0.59
0.06
0.60
0.00
0.01
0.74
0.08
_cell_measurement_reflns_used    632
_reflns_number_total             632
_reflns_limit_h_min              1
_reflns_limit_h_max              17
_reflns_limit_k_min              0
_reflns_limit_k_max              12
_reflns_limit_l_min              0
_reflns_limit_l_max              10
_reflns_d_resolution_high        1.065
_reflns_d_resolution_low         18.669
#--eof--eof--eof--eof--eof--eof--eof--eof--eof--eof--eof--eof--eof--eof--eof--#
####################################################################### 
# 
# This file contains crystal structure data downloaded from the 
# Cambridge Structural Database (CSD) hosted by the Cambridge 
# Crystallographic Data Centre (CCDC).
# 
# Full information about CCDC data access policies and citation 
# guidelines are available at http://www.ccdc.cam.ac.uk/access/V1 
# 
# Audit and citation data items may have been added by the CCDC. 
# Please retain this information to preserve the provenance of 
# this file and to allow appropriate attribution of the data. 
# 
#######################################################################

data_FREECL_publ
_database_code_depnum_ccdc_archive 'CCDC 1582009'
_audit_update_record             
;
2017-10-25 deposited with the CCDC.
2018-04-23 downloaded from the CCDC.
;

_pd_block_id                     2016-02-13T16:11|FREECL||c2

_audit_creation_method           'from EXP file using GSAS2CIF'
_audit_creation_date             2016-02-13T16:11

#=============================================================================
# 5. OVERALL REFINEMENT & COMPUTING DETAILS

_refine_special_details          
; ?
;
_pd_proc_ls_special_details      
; ?
;

# The following items are used to identify the programs used.
_computing_molecular_graphics    ?
_computing_publication_material  ?

_refine_ls_weighting_scheme      ?
_refine_ls_weighting_details     ?
_refine_ls_hydrogen_treatment    ?
_refine_ls_extinction_method     ?
_refine_ls_extinction_coef       ?
_refine_ls_number_constraints    ?

_refine_ls_restrained_S_all      ?
_refine_ls_restrained_S_obs      ?

#==============================================================================
# 6. SAMPLE PREPARATION DATA

# (In the unusual case where multiple samples are used in a single
#  Rietveld study, this information should be moved into the phase
#  blocks)

# The following three fields describe the preparation of the material.
# The cooling rate is in K/min.  The pressure at which the sample was
# prepared is in kPa.  The temperature of preparation is in K.

_pd_prep_cool_rate               ?
_pd_prep_pressure                ?
_pd_prep_temperature             ?

_pd_char_colour                  ? # use ICDD colour descriptions
_refine_ls_shift/su_max          0.07
_refine_ls_shift/su_mean         0.01
_computing_structure_refinement  GSAS
_refine_ls_number_parameters     39
_refine_ls_goodness_of_fit_all   0.99
_refine_ls_number_restraints     11
_refine_ls_matrix_type           full
#==============================================================================
# 7. CHEMICAL, STRUCTURAL AND CRYSTAL DATA

_pd_char_particle_morphology     ?

_chemical_name_systematic        
; ?
;
_chemical_name_common            ?
_chemical_formula_moiety         ?
_chemical_formula_structural     ?
_chemical_formula_analytical     ?
_chemical_melting_point          ?
_chemical_compound_source        ? # for minerals and
# natural products
_symmetry_space_group_name_Hall  ?

_exptl_crystal_F_000             ?
_exptl_crystal_density_diffrn    ?
_exptl_crystal_density_meas      ?
_exptl_crystal_density_method    ?

_cell_measurement_temperature    10

_cell_special_details            
; ?
;

_geom_special_details            ?

# The following item identifies the program(s) used (if appropriate).
_computing_structure_solution    ?

#==============================================================================

# 8. Phase information from GSAS

_pd_phase_name                   
"from Z:/queen/Dropbox (EPFL Valais Wallis)/Mehrdad's Work/CO2 in M"
_cell_length_a                   18.51977(35)
_cell_length_b                   18.51977
_cell_length_c                   18.51977
_cell_angle_alpha                90.0
_cell_angle_beta                 90.0
_cell_angle_gamma                90.0
_cell_volume                     6351.9(4)
_symmetry_cell_setting           cubic
_symmetry_space_group_name_H-M   'P m -3 m'
loop_
_symmetry_equiv_pos_site_id
_symmetry_equiv_pos_as_xyz
1 +x,+y,+z
2 +z,+x,+y
3 +y,+z,+x
4 +x,+y,-z
5 -z,+x,+y
6 +y,-z,+x
7 -z,+x,-y
8 -y,-z,+x
9 +y,-z,-x
10 -x,+y,-z
11 -z,-x,+y
12 +x,-y,-z
13 +y,+x,+z
14 +z,+y,+x
15 +x,+z,+y
16 +y,+x,-z
17 -z,+y,+x
18 +x,-z,+y
19 -z,+y,-x
20 -x,-z,+y
21 +x,-z,-y
22 -y,+x,-z
23 -z,-y,+x
24 +y,-x,-z
-1 -x,-y,-z
-2 -z,-x,-y
-3 -y,-z,-x
-4 -x,-y,+z
-5 +z,-x,-y
-6 -y,+z,-x
-7 +z,-x,+y
-8 +y,+z,-x
-9 -y,+z,+x
-10 +x,-y,+z
-11 +z,+x,-y
-12 -x,+y,+z
-13 -y,-x,-z
-14 -z,-y,-x
-15 -x,-z,-y
-16 -y,-x,+z
-17 +z,-y,-x
-18 -x,+z,-y
-19 +z,-y,+x
-20 +x,+z,-y
-21 -x,+z,+y
-22 +y,-x,+z
-23 +z,+y,-x
-24 -y,+x,+z

# ATOMIC COORDINATES AND DISPLACEMENT PARAMETERS


loop_
_atom_site_type_symbol
_atom_site_label
_atom_site_fract_x
_atom_site_fract_y
_atom_site_fract_z
_atom_site_occupancy
_atom_site_thermal_displace_type
_atom_site_U_iso_or_equiv
_atom_site_symmetry_multiplicity
Cu Cu1 0.1322(5) 0.5 0.0 1.0 Uiso 0.0095(27) 12
C C1 0.14834(26) 0.33711(31) -0.14834(26) 1.0 Uiso 0.0063(8) 24
C C2 0.18083(23) 0.27352(32) -0.18083(23) 1.0 Uiso 0.0063(8) 24
C C3 0.24163(25) 0.24163(25) -0.1492(4) 1.0 Uiso 0.0063(8) 24
Cl Cl1 0.0 0.5 0.0 1.0 Uiso 0.045(5) 3
N N1 0.12964(18) 0.42512(18) -0.07873(18) 1.0 Uiso 0.0102(5) 48
N N2 0.17467(19) 0.37041(18) -0.08916(17) 1.0 Uiso 0.0102(5) 48
H H1 0.2664(5) 0.2664(5) -0.1027(7) 1.0 Uiso 0.021(4) 24
Cu Cu2 0.2309(24) 0.3557(26) 0.0 0.192(8) Uiso 0.06409 24
O Os 0.2496(32) 0.5 0.0 0.174(17) Uiso 0.01168 12
Cl Cl2 0.3662(20) 0.3662(20) 0.0 0.192(8) Uiso 0.06535 12

# If you change Z, be sure to change all 3 of the following
_chemical_formula_sum            'C24 H8 Cl1.77 Cu5.54 N32 O0.70'
_chemical_formula_weight         1170.15
_cell_formula_units_Z            3

# MOLECULAR GEOMETRY

loop_
_geom_bond_atom_site_label_1
_geom_bond_atom_site_label_2
_geom_bond_distance
_geom_bond_site_symmetry_1
_geom_bond_site_symmetry_2
_geom_bond_publ_flag
Cu1 Cl1 2.449(9) . 1_555 N
Cu1 N1 2.0127(30) . 1_555 N
Cu1 N1 2.0127(30) . 4_555 N
Cu1 N1 2.0127(30) . 12_565 N
Cu1 N1 2.944(4) . 17_555 N
Cu1 N1 2.944(4) . 19_555 N
Cu1 N1 2.944(4) . 23_565 N
Cu1 N1 2.0127(30) . -10_565 N
Cu1 N1 2.944(4) . -14_565 N
Cu1 Cu2 3.24(5) . 1_555 N
Cu1 Cu2 3.24(5) . 12_565 N
Cu1 Os 2.17(6) . 1_555 N
C1 C2 1.453(9) . 1_555 N
C1 C3 2.472(5) . 1_555 N
C1 C3 2.472(5) . 7_555 N
C1 N1 2.107(6) . 1_555 N
C1 N1 2.107(6) . 19_555 N
C1 N2 1.349(4) . 1_555 N
C1 N2 1.349(4) . 19_555 N
C2 C1 1.453(9) . 1_555 N
C2 C2 2.428(11) . 7_555 N
C2 C2 2.428(11) . 9_555 N
C2 C3 1.400(5) . 1_555 N
C2 C3 1.400(5) . 7_555 N
C2 N2 2.473(6) . 1_555 N
C2 N2 2.473(6) . 19_555 N
C3 C1 2.472(5) . 1_555 N
C3 C1 2.472(5) . 9_555 N
C3 C2 1.400(5) . 1_555 N
C3 C2 1.400(5) . 9_555 N
C3 C3 2.422(12) . 7_555 N
C3 C3 2.422(12) . 9_555 N
C3 H1 1.077(17) . 1_555 N
Cl1 Cu1 2.449(9) . 1_555 N
Cl1 Cu1 2.449(9) . 10_555 N
Cl1 Cu1 2.449(9) . 14_555 N
Cl1 Cu1 2.449(9) . 19_555 N
Cl1 N1 3.1325(31) . 1_555 N
Cl1 N1 3.1325(31) . 4_555 N
Cl1 N1 3.1325(31) . 10_555 N
Cl1 N1 3.1325(31) . 12_565 N
Cl1 N1 3.1325(31) . 14_555 N
Cl1 N1 3.1325(31) . 17_555 N
Cl1 N1 3.1325(31) . 19_555 N
Cl1 N1 3.1325(31) . 23_565 N
Cl1 N1 3.1325(31) . -1_565 N
Cl1 N1 3.1325(31) . -4_565 N
Cl1 N1 3.1325(31) . -10_565 N
Cl1 N1 3.1325(31) . -12_555 N
Cl1 N1 3.1325(31) . -14_565 N
Cl1 N1 3.1325(31) . -17_565 N
Cl1 N1 3.1325(31) . -19_565 N
Cl1 N1 3.1325(31) . -23_555 N
N1 Cu1 2.0127(30) . 1_555 N
N1 Cu1 2.944(4) . 19_555 N
N1 C1 2.107(6) . 1_555 N
N1 Cl1 3.1325(31) . 1_555 N
N1 N1 1.333(7) . 19_555 N
N1 N2 1.327(5) . 1_555 N
N1 N2 2.178(4) . 19_555 N
N1 Cu2 2.70(4) . 1_555 N
N2 C1 1.349(4) . 1_555 N
N2 C2 2.473(6) . 1_555 N
N2 N1 1.327(5) . 1_555 N
N2 N1 2.178(4) . 19_555 N
N2 N2 2.240(6) . 19_555 N
N2 Cu2 1.971(26) . 1_555 N
H1 C3 1.077(17) . 1_555 N
H1 Cu2 2.61(4) . 1_555 N
H1 Cu2 2.61(4) . 13_555 N
Cu2 Cu1 3.24(5) . 1_555 N
Cu2 N1 2.70(4) . 1_555 N
Cu2 N1 2.70(4) . 4_555 N
Cu2 N2 1.971(26) . 1_555 N
Cu2 N2 1.971(26) . 4_555 N
Cu2 H1 2.61(4) . 1_555 N
Cu2 H1 2.61(4) . 4_555 N
Cu2 Cu2 3.27(10) . 13_555 N
Cu2 Os 2.69(5) . 1_555 N
Cu2 Cl2 2.51(6) . 1_555 N
Os Cu1 2.17(6) . 1_555 N
Os Cu2 2.69(5) . 1_555 N
Os Cu2 2.69(5) . 12_565 N
Cl2 Cu2 2.51(6) . 1_555 N
Cl2 Cu2 2.51(6) . 13_555 N

loop_
_geom_angle_atom_site_label_1
_geom_angle_atom_site_label_2
_geom_angle_atom_site_label_3
_geom_angle
_geom_angle_site_symmetry_1
_geom_angle_site_symmetry_2
_geom_angle_site_symmetry_3
_geom_angle_publ_flag
Cl1 Cu1 N1 88.63(28) 1_555 . 1_555 N
Cl1 Cu1 N1 88.63(28) 1_555 . 4_555 N
Cl1 Cu1 N1 88.63(28) 1_555 . 12_565 N
Cl1 Cu1 N1 88.63(28) 1_555 . -10_565 N
N1 Cu1 N1 92.83(21) 1_555 . 4_555 N
N1 Cu1 N1 177.3(6) 1_555 . 12_565 N
N1 Cu1 N1 87.10(21) 1_555 . -10_565 N
N1 Cu1 N1 87.10(21) 4_555 . 12_565 N
N1 Cu1 N1 177.3(6) 4_555 . -10_565 N
N1 Cu1 N1 92.83(21) 12_565 . -10_565 N
C2 C1 N2 123.88(29) 1_555 . 1_555 N
C2 C1 N2 123.88(29) 1_555 . 19_555 N
N2 C1 N2 112.2(6) 1_555 . 19_555 N
C1 C2 C3 120.10(32) 1_555 . 1_555 N
C1 C2 C3 120.10(32) 1_555 . 7_555 N
C3 C2 C3 119.7(6) 1_555 . 7_555 N
C2 C3 C2 120.2(6) 1_555 . 9_555 N
C2 C3 H1 119.81(32) 1_555 . 1_555 N
C2 C3 H1 119.81(32) 9_555 . 1_555 N
Cu1 Cl1 Cu1 180.0 1_555 . 10_555 N
Cu1 Cl1 Cu1 90.0 1_555 . 14_555 N
Cu1 Cl1 Cu1 90.0 1_555 . 19_555 N
Cu1 Cl1 Cu1 90.0 10_555 . 14_555 N
Cu1 Cl1 Cu1 90.0 10_555 . 19_555 N
Cu1 Cl1 Cu1 180.0 14_555 . 19_555 N
Cu1 N1 N1 121.94(24) 1_555 . 19_555 N
Cu1 N1 N2 128.08(35) 1_555 . 1_555 N
N1 N1 N2 109.97(21) 19_555 . 1_555 N
C1 N2 N1 103.9(4) 1_555 . 1_555 N
C1 N2 Cu2 143.9(14) 1_555 . 1_555 N
N1 N2 Cu2 108.4(14) 1_555 . 1_555 N
N2 Cu2 N2 113.8(23) 1_555 . 4_555 N
N2 Cu2 Cl2 121.1(11) 1_555 . 1_555 N
N2 Cu2 Cl2 121.1(11) 4_555 . 1_555 N
Cu2 Cl2 Cu2 81.1(28) 1_555 . 13_555 N

# Powder diffraction data for histogram  1
#==============================================================================
# 9. INSTRUMENT CHARACTERIZATION

_exptl_special_details           
; ?
;

# if regions of the data are excluded, the reason(s) are supplied here:
_pd_proc_info_excluded_regions   
; ?
;
_vrf_PLAT602_FREECL_publ         
;
PROBLEM: VERY LARGE Solvent Accessible VOID(S) in Structure        ! Info 
RESPONSE: This is expected as the material is porous and it is evacuated.
;
_vrf_PLAT049_FREECL_publ         
;
PROBLEM: Calculated Density less than 1.0 gcm-3 .........     0.9178 Check 
RESPONSE: This is expected as the material is porous.
;


# The following item is used to identify the equipment used to record
# the powder pattern when the diffractogram was measured at a laboratory
# other than the authors' home institution, e.g. when neutron or synchrotron
# radiation is used.

_pd_instr_location               
; ?
;
_pd_calibration_special_details  
# description of the method used
# to calibrate the instrument
; ?
;


_cell_measurement_theta_min      4.5
_cell_measurement_theta_max      160

_diffrn_ambient_temperature      10
_diffrn_source                   ?
_diffrn_source_target            ?
_diffrn_source_type              ?
_diffrn_measurement_device_type  BT1
_diffrn_detector                 ?
_diffrn_detector_type            ? # make or model of detector

_pd_meas_scan_method             ? # options are 'step', 'cont',
# 'tof', 'fixed' or
# 'disp' (= dispersive)
_pd_meas_special_details         
;  ?
;

# The following two items identify the program(s) used (if appropriate).
_computing_data_collection       ?
_computing_data_reduction        ?

# Describe any processing performed on the data, prior to refinement.
# For example: a manual Lp correction or a precomputed absorption correction
_pd_proc_info_data_reduction     ?

# The following item is used for angular dispersive measurements only.

_diffrn_radiation_monochromator  ?

# The following items are used to define the size of the instrument.
# Not all distances are appropriate for all instrument types.

_pd_instr_dist_src/mono          ?
_pd_instr_dist_mono/spec         ?
_pd_instr_dist_src/spec          ?
_pd_instr_dist_spec/anal         ?
_pd_instr_dist_anal/detc         ?
_pd_instr_dist_spec/detc         ?

# 10. Specimen size and mounting information

# The next three fields give the specimen dimensions in mm.  The equatorial
# plane contains the incident and diffracted beam.

_pd_spec_size_axial              ? # perpendicular to
# equatorial plane

_pd_spec_size_equat              ? # parallel to
# scattering vector
# in transmission

_pd_spec_size_thick              ? # parallel to
# scattering vector
# in reflection

_pd_spec_mounting                
# This field should be
# used to give details of the
# container.
; ?
;

_pd_spec_mount_mode              ? # options are 'reflection'
# or 'transmission'

_pd_spec_shape                   ? # options are 'cylinder'
# 'flat_sheet' or 'irregular'


loop_
_atom_type_symbol
_atom_type_number_in_cell
_atom_type_scat_length_neutron
_atom_type_scat_source
Cu 16.608 0.7718 International_Tables_Vol_C
C 72.0 0.6646 International_Tables_Vol_C
Cl 5.304 0.9577 International_Tables_Vol_C
N 96.0 0.9360 International_Tables_Vol_C
H 24.0 -0.3739 International_Tables_Vol_C
O 2.085 0.5803 International_Tables_Vol_C
_diffrn_radiation_probe          neutron
_diffrn_radiation_wavelength     2.0782
_pd_proc_ls_prof_R_factor        0.0308
_pd_proc_ls_prof_wR_factor       0.0354
_pd_proc_ls_prof_wR_expected     0.0361
_refine_ls_R_Fsqd_factor         0.03802

_pd_proc_ls_background_function  
;   GSAS Background function number 1 with 10 terms.
 Shifted Chebyshev function of 1st kind
      1:    633.269     2:   -154.264     3:    105.010     4:   -5.24822    
      5:    51.1678     6:   -13.0859     7:    25.3142     8:   -1.13472    
      9:    10.1443    10:   -4.25140    
;

_exptl_absorpt_process_details   
;   GSAS Absorption/surface roughness correction: function number 0
 No correction is applied.
;
_exptl_absorpt_correction_T_min  1.00000
_exptl_absorpt_correction_T_max  1.00000
# Extinction correction
_gsas_exptl_extinct_corr_T_min   1.00000
_gsas_exptl_extinct_corr_T_max   1.00000

_pd_proc_ls_profile_function     
;
 CW Profile function number 3 with  19 terms
 Pseudovoigt profile coefficients as parameterized in
 P. Thompson, D.E. Cox & J.B. Hastings (1987). J. Appl. Cryst.,20,79-83.
 Asymmetry correction of L.W. Finger, D.E. Cox & A. P. Jephcoat (1994).
 J. Appl. Cryst.,27,892-900.
 #1(GU)   =  473.335 #2(GV)   = -194.093 #3(GW)   =  105.811
 #4(GP)   =    3.221 #5(LX)   =    1.028 #6(LY)   =   10.160
 #7(S/L)  =   0.0326 #8(H/L)  =   0.0287
 #9(trns) =     0.00 #10(shft)=   0.0000
 #11(stec)=     0.00 #12(ptec)=     0.00 #13(sfec)=     0.00
 #14(L11) =    0.000 #15(L22) =    0.000 #16(L33) =    0.000
 #17(L12) =    0.000 #18(L13) =    0.000 #19(L23) =    0.000
 Peak tails are ignored  where the intensity is below 0.0010 times the peak
   Aniso. broadening axis   0.0   0.0   1.0
;
_pd_proc_ls_peak_cutoff          0.00100
_pd_proc_info_datetime           2016-02-13T16:11:39
_pd_calc_method                  'Rietveld Refinement'

#---- raw/calc data loop -----
_pd_meas_2theta_range_min        1.5
_pd_meas_2theta_range_max        166.25
_pd_meas_2theta_range_inc        0.05
_pd_proc_2theta_range_min        1.5019
_pd_proc_2theta_range_max        166.2519
_pd_proc_2theta_range_inc        0.05


loop_
_pd_meas_intensity_total
_pd_proc_ls_weight
_pd_proc_intensity_bkg_calc
_pd_calc_intensity_total
5700(160) 0.0 1186. .
5170(160) 0.0 1182. .
4420(140) 0.0 1178. .
4140(140) 0.0 1175. .
3830(130) 0.0 1171. .
3250(120) 0.0 1168. .
3150(120) 0.0 1164. .
2760(110) 0.0 1161. .
2320(110) 0.0 1157. .
2140(100) 0.0 1154. .
2260(100) 0.0 1150. .
2032(98) 0.0 1147. .
1767(92) 0.0 1143. .
1897(95) 0.0 1140. .
1734(91) 0.0 1137. .
1762(91) 0.0 1133. .
1655(89) 0.0 1130. .
1701(90) 0.0 1127. .
1534(85) 0.0 1123. .
1571(86) 0.0 1120. .
1501(85) 0.0 1117. .
1394(82) 0.0 1114. .
1594(87) 0.0 1111. .
1422(82) 0.0 1108. .
1580(87) 0.0 1104. .
1459(83) 0.0 1101. .
1436(83) 0.0 1098. .
1375(81) 0.0 1095. .
1338(80) 0.0 1092. .
1450(83) 0.0 1089. .
1268(78) 0.0 1086. .
1254(77) 0.0 1083. .
1422(82) 0.0 1080. .
1235(77) 0.0 1077. .
1212(76) 0.0 1074. .
1333(80) 0.0 1071. .
1198(76) 0.0 1069. .
1114(73) 0.0 1066. .
998(69) 0.0 1063. .
1235(77) 0.0 1060. .
1110(73) 0.0 1057. .
1072(72) 0.0 1054. .
1133(74) 0.0 1052. .
1133(74) 0.0 1049. .
1077(72) 0.0 1046. .
1091(72) 0.0 1044. .
1054(71) 0.0 1041. .
1021(70) 0.0 1038. .
1119(73) 0.0 1036. .
1133(74) 0.0 1033. .
1082(72) 0.0 1030. .
975(68) 0.0 1028. .
1007(70) 0.0 1025. .
881(65) 0.0 1023. .
1114(73) 0.0 1020. .
961(68) 0.0 1018. .
1003(69) 0.0 1015. .
1105(73) 0.0 1013. .
1138(74) 0.0 1010. .
1040(71) 0.0 1008. .
956(68) 0.0 1005. .
1119(73) 0.0001877 1003. 1003.
867(65) 0.0002367 1000. 1000.
923(67) 0.0002228 998. 998.
942(67) 0.0002228 996. 1003.
1054(71) 0.0001984 993. 1001.
891(66) 0.0002296 991. 999.
867(65) 0.0002367 989. 997.
989(69) 0.0002100 987. 996.
909(66) 0.0002296 984. 994.
914(66) 0.0002296 982. 993.
1091(72) 0.0001929 980. 992.
933(67) 0.0002228 978. 991.
961(68) 0.0002163 975. 991.
1161(75) 0.0001778 973. 992.
1170(75) 0.0001778 971. 998.
1357(80) 0.0001562 969. 1012.
1240(77) 0.0001687 967. 1040.
1161(75) 0.0001778 965. 1089.
1235(77) 0.0001687 962. 1162.
1566(86) 0.0001352 960. 1259.
1576(87) 0.0001321 958. 1378.
1604(87) 0.0001321 956. 1515.
1762(91) 0.0001208 954. 1670.
1795(92) 0.0001181 952. 1843.
1967(97) 0.0001063 950. 2037.
2160(100) 0.0000980 948. 2256.
2390(110) 0.0000890 946. 2506.
2680(110) 0.0000797 944. 2795.
3160(120) 0.0000672 942. 3135.
3470(130) 0.0000610 940. 3545.
4280(140) 0.0000496 938. 4054.
4680(150) 0.0000457 936. 4720.
6170(170) 0.0000346 934. 5631.
7170(180) 0.0000299 932. 6894.
9290(210) 0.0000231 931. 8530.
11190(230) 0.0000191 929. 10274.
12360(240) 0.0000174 927. 11477.
12520(240) 0.0000171 925. 11369.
10630(220) 0.0000201 923. 9671.
7170(130) 0.0000630 921. 7002.
4790(100) 0.0000943 920. 4411.
2877(80) 0.0001562 918. 2584.
1991(66) 0.0002296 916. 1599.
1319(54) 0.0003429 914. 1180.
979(47) 0.000453 913. 1032.
995(47) 0.000453 911. 983.
1041(48) 0.000434 909. 963.
974(47) 0.000453 907. 952.
986(47) 0.000453 906. 943.
933(45) 0.000494 904. 936.
916(45) 0.000494 902. 930.
934(45) 0.000494 901. 925.
940(46) 0.000473 899. 921.
851(43) 0.000541 897. 917.
917(45) 0.000494 896. 913.
912(45) 0.000494 894. 910.
866(44) 0.000517 893. 907.
845(43) 0.000541 891. 904.
839(43) 0.000541 889. 901.
806(42) 0.000567 888. 888.
855(43) 0.000541 886. 886.
851(43) 0.000541 885. 885.
845(43) 0.000541 883. 890.
848(43) 0.000541 882. 889.
801(42) 0.000567 880. 888.
805(42) 0.000567 879. 887.
817(43) 0.000541 877. 887.
891(44) 0.000517 876. 886.
835(43) 0.000541 874. 886.
896(44) 0.000517 873. 886.
809(42) 0.000567 872. 886.
792(42) 0.000567 870. 886.
871(44) 0.000517 869. 888.
876(44) 0.000517 867. 891.
1044(48) 0.000434 866. 900.
1039(48) 0.000434 865. 920.
1001(47) 0.000453 863. 960.
1128(50) 0.000400 862. 1031.
1156(51) 0.000384 860. 1142.
1327(54) 0.0003429 859. 1296.
1497(58) 0.0002973 858. 1493.
1617(60) 0.0002778 856. 1735.
2002(67) 0.0002228 855. 2029.
2236(70) 0.0002041 854. 2390.
2738(78) 0.0001644 853. 2853.
3314(86) 0.0001352 851. 3474.
4393(99) 0.0001020 850. 4341.
5560(110) 0.0000812 849. 5520.
7030(130) 0.0000640 848. 6926.
8020(130) 0.0000557 846. 8180.
8390(140) 0.0000533 845. 8666.
7870(130) 0.0000574 844. 7930.
6050(120) 0.0000743 843. 6160.
4208(97) 0.0001063 841. 4122.
2642(76) 0.0001731 840. 2511.
1640(60) 0.0002778 839. 1558.
1210(52) 0.000370 838. 1120.
878(44) 0.000517 837. 957.
799(42) 0.000567 836. 903.
811(42) 0.000567 834. 882.
838(43) 0.000541 833. 872.
830(43) 0.000541 832. 864.
840(43) 0.000541 831. 858.
834(43) 0.000541 830. 864.
828(43) 0.000541 829. 861.
796(42) 0.000567 828. 858.
855(43) 0.000541 827. 856.
840(43) 0.000541 826. 855.
815(42) 0.000567 825. 854.
792(42) 0.000567 823. 853.
837(43) 0.000541 822. 853.
801(42) 0.000567 821. 853.
793(42) 0.000567 820. 854.
761(41) 0.000595 819. 855.
819(43) 0.000541 818. 857.
867(44) 0.000517 817. 861.
907(45) 0.000494 816. 867.
986(47) 0.000453 815. 879.
990(47) 0.000453 814. 901.
1128(50) 0.000400 813. 962.
1188(51) 0.000384 812. 1081.
1409(56) 0.0003189 811. 1288.
1712(62) 0.0002601 810. 1607.
2110(68) 0.0002163 809. 2055.
2345(72) 0.0001929 809. 2651.
3225(85) 0.0001384 808. 3437.
4292(98) 0.0001041 807. 4504.
5730(110) 0.0000783 806. 5997.
7900(130) 0.0000565 805. 8043.
10540(150) 0.0000427 804. 10527.
12550(170) 0.0000359 803. 12825.
13880(180) 0.0000323 802. 13864.
12510(170) 0.0000359 801. 12795.
9680(150) 0.0000463 800. 9880.
6340(120) 0.0000718 800. 6433.
3220(120) 0.0000743 799. 3679.
2031(92) 0.0001181 798. 2042.
1231(71) 0.0001984 797. 1289.
952(62) 0.0002601 796. 1009.
873(43) 0.000541 795. 916.
872(43) 0.000541 794. 881.
838(42) 0.000567 794. 863.
814(42) 0.000567 793. 851.
810(41) 0.000595 792. 841.
818(42) 0.000567 791. 833.
840(42) 0.000567 790. 827.
816(42) 0.000567 790. 822.
728(39) 0.000657 789. 817.
787(41) 0.000595 788. 813.
867(43) 0.000541 787. 810.
877(43) 0.000541 787. 807.
839(42) 0.000567 786. 804.
839(42) 0.000567 785. 802.
807(41) 0.000595 784. 800.
775(40) 0.000625 784. 798.
760(40) 0.000625 783. 796.
758(40) 0.000625 782. 794.
775(40) 0.000625 781. 793.
756(40) 0.000625 781. 792.
756(40) 0.000625 780. 782.
830(42) 0.000567 779. 782.
772(40) 0.000625 779. 783.
824(42) 0.000567 778. 784.
830(42) 0.000567 777. 786.
841(42) 0.000567 776. 788.
821(42) 0.000567 776. 790.
847(42) 0.000567 775. 790.
834(42) 0.000567 774. 787.
793(41) 0.000595 774. 783.
834(42) 0.000567 773. 778.
774(40) 0.000625 772. 775.
749(40) 0.000625 772. 773.
758(40) 0.000625 771. 772.
771(40) 0.000625 771. 771.
796(41) 0.000595 770. 770.
787(41) 0.000595 769. 769.
805(41) 0.000595 769. 769.
775(40) 0.000625 768. 768.
798(41) 0.000595 767. 767.
834(42) 0.000567 767. 767.
811(41) 0.000595 766. 766.
795(41) 0.000595 766. 766.
793(41) 0.000595 765. 765.
740(39) 0.000657 764. 764.
756(40) 0.000625 764. 764.
798(41) 0.000595 763. 763.
742(40) 0.000625 763. 763.
701(38) 0.000693 762. 762.
759(40) 0.000625 762. 762.
782(41) 0.000595 761. 761.
745(40) 0.000625 760. 760.
745(40) 0.000625 760. 760.
725(39) 0.000657 759. 759.
764(40) 0.000625 759. 759.
733(39) 0.000657 758. 758.
748(40) 0.000625 758. 758.
773(40) 0.000625 757. 757.
773(40) 0.000625 757. 757.
842(42) 0.000567 756. 756.
730(39) 0.000657 756. 756.
757(40) 0.000625 755. 755.
794(41) 0.000595 755. 755.
783(41) 0.000595 754. 754.
767(40) 0.000625 754. 754.
768(40) 0.000625 753. 753.
742(40) 0.000625 753. 753.
732(39) 0.000657 752. 752.
750(40) 0.000625 752. 752.
714(39) 0.000657 751. 751.
756(40) 0.000625 751. 751.
824(42) 0.000567 750. 751.
773(40) 0.000625 750. 750.
770(40) 0.000625 749. 750.
715(39) 0.000657 749. 749.
736(39) 0.000657 748. 749.
709(39) 0.000657 748. 750.
717(39) 0.000657 747. 751.
797(41) 0.000595 747. 753.
786(41) 0.000595 747. 758.
752(40) 0.000625 746. 765.
804(41) 0.000595 746. 777.
813(41) 0.000595 745. 793.
817(42) 0.000567 745. 814.
891(44) 0.000517 744. 833.
889(43) 0.000541 744. 842.
863(43) 0.000541 744. 833.
834(42) 0.000567 743. 810.
771(40) 0.000625 743. 784.
734(39) 0.000657 742. 763.
772(40) 0.000625 742. 751.
731(39) 0.000657 741. 745.
751(40) 0.000625 741. 743.
803(41) 0.000595 741. 742.
743(40) 0.000625 740. 741.
728(39) 0.000657 740. 740.
724(56) 0.0003189 739. 740.
666(37) 0.000730 739. 740.
690(37) 0.000730 739. 739.
706(38) 0.000693 738. 739.
738(39) 0.000657 738. 738.
783(40) 0.000625 738. 738.
740(39) 0.000657 737. 737.
752(39) 0.000657 737. 737.
783(40) 0.000625 736. 737.
760(39) 0.000657 736. 736.
746(39) 0.000657 736. 737.
736(39) 0.000657 735. 737.
792(40) 0.000625 735. 737.
739(39) 0.000657 735. 737.
736(39) 0.000657 734. 736.
764(39) 0.000657 734. 736.
686(37) 0.000730 734. 736.
738(39) 0.000657 733. 736.
728(38) 0.000693 733. 736.
741(39) 0.000657 733. 736.
721(38) 0.000693 732. 736.
729(38) 0.000693 732. 736.
819(41) 0.000595 732. 736.
723(38) 0.000693 731. 736.
738(39) 0.000657 731. 737.
754(39) 0.000657 731. 738.
674(37) 0.000730 730. 738.
733(38) 0.000693 730. 740.
786(40) 0.000625 730. 742.
777(40) 0.000625 729. 748.
793(40) 0.000625 729. 760.
785(40) 0.000625 729. 788.
860(42) 0.000567 728. 845.
949(44) 0.000517 728. 954.
1096(47) 0.000453 728. 1135.
1554(57) 0.0003078 728. 1414.
1863(62) 0.0002601 727. 1784.
2099(66) 0.0002296 727. 2171.
2365(70) 0.0002041 727. 2421.
2308(70) 0.0002041 726. 2382.
1984(64) 0.0002441 726. 2045.
1482(55) 0.0003306 726. 1580.
1123(48) 0.000434 725. 1183.
868(42) 0.000567 725. 935.
793(40) 0.000625 725. 816.
750(39) 0.000657 725. 771.
709(38) 0.000693 724. 757.
759(39) 0.000657 724. 752.
806(40) 0.000625 724. 751.
699(37) 0.000730 724. 751.
718(38) 0.000693 723. 754.
732(38) 0.000693 723. 759.
747(39) 0.000657 723. 773.
786(40) 0.000625 722. 806.
922(43) 0.000541 722. 881.
1068(47) 0.000453 722. 1035.
1227(50) 0.000400 722. 1318.
1836(62) 0.0002601 721. 1787.
2462(72) 0.0001929 721. 2464.
3258(83) 0.0001452 721. 3257.
3680(88) 0.0001291 721. 3910.
3880(91) 0.0001208 720. 4083.
3295(83) 0.0001452 720. 3618.
2574(73) 0.0001877 720. 2744.
1741(60) 0.0002778 720. 1875.
1322(52) 0.000370 719. 1270.
921(43) 0.000541 719. 949.
820(41) 0.000595 719. 816.
705(38) 0.000693 719. 769.
711(38) 0.000693 718. 752.
736(38) 0.000693 718. 744.
781(40) 0.000625 718. 739.
794(40) 0.000625 718. 736.
723(38) 0.000693 717. 733.
729(38) 0.000693 717. 733.
724(38) 0.000693 717. 731.
697(37) 0.000730 717. 730.
694(37) 0.000730 717. 729.
748(39) 0.000657 716. 729.
753(39) 0.000657 716. 729.
703(38) 0.000693 716. 729.
708(38) 0.000693 716. 730.
745(39) 0.000657 715. 730.
694(37) 0.000730 715. 729.
700(37) 0.000730 715. 728.
688(37) 0.000730 715. 727.
766(39) 0.000657 715. 726.
720(38) 0.000693 714. 727.
765(39) 0.000657 714. 727.
738(39) 0.000657 714. 725.
697(37) 0.000730 714. 727.
665(36) 0.000772 713. 730.
696(37) 0.000730 713. 733.
721(38) 0.000693 713. 740.
773(39) 0.000657 713. 754.
859(42) 0.000567 713. 787.
942(44) 0.000517 712. 863.
1054(46) 0.000473 712. 1020.
1339(53) 0.000356 712. 1308.
1842(62) 0.0002601 712. 1769.
2600(70) 0.0002041 712. 2372.
3049(76) 0.0001731 711. 2965.
3350(80) 0.0001562 711. 3286.
3196(78) 0.0001644 711. 3123.
2485(69) 0.0002100 711. 2539.
1856(59) 0.0002873 711. 1838.
1333(50) 0.000400 710. 1286.
1017(43) 0.000541 710. 963.
850(40) 0.000625 710. 816.
744(37) 0.000730 710. 762.
753(37) 0.000730 710. 742.
729(37) 0.000730 709. 735.
801(38) 0.000693 709. 730.
744(37) 0.000730 709. 728.
745(37) 0.000730 709. 728.
760(37) 0.000730 709. 731.
712(36) 0.000772 709. 742.
759(37) 0.000730 708. 765.
877(40) 0.000625 708. 805.
911(41) 0.000595 708. 864.
1013(43) 0.000541 708. 929.
1043(44) 0.000517 708. 975.
1045(44) 0.000517 707. 975.
958(42) 0.000567 707. 925.
878(40) 0.000625 707. 852.
800(38) 0.000693 707. 787.
818(39) 0.000657 707. 745.
725(36) 0.000772 707. 724.
674(35) 0.000816 706.3 716.0
703(36) 0.000772 706. 713.
698(36) 0.000772 706. 709.
728(37) 0.000730 706. 708.
713(36) 0.000772 706. 708.
707(36) 0.000772 705. 708.
671(35) 0.000816 705.3 708.7
711(36) 0.000772 705. 711.
766(37) 0.000730 705. 715.
788(38) 0.000693 705. 721.
713(36) 0.000772 705. 730.
777(38) 0.000693 704. 739.
783(38) 0.000693 704. 743.
735(37) 0.000730 704. 740.
801(38) 0.000693 704. 730.
758(37) 0.000730 704. 720.
765(37) 0.000730 704. 712.
687(35) 0.000816 703.4 707.4
731(37) 0.000730 703. 705.
769(38) 0.000693 703. 704.
733(37) 0.000730 703. 704.
701(36) 0.000772 703. 704.
710(36) 0.000772 703. 703.
703(36) 0.000772 702. 704.
733(37) 0.000730 702. 704.
700(36) 0.000772 702. 706.
692(36) 0.000772 702. 710.
675(35) 0.000816 701.8 716.8
679(35) 0.000816 701.7 725.0
773(38) 0.000693 701. 733.
761(37) 0.000730 701. 736.
730(37) 0.000730 701. 734.
795(38) 0.000693 701. 726.
698(36) 0.000772 701. 717.
710(36) 0.000772 701. 710.
707(36) 0.000772 701. 706.
653(34) 0.000865 700.4 704.5
720(36) 0.000772 700. 704.
675(35) 0.000816 700.1 703.8
695(36) 0.000772 700. 704.
704(36) 0.000772 700. 704.
698(36) 0.000772 700. 704.
654(35) 0.000816 699.5 704.3
697(36) 0.000772 699. 705.
700(36) 0.000772 699. 705.
709(36) 0.000772 699. 705.
683(35) 0.000816 698.9 705.8
699(36) 0.000772 699. 708.
719(36) 0.000772 699. 709.
692(36) 0.000772 698. 710.
763(37) 0.000730 698. 711.
720(36) 0.000772 698. 713.
725(36) 0.000772 698. 715.
734(37) 0.000730 698. 718.
672(35) 0.000816 697.7 721.7
683(35) 0.000816 697.5 727.9
699(36) 0.000772 697. 740.
744(37) 0.000730 697. 768.
790(38) 0.000693 697. 835.
948(42) 0.000567 697. 989.
1202(47) 0.000453 697. 1292.
1749(57) 0.0003078 697. 1795.
2486(69) 0.0002100 696. 2455.
3077(76) 0.0001731 696. 3080.
3406(80) 0.0001562 696. 3373.
3100(77) 0.0001687 696. 3137.
2501(69) 0.0002100 696. 2495.
1794(58) 0.0002973 696. 1782.
1279(49) 0.000416 696. 1247.
926(41) 0.000595 695. 946.
853(40) 0.000625 695. 814.
781(38) 0.000693 695. 766.
735(37) 0.000730 695. 754.
749(36) 0.000772 695. 758.
783(37) 0.000730 695. 785.
877(40) 0.000625 695. 855.
1054(44) 0.000517 694. 1007.
1319(49) 0.000416 694. 1277.
1621(55) 0.0003306 694. 1661.
1968(60) 0.0002778 694. 2063.
2228(64) 0.0002441 694. 2313.
2181(64) 0.0002441 694. 2257.
1853(58) 0.0002973 694. 1914.
1411(51) 0.000384 693. 1474.
1122(45) 0.000494 693. 1112.
943(41) 0.000595 693. 893.
821(38) 0.000693 693. 791.
757(37) 0.000730 693. 753.
715(35) 0.000816 692.8 743.9
691(35) 0.000816 692.6 750.9
799(38) 0.000693 692. 780.
867(39) 0.000657 692. 855.
1037(43) 0.000541 692. 1011.
1327(49) 0.000416 692. 1281.
1779(57) 0.0003078 692. 1648.
2194(64) 0.0002441 692. 2011.
2352(66) 0.0002296 692. 2201.
2248(65) 0.0002367 691. 2097.
1889(59) 0.0002873 691. 1749.
1381(50) 0.000400 691. 1346.
1041(43) 0.000541 691. 1033.
937(41) 0.000595 691. 852.
839(39) 0.000657 691. 771.
722(36) 0.000772 691. 743.
672(34) 0.000865 690.5 738.9
716(36) 0.000772 690. 753.
755(37) 0.000730 690. 798.
906(40) 0.000625 690. 901.
1070(44) 0.000517 690. 1095.
1378(50) 0.000400 690. 1390.
1742(57) 0.0003078 690. 1729.
2005(61) 0.0002687 690. 1979.
1989(61) 0.0002687 689. 1999.
1781(57) 0.0003078 689. 1764.
1395(50) 0.000400 689. 1406.
1124(45) 0.000494 689. 1087.
923(41) 0.000595 689. 879.
751(36) 0.000772 689. 774.
704(35) 0.000816 688.6 730.7
701(35) 0.000816 688.5 715.2
652(34) 0.000865 688.3 710.2
700(35) 0.000816 688.2 710.6
734(36) 0.000772 688. 717.
740(36) 0.000772 688. 732.
790(37) 0.000730 688. 756.
878(40) 0.000625 688. 785.
837(39) 0.000657 688. 807.
851(39) 0.000657 687. 809.
833(38) 0.000693 687. 789.
807(38) 0.000693 687. 757.
726(36) 0.000772 687. 727.
697(35) 0.000816 686.8 707.6
711(35) 0.000816 686.7 697.7
725(36) 0.000772 687. 693.
695(35) 0.000816 686.4 691.9
716(35) 0.000816 686.3 691.8
749(36) 0.000772 686. 693.
717(35) 0.000816 686.0 695.9
690(35) 0.000816 685.9 701.8
702(35) 0.000816 685.8 710.5
732(36) 0.000772 686. 720.
729(36) 0.000772 685. 725.
722(36) 0.000772 685. 723.
709(35) 0.000816 685.2 715.3
689(35) 0.000816 685.1 705.3
666(34) 0.000865 684.9 696.1
673(34) 0.000865 684.8 691.3
677(34) 0.000865 684.7 689.3
726(36) 0.000772 685. 689.
698(35) 0.000816 684.4 691.4
692(35) 0.000816 684.3 697.5
681(35) 0.000816 684.1 711.8
724(36) 0.000772 684. 739.
738(36) 0.000772 684. 783.
822(38) 0.000693 684. 834.
814(38) 0.000693 684. 875.
830(38) 0.000693 683. 883.
792(37) 0.000730 683. 851.
793(37) 0.000730 683. 798.
760(37) 0.000730 683. 748.
714(35) 0.000816 682.9 714.4
702(35) 0.000816 682.8 696.8
685(35) 0.000816 682.7 689.2
679(34) 0.000865 682.5 686.3
683(35) 0.000816 682.4 685.2
660(34) 0.000865 682.3 684.5
704(35) 0.000816 682.1 684.0
739(36) 0.000772 682. 684.
765(37) 0.000730 682. 683.
650(33) 0.000918 681.7 683.0
642(33) 0.000918 681.6 682.7
682(35) 0.000816 681.5 682.5
690(33) 0.000918 681.3 682.3
681(33) 0.000918 681.2 682.1
694(34) 0.000865 681.1 681.9
648(32) 0.000977 680.9 681.7
683(33) 0.000918 680.8 681.6
695(34) 0.000865 680.7 681.9
699(34) 0.000865 680.5 681.8
668(33) 0.000918 680.4 681.9
672(33) 0.000918 680.3 682.1
688(33) 0.000918 680.1 682.6
684(33) 0.000918 680.0 683.1
698(34) 0.000865 679.9 683.4
706(34) 0.000865 679.7 683.5
680(33) 0.000918 679.6 683.1
690(33) 0.000918 679.5 682.6
682(33) 0.000918 679.3 682.2
673(33) 0.000918 679.2 682.1
670(33) 0.000918 679.1 682.3
688(33) 0.000918 678.9 684.4
702(34) 0.000865 678.8 687.3
721(34) 0.000865 678.7 694.3
707(34) 0.000865 678.5 708.8
706(34) 0.000865 678.4 733.4
778(36) 0.000772 678. 766.
828(37) 0.000730 678. 798.
795(36) 0.000772 678. 813.
820(37) 0.000730 678. 802.
731(34) 0.000865 677.7 772.1
688(33) 0.000918 677.6 738.5
674(33) 0.000918 677.4 713.2
685(33) 0.000918 677.3 699.6
688(33) 0.000918 677.2 695.8
681(33) 0.000918 677.0 701.0
705(34) 0.000865 676.9 719.3
762(35) 0.000816 676.8 760.5
812(37) 0.000730 677. 836.
904(39) 0.000657 677. 944.
1084(43) 0.000541 676. 1060.
1154(44) 0.000517 676. 1135.
1129(44) 0.000517 676. 1123.
992(41) 0.000595 676. 1032.
873(38) 0.000693 676. 911.
802(36) 0.000772 676. 811.
749(35) 0.000816 675.6 751.2
720(34) 0.000865 675.5 726.9
766(35) 0.000816 675.3 732.2
772(36) 0.000772 675. 772.
888(38) 0.000693 675. 869.
1106(43) 0.000541 675. 1050.
1373(48) 0.000434 675. 1315.
1658(53) 0.000356 675. 1603.
1883(57) 0.0003078 675. 1795.
1888(57) 0.0003078 674. 1778.
1593(52) 0.000370 674. 1556.
1281(47) 0.000453 674. 1255.
976(40) 0.000625 674. 996.
802(36) 0.000772 674. 830.
733(35) 0.000816 673.7 746.3
715(34) 0.000865 673.6 711.0
677(33) 0.000918 673.5 697.3
642(32) 0.000977 673.3 691.6
664(33) 0.000918 673.2 688.5
690(33) 0.000918 673.1 686.5
669(33) 0.000918 672.9 685.1
693(34) 0.000865 672.8 684.2
679(33) 0.000918 672.7 683.6
687(33) 0.000918 672.5 683.3
684(33) 0.000918 672.4 683.4
692(33) 0.000918 672.3 684.1
654(32) 0.000977 672.1 685.9
710(34) 0.000865 672.0 690.7
739(35) 0.000816 671.9 703.4
744(35) 0.000816 671.7 732.8
829(37) 0.000730 672. 793.
924(39) 0.000657 671. 891.
1062(42) 0.000567 671. 1013.
1188(45) 0.000494 671. 1120.
1166(44) 0.000517 671. 1157.
1125(43) 0.000541 671. 1100.
975(40) 0.000625 671. 982.
836(37) 0.000730 671. 860.
799(36) 0.000772 671. 772.
719(34) 0.000865 670.4 724.3
694(34) 0.000865 670.3 706.9
733(35) 0.000816 670.1 712.0
760(35) 0.000816 670.0 738.1
775(36) 0.000772 670. 792.
871(38) 0.000693 670. 868.
938(39) 0.000657 670. 949.
972(40) 0.000625 669. 998.
959(40) 0.000625 669. 987.
917(39) 0.000657 669. 920.
844(37) 0.000730 669. 834.
778(36) 0.000772 669. 762.
716(34) 0.000865 668.8 716.4
678(33) 0.000918 668.7 693.6
638(32) 0.000977 668.6 684.0
681(33) 0.000918 668.4 680.5
684(33) 0.000918 668.3 679.8
698(34) 0.000865 668.2 679.4
701(26) 0.001479 668.0 679.4
681(31) 0.001041 667.9 679.9
668(31) 0.001041 667.8 680.7
686(31) 0.001041 667.6 682.0
666(31) 0.001041 667.5 683.9
705(32) 0.000977 667.4 687.2
708(32) 0.000977 667.2 693.7
701(31) 0.001041 667.1 709.2
739(32) 0.000977 667.0 747.1
772(33) 0.000918 666.9 832.3
943(37) 0.000730 667. 993.
1271(43) 0.000541 667. 1239.
1678(50) 0.000400 666. 1526.
1792(51) 0.000384 666. 1747.
1735(51) 0.000384 666. 1784.
1553(48) 0.000434 666. 1609.
1284(43) 0.000541 666. 1323.
1062(39) 0.000657 666. 1053.
854(35) 0.000816 665.7 865.8
762(33) 0.000918 665.5 765.5
724(32) 0.000977 665.4 725.5
718(32) 0.000977 665.3 721.0
751(33) 0.000918 665.2 739.5
799(34) 0.000865 665.0 774.3
838(35) 0.000816 664.9 816.0
857(35) 0.000816 664.8 846.7
829(34) 0.000865 664.6 848.8
820(34) 0.000865 664.5 820.0
814(34) 0.000865 664.4 776.8
752(33) 0.000918 664.2 738.5
722(32) 0.000977 664.1 716.3
773(33) 0.000918 664.0 715.2
743(32) 0.000977 663.9 742.2
755(33) 0.000918 663.7 810.8
938(37) 0.000730 664. 935.
1139(41) 0.000595 663. 1108.
1280(43) 0.000541 663. 1288.
1392(45) 0.000494 663. 1395.
1347(44) 0.000517 663. 1368.
1228(42) 0.000567 663. 1220.
1019(38) 0.000693 663. 1032.
839(35) 0.000816 662.7 873.9
764(33) 0.000918 662.6 775.0
698(31) 0.001041 662.4 731.3
720(32) 0.000977 662.3 729.5
765(33) 0.000918 662.2 761.9
771(33) 0.000918 662.0 824.6
849(35) 0.000816 661.9 905.7
996(38) 0.000693 662. 977.
1024(38) 0.000693 662. 1002.
956(37) 0.000730 662. 964.
841(35) 0.000816 661.4 884.5
742(32) 0.000977 661.3 800.7
696(31) 0.001041 661.1 736.8
660(30) 0.001111 661.0 699.9
660(30) 0.001111 660.9 683.0
673(31) 0.001041 660.8 678.1
675(31) 0.001041 660.6 679.8
661(30) 0.001111 660.5 685.1
699(31) 0.001041 660.4 691.4
715(32) 0.000977 660.3 695.2
659(30) 0.001111 660.1 693.8
656(30) 0.001111 660.0 687.4
680(31) 0.001041 659.9 679.2
696(31) 0.001041 659.7 672.1
651(30) 0.001111 659.6 667.2
649(30) 0.001111 659.5 664.6
667(31) 0.001041 659.4 663.4
673(31) 0.001041 659.2 663.0
703(32) 0.000977 659.1 662.9
704(32) 0.000977 659.0 662.9
662(31) 0.001041 658.9 663.0
665(31) 0.001041 658.7 663.0
669(31) 0.001041 658.6 662.9
687(31) 0.001041 658.5 662.8
700(31) 0.001041 658.4 663.1
694(31) 0.001041 658.2 664.9
663(31) 0.001041 658.1 668.5
685(31) 0.001041 658.0 678.0
701(31) 0.001041 657.8 696.4
722(32) 0.000977 657.7 725.5
790(34) 0.000865 657.6 761.1
812(34) 0.000865 657.5 791.6
815(34) 0.000865 657.3 801.9
767(33) 0.000918 657.2 785.3
800(34) 0.000865 657.1 751.5
766(33) 0.000918 657.0 716.0
667(31) 0.001041 656.8 689.3
647(30) 0.001111 656.7 673.0
642(30) 0.001111 656.6 665.2
643(30) 0.001111 656.5 661.9
674(31) 0.001041 656.3 660.5
723(32) 0.000977 656.2 659.9
686(31) 0.001041 656.1 659.5
674(31) 0.001041 656.0 659.3
689(31) 0.001041 655.9 659.2
678(31) 0.001041 655.7 659.2
681(31) 0.001041 655.6 659.3
674(31) 0.001041 655.5 659.8
656(30) 0.001111 655.4 660.9
598(27) 0.001372 655.2 663.4
645(28) 0.001276 655.1 668.1
672(29) 0.001189 655.0 675.5
697(30) 0.001111 654.9 684.5
713(30) 0.001111 654.7 692.3
714(30) 0.001111 654.6 695.6
669(29) 0.001189 654.5 692.7
690(29) 0.001189 654.4 686.3
676(29) 0.001189 654.3 681.2
685(29) 0.001189 654.1 682.4
689(29) 0.001189 654.0 696.7
721(30) 0.001111 653.9 733.8
775(31) 0.001041 653.8 804.5
881(33) 0.000918 653.6 910.6
1073(37) 0.000730 654. 1033.
1176(39) 0.000657 653. 1129.
1180(39) 0.000657 653. 1149.
1077(37) 0.000730 653. 1079.
959(35) 0.000816 653.0 961.1
847(33) 0.000918 652.9 844.6
739(30) 0.001111 652.8 761.5
704(30) 0.001111 652.7 718.8
679(29) 0.001189 652.6 710.5
695(29) 0.001189 652.4 728.2
763(31) 0.001041 652.3 762.5
760(31) 0.001041 652.2 800.5
775(31) 0.001041 652.1 824.6
812(32) 0.000977 651.9 820.3
777(31) 0.001041 651.8 789.1
748(31) 0.001041 651.7 747.2
708(30) 0.001111 651.6 710.2
715(30) 0.001111 651.5 685.9
685(29) 0.001189 651.4 674.5
642(28) 0.001276 651.2 673.3
645(28) 0.001276 651.1 679.1
686(29) 0.001189 651.0 688.6
681(29) 0.001189 650.9 697.6
704(30) 0.001111 650.8 701.2
719(30) 0.001111 650.6 697.1
666(29) 0.001189 650.5 687.6
725(30) 0.001111 650.4 677.6
703(30) 0.001111 650.3 671.1
653(29) 0.001189 650.2 671.0
718(30) 0.001111 650.0 679.2
725(30) 0.001111 649.9 697.0
708(30) 0.001111 649.8 723.1
745(31) 0.001041 649.7 751.4
815(32) 0.000977 649.6 771.1
749(31) 0.001041 649.5 771.9
761(31) 0.001041 649.3 754.2
759(31) 0.001041 649.2 728.6
748(31) 0.001041 649.1 709.0
699(30) 0.001111 649.0 706.5
753(31) 0.001041 648.9 730.7
779(31) 0.001041 648.8 790.2
902(34) 0.000865 648.6 885.9
1043(37) 0.000730 649. 1003.
1141(38) 0.000693 648. 1102.
1159(39) 0.000657 648. 1137.
1111(38) 0.000693 648. 1085.
930(34) 0.000865 648.1 975.5
854(33) 0.000918 647.9 858.2
800(32) 0.000977 647.8 766.0
694(29) 0.001189 647.7 708.5
663(29) 0.001189 647.6 678.8
685(29) 0.001189 647.5 665.5
673(29) 0.001189 647.4 659.8
660(29) 0.001189 647.3 657.2
666(29) 0.001189 647.1 655.7
650(28) 0.001276 647.0 655.3
626(28) 0.001276 646.9 654.6
652(28) 0.001276 646.8 654.0
643(28) 0.001276 646.7 653.5
589(27) 0.001372 646.6 653.3
628(28) 0.001276 646.5 653.2
650(28) 0.001276 646.3 653.2
628(28) 0.001276 646.2 653.5
708(30) 0.001111 646.1 653.8
653(28) 0.001276 646.0 654.4
640(28) 0.001276 645.9 655.7
682(29) 0.001189 645.8 657.5
690(29) 0.001189 645.7 661.3
653(29) 0.001189 645.6 670.0
653(29) 0.001189 645.4 689.6
706(30) 0.001111 645.3 728.9
772(31) 0.001041 645.2 795.6
826(32) 0.000977 645.1 888.1
976(35) 0.000816 645.0 986.7
1033(36) 0.000772 645. 1055.
1082(37) 0.000730 645. 1059.
1021(36) 0.000772 645. 995.
877(33) 0.000918 644.6 897.8
780(31) 0.001041 644.4 806.7
756(31) 0.001041 644.3 744.3
719(30) 0.001111 644.2 715.9
716(30) 0.001111 644.1 716.2
745(31) 0.001041 644.0 735.8
781(31) 0.001041 643.9 762.3
775(31) 0.001041 643.8 783.0
787(32) 0.000977 643.7 785.5
735(29) 0.001189 643.6 769.2
724(28) 0.001276 643.5 746.0
735(29) 0.001189 643.3 732.2
733(29) 0.001189 643.2 744.7
809(30) 0.001111 643.1 798.7
949(33) 0.000918 643.0 904.3
1103(35) 0.000816 642.9 1054.8
1227(37) 0.000730 643. 1216.
1306(39) 0.000657 643. 1327.
1288(38) 0.000693 643. 1331.
1127(36) 0.000772 642. 1225.
1013(34) 0.000865 642.4 1065.1
912(32) 0.000977 642.3 916.2
793(30) 0.001111 642.1 816.2
773(29) 0.001189 642.0 775.6
769(29) 0.001189 641.9 786.5
821(30) 0.001111 641.8 831.3
862(31) 0.001041 641.7 885.7
908(32) 0.000977 641.6 921.1
912(32) 0.000977 641.5 915.5
816(30) 0.001111 641.4 871.2
724(28) 0.001276 641.3 812.0
733(29) 0.001189 641.2 763.5
757(29) 0.001189 641.1 743.3
787(30) 0.001111 641.0 759.2
812(30) 0.001111 640.9 810.3
931(32) 0.000977 640.8 884.6
1019(34) 0.000865 640.7 957.2
1013(34) 0.000865 640.5 994.8
980(33) 0.000918 640.4 976.0
886(32) 0.000977 640.3 910.6
813(30) 0.001111 640.2 829.4
745(29) 0.001189 640.1 760.1
723(28) 0.001276 640.0 716.4
704(28) 0.001276 639.9 699.0
701(28) 0.001276 639.8 701.3
705(28) 0.001276 639.7 714.2
709(28) 0.001276 639.6 727.5
709(28) 0.001276 639.5 731.9
730(29) 0.001189 639.4 723.7
701(28) 0.001276 639.3 707.5
656(27) 0.001372 639.2 691.8
665(27) 0.001372 639.1 684.5
679(27) 0.001372 639.0 690.7
706(28) 0.001276 638.9 712.3
758(29) 0.001189 638.8 746.1
790(30) 0.001111 638.7 782.6
771(29) 0.001189 638.6 807.1
790(30) 0.001111 638.5 805.8
816(30) 0.001111 638.4 780.1
768(29) 0.001189 638.3 741.5
677(27) 0.001372 638.2 704.4
682(27) 0.001372 638.1 676.7
646(27) 0.001372 638.0 659.7
675(27) 0.001372 637.9 650.9
662(27) 0.001372 637.7 646.8
659(27) 0.001372 637.6 645.0
670(27) 0.001372 637.5 644.3
667(27) 0.001372 637.4 643.7
660(27) 0.001372 637.3 643.8
631(26) 0.001479 637.2 644.4
623(26) 0.001479 637.1 646.0
679(27) 0.001372 637.0 649.3
688(28) 0.001276 636.9 654.6
654(27) 0.001372 636.8 661.8
694(28) 0.001276 636.7 669.6
666(27) 0.001372 636.6 675.5
698(28) 0.001276 636.5 677.8
689(28) 0.001276 636.4 676.0
661(27) 0.001372 636.3 675.6
654(27) 0.001372 636.2 683.3
710(28) 0.001276 636.1 707.5
716(28) 0.001276 636.0 755.6
770(29) 0.001189 635.9 829.1
887(32) 0.000977 635.8 916.8
982(33) 0.000918 635.7 993.1
974(33) 0.000918 635.6 1025.3
961(33) 0.000918 635.5 995.6
887(32) 0.000977 635.4 920.1
829(31) 0.001041 635.3 832.0
744(29) 0.001189 635.2 757.6
707(28) 0.001276 635.1 708.4
694(28) 0.001276 635.0 683.2
685(28) 0.001276 634.9 674.4
680(27) 0.001372 634.9 673.9
691(28) 0.001276 634.8 675.3
675(27) 0.001372 634.7 675.1
675(27) 0.001372 634.6 673.7
657(27) 0.001372 634.5 675.4
662(27) 0.001372 634.4 687.1
667(27) 0.001372 634.3 716.2
763(29) 0.001189 634.2 768.4
869(31) 0.001041 634.1 841.6
945(33) 0.000918 634.0 921.4
1003(34) 0.000865 633.9 981.1
1042(34) 0.000865 633.8 993.0
966(33) 0.000918 633.7 949.9
899(32) 0.000977 633.6 873.7
784(30) 0.001111 633.5 793.7
707(28) 0.001276 633.4 729.7
661(25) 0.001600 633.3 687.7
673(26) 0.001479 633.2 664.7
675(26) 0.001479 633.1 653.8
668(26) 0.001479 633.0 649.8
637(25) 0.001600 632.9 648.8
656(25) 0.001600 632.8 650.4
666(26) 0.001479 632.7 655.9
671(26) 0.001479 632.6 669.1
676(26) 0.001479 632.5 696.0
774(28) 0.001276 632.4 743.2
825(29) 0.001189 632.3 812.6
912(30) 0.001111 632.2 895.7
1032(32) 0.000977 632.1 970.9
1065(33) 0.000918 632.1 1007.9
974(31) 0.001041 632.0 988.2
909(30) 0.001111 631.9 922.4
830(29) 0.001189 631.8 840.9
731(27) 0.001372 631.7 770.2
717(27) 0.001372 631.6 724.4
702(26) 0.001479 631.5 704.6
716(27) 0.001372 631.4 703.7
742(27) 0.001372 631.3 710.9
756(27) 0.001372 631.2 715.5
736(27) 0.001372 631.1 711.1
717(27) 0.001372 631.0 697.7
687(26) 0.001479 630.9 680.3
680(26) 0.001479 630.8 664.2
657(25) 0.001600 630.7 652.1
667(26) 0.001479 630.6 644.6
653(25) 0.001600 630.5 640.5
629(25) 0.001600 630.5 638.6
619(25) 0.001600 630.4 637.6
637(25) 0.001600 630.3 637.3
662(25) 0.001600 630.2 637.3
643(25) 0.001600 630.1 637.8
661(25) 0.001600 630.0 638.9
629(25) 0.001600 629.9 640.9
673(26) 0.001479 629.8 643.9
661(25) 0.001600 629.7 647.8
700(26) 0.001479 629.6 652.0
684(26) 0.001479 629.5 655.4
623(25) 0.001600 629.4 657.4
681(26) 0.001479 629.3 660.4
693(26) 0.001479 629.2 668.3
660(25) 0.001600 629.2 687.0
697(26) 0.001479 629.1 722.6
753(27) 0.001372 629.0 777.5
820(29) 0.001189 628.9 846.3
918(30) 0.001111 628.8 912.9
970(31) 0.001041 628.7 953.7
935(31) 0.001041 628.6 950.7
890(30) 0.001111 628.5 908.8
804(28) 0.001276 628.4 854.1
767(28) 0.001276 628.3 815.2
802(28) 0.001276 628.2 811.3
890(30) 0.001111 628.1 847.7
970(31) 0.001041 628.1 913.1
980(31) 0.001041 628.0 982.1
1039(32) 0.000977 627.9 1021.6
1037(32) 0.000977 627.8 1007.7
932(30) 0.001111 627.7 945.7
825(29) 0.001189 627.6 862.3
757(27) 0.001372 627.5 784.2
712(26) 0.001479 627.4 726.6
702(26) 0.001479 627.3 692.6
625(25) 0.001600 627.2 677.0
672(26) 0.001479 627.1 671.8
677(26) 0.001479 627.1 670.0
698(26) 0.001479 627.0 667.5
711(26) 0.001479 626.9 664.6
674(26) 0.001479 626.8 664.3
693(26) 0.001479 626.7 670.4
710(26) 0.001479 626.6 685.5
736(27) 0.001372 626.5 710.0
689(26) 0.001479 626.4 738.6
727(27) 0.001372 626.3 763.0
756(27) 0.001372 626.2 773.0
773(28) 0.001276 626.2 763.8
735(27) 0.001372 626.1 741.4
666(26) 0.001479 626.0 717.3
681(26) 0.001479 625.9 701.6
677(26) 0.001479 625.8 699.7
688(26) 0.001479 625.7 711.5
729(27) 0.001372 625.6 729.6
741(27) 0.001372 625.5 744.9
751(27) 0.001372 625.4 748.0
792(28) 0.001276 625.3 735.7
709(26) 0.001479 625.3 713.5
751(27) 0.001372 625.2 689.8
674(26) 0.001479 625.1 671.0
631(25) 0.001600 625.0 659.8
661(25) 0.001600 624.9 655.5
674(26) 0.001479 624.8 655.5
659(25) 0.001600 624.7 656.2
681(26) 0.001479 624.6 655.0
639(25) 0.001600 624.5 651.1
647(25) 0.001600 624.5 645.9
666(26) 0.001479 624.4 640.9
622(25) 0.001600 624.3 636.8
664(25) 0.001600 624.2 634.2
616(24) 0.001736 624.1 632.9
665(25) 0.001600 624.0 632.3
651(24) 0.001736 623.9 632.3
665(25) 0.001600 623.8 632.8
648(24) 0.001736 623.7 633.4
662(25) 0.001600 623.6 635.2
641(24) 0.001736 623.6 638.2
654(24) 0.001736 623.5 642.6
680(25) 0.001600 623.4 648.4
665(25) 0.001600 623.3 654.9
643(24) 0.001736 623.2 661.1
653(24) 0.001736 623.1 666.7
690(25) 0.001600 623.0 673.6
723(26) 0.001479 622.9 687.0
716(26) 0.001479 622.8 714.8
802(27) 0.001372 622.8 764.3
845(28) 0.001276 622.7 838.1
983(30) 0.001111 622.6 928.8
1003(31) 0.001041 622.5 1016.6
1037(31) 0.001041 622.4 1073.8
1081(32) 0.000977 622.3 1079.4
1002(31) 0.001041 622.2 1040.7
945(30) 0.001111 622.1 992.1
914(29) 0.001189 622.0 973.2
1000(31) 0.001041 622.0 1010.1
1130(33) 0.000918 621.9 1105.7
1243(34) 0.000865 621.8 1234.5
1382(36) 0.000772 622. 1349.
1333(36) 0.000772 622. 1393.
1287(35) 0.000816 621.5 1340.4
1151(33) 0.000918 621.4 1214.9
1007(31) 0.001041 621.3 1067.1
923(29) 0.001189 621.3 940.6
844(28) 0.001276 621.2 857.2
860(28) 0.001276 621.1 817.4
841(28) 0.001276 621.0 804.9
832(28) 0.001276 620.9 799.5
815(28) 0.001276 620.8 785.5
825(28) 0.001276 620.7 759.9
788(27) 0.001372 620.6 729.5
754(26) 0.001479 620.5 702.2
665(25) 0.001600 620.5 683.3
695(25) 0.001600 620.4 673.6
715(26) 0.001479 620.3 670.9
734(26) 0.001479 620.2 671.4
698(25) 0.001600 620.1 671.9
644(24) 0.001736 620.0 671.8
696(25) 0.001600 619.9 674.1
698(25) 0.001600 619.8 683.5
656(24) 0.001736 619.7 703.6
708(26) 0.001479 619.7 734.9
747(26) 0.001479 619.6 772.7
797(27) 0.001372 619.5 806.9
841(28) 0.001276 619.4 824.4
808(27) 0.001372 619.3 817.0
784(27) 0.001372 619.2 788.8
790(27) 0.001372 619.1 752.7
712(26) 0.001479 619.0 721.0
705(25) 0.001600 618.9 700.8
704(25) 0.001600 618.8 692.9
722(26) 0.001479 618.8 693.4
686(25) 0.001600 618.7 695.6
723(26) 0.001479 618.6 693.4
659(25) 0.001600 618.5 684.9
701(25) 0.001600 618.4 672.1
656(24) 0.001736 618.3 658.4
625(24) 0.001736 618.2 647.3
666(25) 0.001600 618.1 639.6
643(24) 0.001736 618.0 635.2
648(24) 0.001736 618.0 633.7
650(24) 0.001736 617.9 634.7
646(24) 0.001736 617.8 639.0
612(24) 0.001736 617.7 648.0
596(23) 0.001890 617.6 664.4
735(26) 0.001479 617.5 689.4
754(26) 0.001479 617.4 724.9
731(26) 0.001479 617.3 765.5
785(27) 0.001372 617.2 803.5
769(27) 0.001372 617.1 828.3
825(28) 0.001276 617.1 834.4
824(28) 0.001276 617.0 828.8
852(28) 0.001276 616.9 829.3
875(29) 0.001189 616.8 853.3
870(29) 0.001189 616.7 910.2
1029(31) 0.001041 616.6 994.5
1108(32) 0.000977 616.5 1084.9
1162(33) 0.000918 616.4 1148.1
1219(34) 0.000865 616.3 1153.1
1124(33) 0.000918 616.2 1094.3
1009(31) 0.001041 616.2 995.5
872(29) 0.001189 616.1 888.4
800(27) 0.001372 616.0 796.6
779(27) 0.001372 615.9 730.2
623(24) 0.001736 615.8 688.9
651(24) 0.001736 615.7 666.2
658(25) 0.001600 615.6 654.0
624(24) 0.001736 615.5 646.7
627(24) 0.001736 615.4 641.3
597(23) 0.001890 615.3 637.1
647(24) 0.001736 615.2 634.2
667(24) 0.001736 615.2 632.4
635(23) 0.001890 615.1 631.7
658(24) 0.001736 615.0 631.9
612(23) 0.001890 614.9 633.1
648(24) 0.001736 614.8 635.8
652(24) 0.001736 614.7 641.4
663(24) 0.001736 614.6 651.6
658(24) 0.001736 614.5 668.4
698(25) 0.001600 614.4 690.9
752(26) 0.001479 614.3 716.7
749(26) 0.001479 614.2 740.4
704(25) 0.001600 614.1 755.0
717(25) 0.001600 614.0 755.8
708(25) 0.001600 614.0 745.5
716(25) 0.001600 613.9 732.8
711(25) 0.001600 613.8 726.2
711(25) 0.001600 613.7 730.5
804(27) 0.001372 613.6 745.1
781(26) 0.001479 613.5 764.4
788(26) 0.001479 613.4 779.7
812(27) 0.001372 613.3 784.6
774(26) 0.001479 613.2 781.0
748(25) 0.001600 613.1 779.0
763(26) 0.001479 613.0 790.1
803(26) 0.001479 612.9 820.5
831(27) 0.001372 612.8 867.5
959(29) 0.001189 612.7 918.8
967(29) 0.001189 612.7 954.9
942(29) 0.001189 612.6 957.3
944(29) 0.001189 612.5 922.0
868(28) 0.001276 612.4 861.8
787(26) 0.001479 612.3 795.0
741(25) 0.001600 612.2 735.9
700(25) 0.001600 612.1 691.4
670(24) 0.001736 612.0 662.7
614(23) 0.001890 611.9 646.8
625(23) 0.001890 611.8 640.4
636(23) 0.001890 611.7 641.2
637(23) 0.001890 611.6 648.5
646(24) 0.001736 611.5 662.8
650(24) 0.001736 611.4 683.2
720(25) 0.001600 611.3 709.0
780(26) 0.001479 611.2 735.3
808(27) 0.001372 611.1 756.0
811(27) 0.001372 611.0 764.8
761(26) 0.001479 611.0 760.5
753(26) 0.001479 610.9 749.5
733(25) 0.001600 610.8 740.6
726(25) 0.001600 610.7 740.6
712(25) 0.001600 610.6 751.5
796(26) 0.001479 610.5 770.2
786(26) 0.001479 610.4 789.6
804(27) 0.001372 610.3 803.2
803(26) 0.001479 610.2 810.7
834(27) 0.001372 610.1 821.6
791(26) 0.001479 610.0 848.9
863(27) 0.001372 609.9 901.0
1002(30) 0.001111 609.8 976.2
1113(31) 0.001041 609.7 1059.9
1141(32) 0.000977 609.6 1126.8
1147(32) 0.000977 609.5 1149.6
1137(32) 0.000977 609.4 1116.6
1092(31) 0.001041 609.3 1043.0
972(29) 0.001189 609.2 955.6
916(28) 0.001276 609.1 878.3
839(27) 0.001372 609.0 824.0
773(26) 0.001479 608.9 793.0
791(26) 0.001479 608.8 776.9
753(26) 0.001479 608.7 763.8
755(26) 0.001479 608.6 745.7
734(25) 0.001600 608.5 721.6
689(24) 0.001736 608.4 695.4
688(24) 0.001736 608.3 671.3
697(25) 0.001600 608.2 652.0
648(24) 0.001736 608.1 638.5
636(23) 0.001890 608.0 630.2
645(24) 0.001736 607.9 625.9
634(23) 0.001890 607.8 624.3
639(23) 0.001890 607.7 625.0
646(24) 0.001736 607.6 627.4
656(24) 0.001736 607.5 631.5
635(23) 0.001890 607.4 636.5
633(23) 0.001890 607.3 642.5
651(24) 0.001736 607.2 648.5
622(23) 0.001890 607.1 654.5
630(23) 0.001890 607.0 661.8
641(23) 0.001890 606.9 673.6
720(25) 0.001600 606.8 692.7
715(25) 0.001600 606.7 720.5
736(25) 0.001600 606.6 754.7
771(26) 0.001479 606.5 788.8
784(26) 0.001479 606.4 813.2
834(27) 0.001372 606.3 818.4
776(26) 0.001479 606.2 801.6
762(26) 0.001479 606.1 769.0
702(25) 0.001600 606.0 730.5
688(24) 0.001736 605.9 694.5
645(24) 0.001736 605.8 665.9
640(23) 0.001890 605.7 646.6
645(24) 0.001736 605.6 635.6
633(32) 0.000977 605.5 631.7
635(23) 0.001890 605.4 633.6
650(23) 0.001890 605.3 640.9
652(23) 0.001890 605.2 653.3
677(23) 0.001890 605.1 670.2
707(24) 0.001736 605.0 689.9
736(24) 0.001736 604.9 710.1
732(24) 0.001736 604.8 727.7
739(24) 0.001736 604.7 741.7
750(25) 0.001600 604.6 756.0
820(26) 0.001479 604.5 778.1
804(26) 0.001479 604.4 814.6
840(26) 0.001479 604.3 867.1
920(27) 0.001372 604.2 928.5
961(28) 0.001276 604.1 985.6
1011(29) 0.001189 604.0 1018.9
964(28) 0.001276 603.8 1014.6
982(28) 0.001276 603.7 974.7
905(27) 0.001372 603.6 915.1
833(26) 0.001479 603.5 854.3
834(26) 0.001479 603.4 804.9
804(26) 0.001479 603.3 771.4
728(24) 0.001736 603.2 751.6
746(25) 0.001600 603.1 738.4
700(24) 0.001736 603.0 725.3
692(24) 0.001736 602.9 710.3
662(23) 0.001890 602.8 695.0
697(24) 0.001736 602.7 682.4
656(23) 0.001890 602.6 674.2
664(23) 0.001890 602.5 670.5
680(23) 0.001890 602.4 669.6
692(24) 0.001736 602.2 669.5
674(23) 0.001890 602.1 668.9
688(24) 0.001736 602.0 668.6
705(24) 0.001736 601.9 670.6
678(23) 0.001890 601.8 676.6
641(23) 0.001890 601.7 686.5
689(24) 0.001736 601.6 698.6
709(24) 0.001736 601.5 710.3
686(24) 0.001736 601.4 719.2
678(23) 0.001890 601.3 726.1
713(24) 0.001736 601.2 735.1
773(25) 0.001600 601.1 751.2
804(26) 0.001479 600.9 776.7
834(26) 0.001479 600.8 809.0
870(27) 0.001372 600.7 840.3
848(26) 0.001479 600.6 860.0
870(27) 0.001372 600.5 858.1
885(27) 0.001372 600.4 833.1
805(26) 0.001479 600.3 792.4
743(25) 0.001600 600.2 746.4
722(24) 0.001736 600.1 703.8
680(23) 0.001890 599.9 669.6
640(23) 0.001890 599.8 645.2
621(22) 0.002066 599.7 629.5
614(22) 0.002066 599.6 620.2
618(22) 0.002066 599.5 615.1
629(22) 0.002066 599.4 612.3
639(23) 0.001890 599.3 610.8
613(22) 0.002066 599.2 610.1
596(22) 0.002066 599.1 610.1
638(23) 0.001890 598.9 610.8
599(22) 0.002066 598.8 612.7
639(23) 0.001890 598.7 616.5
639(23) 0.001890 598.6 622.6
645(23) 0.001890 598.5 631.6
683(23) 0.001890 598.4 643.2
656(23) 0.001890 598.3 656.7
662(23) 0.001890 598.1 670.0
675(23) 0.001890 598.0 681.8
690(24) 0.001736 597.9 690.6
695(24) 0.001736 597.8 697.2
704(24) 0.001736 597.7 705.0
718(24) 0.001736 597.6 717.3
717(24) 0.001736 597.5 735.5
768(25) 0.001600 597.3 757.8
800(25) 0.001600 597.2 778.9
804(26) 0.001479 597.1 792.0
795(25) 0.001600 597.0 791.9
781(25) 0.001600 596.9 778.9
772(25) 0.001600 596.8 759.1
749(25) 0.001600 596.6 739.5
739(24) 0.001736 596.5 724.9
710(24) 0.001736 596.4 717.0
728(24) 0.001736 596.3 714.6
719(24) 0.001736 596.2 715.6
688(24) 0.001736 596.1 718.2
688(24) 0.001736 595.9 723.9
738(24) 0.001736 595.8 735.5
787(25) 0.001600 595.7 754.5
806(26) 0.001479 595.6 779.2
804(26) 0.001479 595.5 804.8
808(26) 0.001479 595.4 823.5
852(26) 0.001479 595.2 828.3
867(27) 0.001372 595.1 817.5
806(26) 0.001479 595.0 796.4
786(25) 0.001600 594.9 772.9
782(25) 0.001600 594.8 753.2
757(25) 0.001600 594.6 740.0
733(24) 0.001736 594.5 731.8
728(24) 0.001736 594.4 724.6
710(24) 0.001736 594.3 714.2
715(24) 0.001736 594.2 699.3
653(23) 0.001890 594.0 681.7
669(23) 0.001890 593.9 664.0
666(23) 0.001890 593.8 648.8
622(22) 0.002066 593.7 637.3
630(23) 0.001890 593.6 629.6
658(23) 0.001890 593.4 625.6
610(22) 0.002066 593.3 624.5
625(22) 0.002066 593.2 626.2
635(23) 0.001890 593.1 630.4
619(22) 0.002066 593.0 636.9
628(23) 0.001890 592.8 644.4
610(22) 0.002066 592.7 651.3
665(23) 0.001890 592.6 655.6
643(23) 0.001890 592.5 655.2
636(23) 0.001890 592.3 649.9
671(23) 0.001890 592.2 641.1
646(23) 0.001890 592.1 631.1
648(23) 0.001890 592.0 621.5
608(22) 0.002066 591.8 613.4
571(21) 0.002268 591.7 607.5
599(22) 0.002066 591.6 603.5
617(22) 0.002066 591.5 601.1
590(22) 0.002066 591.4 599.9
582(22) 0.002066 591.2 599.5
593(22) 0.002066 591.1 599.8
570(21) 0.002268 591.0 600.8
579(22) 0.002066 590.9 603.1
591(22) 0.002066 590.7 607.7
619(22) 0.002066 590.6 614.8
612(22) 0.002066 590.5 626.1
656(23) 0.001890 590.3 642.2
661(23) 0.001890 590.2 663.4
707(24) 0.001736 590.1 688.3
725(24) 0.001736 590.0 714.2
722(24) 0.001736 589.8 737.1
741(25) 0.001600 589.7 752.8
742(25) 0.001600 589.6 759.4
750(25) 0.001600 589.5 758.9
773(25) 0.001600 589.3 756.2
780(25) 0.001600 589.2 755.8
772(25) 0.001600 589.1 759.2
782(25) 0.001600 589.0 764.9
778(25) 0.001600 588.8 768.5
777(25) 0.001600 588.7 764.9
722(24) 0.001736 588.6 751.8
710(24) 0.001736 588.4 731.5
696(24) 0.001736 588.3 708.1
690(24) 0.001736 588.2 685.9
686(24) 0.001736 588.1 667.5
614(22) 0.002066 587.9 653.7
631(23) 0.001890 587.8 643.9
647(23) 0.001890 587.7 637.1
647(23) 0.001890 587.5 632.4
663(23) 0.001890 587.4 629.5
612(22) 0.002066 587.3 628.3
621(22) 0.002066 587.1 628.5
665(23) 0.001890 587.0 629.6
656(23) 0.001890 586.9 630.6
637(23) 0.001890 586.8 630.5
634(23) 0.001890 586.6 629.1
628(23) 0.001890 586.5 626.8
630(23) 0.001890 586.4 624.5
644(23) 0.001890 586.2 623.0
612(22) 0.002066 586.1 622.7
610(22) 0.002066 586.0 623.8
627(23) 0.001890 585.8 626.1
639(23) 0.001890 585.7 629.7
663(23) 0.001890 585.6 634.9
657(23) 0.001890 585.4 642.3
678(23) 0.001890 585.3 651.9
679(23) 0.001890 585.2 662.8
690(24) 0.001736 585.0 673.1
703(24) 0.001736 584.9 680.0
686(24) 0.001736 584.8 681.0
722(24) 0.001736 584.6 675.3
688(24) 0.001736 584.5 664.3
655(23) 0.001890 584.4 650.6
671(23) 0.001890 584.2 636.8
645(23) 0.001890 584.1 624.8
651(23) 0.001890 584.0 615.6
623(22) 0.002066 583.8 609.6
586(22) 0.002066 583.7 606.4
607(22) 0.002066 583.6 605.8
601(22) 0.002066 583.4 607.6
636(23) 0.001890 583.3 612.0
625(22) 0.002066 583.2 620.2
603(22) 0.002066 583.0 634.0
609(22) 0.002066 582.9 656.6
675(23) 0.001890 582.8 691.8
742(25) 0.001600 582.6 743.4
783(25) 0.001600 582.5 813.5
868(27) 0.001372 582.3 900.4
990(29) 0.001189 582.2 997.5
1091(30) 0.001111 582.1 1092.3
1145(31) 0.001041 581.9 1167.8
1160(31) 0.001041 581.8 1206.7
1195(31) 0.001041 581.7 1199.7
1134(25) 0.001600 581.5 1152.9
1097(30) 0.001111 581.4 1082.7
1041(29) 0.001189 581.2 1006.6
850(26) 0.001479 581.1 937.4
883(27) 0.001372 581.0 880.7
829(26) 0.001479 580.8 836.4
779(25) 0.001600 580.7 800.7
742(25) 0.001600 580.6 770.6
676(23) 0.001890 580.4 744.7
709(24) 0.001736 580.3 723.1
737(25) 0.001600 580.1 706.2
703(24) 0.001736 580.0 693.3
658(23) 0.001890 579.9 683.1
683(24) 0.001736 579.7 673.4
670(23) 0.001890 579.6 662.8
631(23) 0.001890 579.4 651.1
598(22) 0.002066 579.3 639.1
622(22) 0.002066 579.2 628.2
634(23) 0.001890 579.0 619.4
627(23) 0.001890 578.9 613.9
577(22) 0.002066 578.7 612.5
591(22) 0.002066 578.6 615.7
611(22) 0.002066 578.5 623.5
651(23) 0.001890 578.3 635.7
681(24) 0.001736 578.2 651.2
694(24) 0.001736 578.0 668.0
708(24) 0.001736 577.9 683.3
709(24) 0.001736 577.8 693.9
718(24) 0.001736 577.6 697.1
722(24) 0.001736 577.5 691.9
696(24) 0.001736 577.3 680.1
698(24) 0.001736 577.2 664.9
653(23) 0.001890 577.0 649.1
654(23) 0.001890 576.9 634.8
644(23) 0.001890 576.8 623.0
619(22) 0.002066 576.6 613.7
581(22) 0.002066 576.5 606.3
583(22) 0.002066 576.3 600.5
627(23) 0.001890 576.2 595.9
606(22) 0.002066 576.0 592.2
626(23) 0.001890 575.9 589.4
606(22) 0.002066 575.8 587.2
593(22) 0.002066 575.6 585.8
590(22) 0.002066 575.5 584.9
580(22) 0.002066 575.3 584.7
582(22) 0.002066 575.2 585.1
619(22) 0.002066 575.0 586.0
597(22) 0.002066 574.9 587.8
585(22) 0.002066 574.8 590.3
635(23) 0.001890 574.6 593.9
594(22) 0.002066 574.5 599.0
581(22) 0.002066 574.3 606.0
608(22) 0.002066 574.2 615.2
612(22) 0.002066 574.0 626.5
656(23) 0.001890 573.9 639.1
708(24) 0.001736 573.7 652.2
621(22) 0.002066 573.6 663.5
679(23) 0.001890 573.5 671.5
684(24) 0.001736 573.3 675.2
667(23) 0.001890 573.2 675.3
676(23) 0.001890 573.0 673.7
662(23) 0.001890 572.9 672.2
652(23) 0.001890 572.7 672.3
685(24) 0.001736 572.6 674.5
669(23) 0.001890 572.4 678.6
688(24) 0.001736 572.3 684.4
666(23) 0.001890 572.1 692.0
729(24) 0.001736 572.0 701.7
737(25) 0.001600 571.8 714.8
708(24) 0.001736 571.7 730.1
769(25) 0.001600 571.6 745.4
761(25) 0.001600 571.4 757.7
726(24) 0.001736 571.3 763.8
743(25) 0.001600 571.1 762.5
805(26) 0.001479 571.0 755.1
755(25) 0.001600 570.8 745.0
751(25) 0.001600 570.7 734.7
735(24) 0.001736 570.5 725.5
741(25) 0.001600 570.4 717.1
682(24) 0.001736 570.2 708.1
684(24) 0.001736 570.1 696.7
694(24) 0.001736 569.9 682.9
668(23) 0.001890 569.8 667.7
639(23) 0.001890 569.6 652.8
637(23) 0.001890 569.5 639.4
618(22) 0.002066 569.3 628.5
607(22) 0.002066 569.2 620.3
661(23) 0.001890 569.0 614.8
637(23) 0.001890 568.9 611.6
602(22) 0.002066 568.7 610.4
612(22) 0.002066 568.6 610.9
649(23) 0.001890 568.5 612.3
644(23) 0.001890 568.3 614.0
607(22) 0.002066 568.2 614.9
602(22) 0.002066 568.0 614.4
626(23) 0.001890 567.9 611.9
631(23) 0.001890 567.7 607.8
628(23) 0.001890 567.6 603.0
613(22) 0.002066 567.4 598.3
612(22) 0.002066 567.3 594.5
618(31) 0.001041 567.1 592.4
585(21) 0.002268 567.0 592.4
596(21) 0.002268 566.8 594.9
589(21) 0.002268 566.7 599.8
604(22) 0.002066 566.5 607.2
596(21) 0.002268 566.4 616.6
617(22) 0.002066 566.2 627.4
601(22) 0.002066 566.1 639.3
653(22) 0.002066 565.9 651.7
620(22) 0.002066 565.8 664.4
649(22) 0.002066 565.6 678.0
691(23) 0.001890 565.5 693.6
669(23) 0.001890 565.3 711.5
698(23) 0.001890 565.2 731.8
729(24) 0.001736 565.0 753.4
764(24) 0.001736 564.9 774.9
755(24) 0.001736 564.7 794.7
791(25) 0.001600 564.6 812.7
818(25) 0.001600 564.4 830.3
862(26) 0.001479 564.3 849.0
897(26) 0.001479 564.1 868.5
896(26) 0.001479 564.0 885.9
941(27) 0.001372 563.8 896.4
901(26) 0.001479 563.7 894.6
822(25) 0.001600 563.5 877.0
849(26) 0.001479 563.4 845.3
805(25) 0.001600 563.2 804.2
770(24) 0.001736 563.0 759.7
738(24) 0.001736 562.9 717.0
696(23) 0.001890 562.7 679.5
628(22) 0.002066 562.6 649.1
636(22) 0.002066 562.4 625.8
596(21) 0.002268 562.3 609.0
588(21) 0.002268 562.1 597.5
586(21) 0.002268 562.0 590.0
586(21) 0.002268 561.8 585.4
563(21) 0.002268 561.7 583.1
575(21) 0.002268 561.5 582.4
571(21) 0.002268 561.4 583.4
569(21) 0.002268 561.2 585.8
554(21) 0.002268 561.1 589.7
583(21) 0.002268 560.9 594.8
597(21) 0.002268 560.8 601.5
629(22) 0.002066 560.6 609.5
582(21) 0.002268 560.5 618.7
641(22) 0.002066 560.3 629.2
636(22) 0.002066 560.2 641.1
660(23) 0.001890 560.0 654.7
638(22) 0.002066 559.9 669.5
665(23) 0.001890 559.7 684.9
705(23) 0.001890 559.6 698.9
726(24) 0.001736 559.4 709.2
716(24) 0.001736 559.3 713.0
720(24) 0.001736 559.1 709.1
695(23) 0.001890 559.0 698.3
671(23) 0.001890 558.8 683.2
659(23) 0.001890 558.6 667.1
629(22) 0.002066 558.5 653.5
665(23) 0.001890 558.3 645.1
602(22) 0.002066 558.2 644.1
616(22) 0.002066 558.0 651.7
662(23) 0.001890 557.9 667.8
735(24) 0.001736 557.7 691.5
769(24) 0.001736 557.6 719.8
803(25) 0.001600 557.4 749.3
782(25) 0.001600 557.3 775.4
800(25) 0.001600 557.1 793.2
811(25) 0.001600 557.0 798.9
815(25) 0.001600 556.8 791.8
832(25) 0.001600 556.7 774.6
760(24) 0.001736 556.5 751.6
708(23) 0.001890 556.4 727.7
718(24) 0.001736 556.2 706.8
639(22) 0.002066 556.1 691.4
674(23) 0.001890 555.9 683.2
676(23) 0.001890 555.8 682.5
681(23) 0.001890 555.6 689.1
721(24) 0.001736 555.5 702.0
709(23) 0.001890 555.3 719.5
726(24) 0.001736 555.2 739.3
737(24) 0.001736 555.0 758.8
773(24) 0.001736 554.8 775.5
761(24) 0.001736 554.7 788.0
840(26) 0.001479 554.5 796.6
792(25) 0.001600 554.4 802.8
811(25) 0.001600 554.2 808.0
862(26) 0.001479 554.1 811.9
806(25) 0.001600 553.9 813.2
769(24) 0.001736 553.8 809.4
792(25) 0.001600 553.6 798.7
822(25) 0.001600 553.5 781.0
731(24) 0.001736 553.3 758.5
750(24) 0.001736 553.2 733.9
767(24) 0.001736 553.0 710.5
725(24) 0.001736 552.9 690.1
683(23) 0.001890 552.7 673.7
663(23) 0.001890 552.6 661.8
634(22) 0.002066 552.4 654.1
630(22) 0.002066 552.3 650.2
667(23) 0.001890 552.1 649.5
614(22) 0.002066 552.0 650.7
658(23) 0.001890 551.8 652.6
648(22) 0.002066 551.7 653.5
667(23) 0.001890 551.5 652.0
661(23) 0.001890 551.4 647.6
589(21) 0.002268 551.2 640.5
634(22) 0.002066 551.1 631.6
644(22) 0.002066 550.9 622.1
626(22) 0.002066 550.8 612.9
585(21) 0.002268 550.6 604.3
636(22) 0.002066 550.5 596.8
573(21) 0.002268 550.3 590.3
599(21) 0.002268 550.1 584.6
564(21) 0.002268 550.0 579.8
592(21) 0.002268 549.8 575.9
541(20) 0.002500 549.7 572.9
609(22) 0.002066 549.5 571.0
564(21) 0.002268 549.4 570.2
582(21) 0.002268 549.2 570.6
559(21) 0.002268 549.1 572.3
579(21) 0.002268 548.9 575.4
578(21) 0.002268 548.8 580.3
583(21) 0.002268 548.6 587.3
586(21) 0.002268 548.5 596.8
602(22) 0.002066 548.3 609.4
632(22) 0.002066 548.2 625.5
619(22) 0.002066 548.0 645.0
658(23) 0.001890 547.9 668.1
729(24) 0.001736 547.7 694.3
701(23) 0.001890 547.6 722.2
715(24) 0.001736 547.4 750.6
781(25) 0.001600 547.3 777.2
796(25) 0.001600 547.1 800.4
827(25) 0.001600 547.0 819.7
855(26) 0.001479 546.8 835.7
833(25) 0.001600 546.7 849.5
841(26) 0.001479 546.5 861.7
869(26) 0.001479 546.4 871.1
848(26) 0.001479 546.2 875.5
842(26) 0.001479 546.1 872.4
835(26) 0.001479 546.0 860.6
830(25) 0.001600 545.8 840.8
808(25) 0.001600 545.7 815.7
759(24) 0.001736 545.5 788.5
805(25) 0.001600 545.4 761.1
743(24) 0.001736 545.2 735.1
715(24) 0.001736 545.1 710.7
715(24) 0.001736 544.9 687.9
626(22) 0.002066 544.8 666.8
656(23) 0.001890 544.6 647.7
631(22) 0.002066 544.5 631.4
625(22) 0.002066 544.3 618.4
637(22) 0.002066 544.2 609.3
566(21) 0.002268 544.0 604.3
610(22) 0.002066 543.9 603.6
566(21) 0.002268 543.7 606.8
593(21) 0.002268 543.6 613.2
628(22) 0.002066 543.4 621.7
619(22) 0.002066 543.3 630.9
619(22) 0.002066 543.1 639.2
642(22) 0.002066 543.0 645.0
632(22) 0.002066 542.8 646.9
617(22) 0.002066 542.7 644.5
623(22) 0.002066 542.6 638.6
626(22) 0.002066 542.4 630.1
616(22) 0.002066 542.3 620.6
574(21) 0.002268 542.1 610.8
621(22) 0.002066 542.0 601.8
599(22) 0.002066 541.8 593.9
583(21) 0.002268 541.7 587.5
597(21) 0.002268 541.5 582.8
574(21) 0.002268 541.4 580.1
594(21) 0.002268 541.2 579.9
593(21) 0.002268 541.1 582.6
596(21) 0.002268 541.0 588.6
590(21) 0.002268 540.8 598.2
585(21) 0.002268 540.7 611.8
630(22) 0.002066 540.5 628.4
661(23) 0.001890 540.4 647.5
668(23) 0.001890 540.2 667.6
679(23) 0.001890 540.1 686.5
706(23) 0.001890 539.9 702.3
659(23) 0.001890 539.8 712.7
718(24) 0.001736 539.7 716.7
685(23) 0.001890 539.5 714.4
725(24) 0.001736 539.4 708.0
711(24) 0.001736 539.2 699.9
660(23) 0.001890 539.1 693.0
684(23) 0.001890 538.9 689.6
694(23) 0.001890 538.8 691.1
685(23) 0.001890 538.7 698.4
691(23) 0.001890 538.5 711.3
705(23) 0.001890 538.4 729.1
739(24) 0.001736 538.2 749.9
781(25) 0.001600 538.1 771.0
768(24) 0.001736 537.9 789.0
781(25) 0.001600 537.8 800.3
786(25) 0.001600 537.7 802.3
762(24) 0.001736 537.5 794.1
760(24) 0.001736 537.4 777.7
751(24) 0.001736 537.2 756.8
745(25) 0.001600 537.1 735.7
701(24) 0.001736 537.0 718.3
717(25) 0.001600 536.8 708.2
699(24) 0.001736 536.7 707.2
740(25) 0.001600 536.5 716.2
721(25) 0.001600 536.4 734.4
741(25) 0.001600 536.3 759.5
785(26) 0.001479 536.1 788.1
811(26) 0.001479 536.0 815.4
822(26) 0.001479 535.8 836.9
880(27) 0.001372 535.7 848.0
810(26) 0.001479 535.6 846.0
775(26) 0.001479 535.4 831.2
809(26) 0.001479 535.3 806.4
843(27) 0.001372 535.1 775.6
766(25) 0.001600 535.0 742.7
698(24) 0.001736 534.9 711.4
709(24) 0.001736 534.7 683.7
704(24) 0.001736 534.6 660.9
707(24) 0.001736 534.5 643.4
636(23) 0.001890 534.3 631.0
626(23) 0.001890 534.2 622.8
605(22) 0.002066 534.0 617.7
591(22) 0.002066 533.9 614.5
641(23) 0.001890 533.8 611.7
606(23) 0.001890 533.6 608.3
582(22) 0.002066 533.5 604.0
591(22) 0.002066 533.4 598.9
608(23) 0.001890 533.2 593.7
577(22) 0.002066 533.1 589.1
555(22) 0.002066 533.0 585.8
573(22) 0.002066 532.8 584.5
582(22) 0.002066 532.7 585.5
585(22) 0.002066 532.6 588.9
612(23) 0.001890 532.4 594.6
583(22) 0.002066 532.3 601.9
604(22) 0.002066 532.1 610.1
619(23) 0.001890 532.0 618.0
624(23) 0.001890 531.9 624.9
654(23) 0.001890 531.7 629.5
664(24) 0.001736 531.6 631.4
593(22) 0.002066 531.5 631.0
624(23) 0.001890 531.3 629.0
636(23) 0.001890 531.2 626.6
622(23) 0.001890 531.1 624.8
661(24) 0.001736 531.0 624.8
659(23) 0.001890 530.8 627.1
613(23) 0.001890 530.7 632.2
595(22) 0.002066 530.6 640.5
630(23) 0.001890 530.4 652.1
697(24) 0.001736 530.3 666.9
692(24) 0.001736 530.2 684.5
716(24) 0.001736 530.0 704.4
753(25) 0.001600 529.9 725.5
752(25) 0.001600 529.8 747.1
752(25) 0.001600 529.6 768.5
789(26) 0.001479 529.5 789.1
833(26) 0.001479 529.4 808.3
838(27) 0.001372 529.3 824.8
788(26) 0.001479 529.1 836.8
810(26) 0.001479 529.0 841.9
844(27) 0.001372 528.9 838.3
810(26) 0.001479 528.7 825.5
831(26) 0.001479 528.6 805.1
817(26) 0.001479 528.5 779.9
750(25) 0.001600 528.4 753.1
738(25) 0.001600 528.2 728.0
707(24) 0.001736 528.1 706.8
673(24) 0.001736 528.0 691.2
666(24) 0.001736 527.9 681.9
666(24) 0.001736 527.7 678.7
686(24) 0.001736 527.6 680.7
685(24) 0.001736 527.5 686.2
692(24) 0.001736 527.4 693.0
698(24) 0.001736 527.2 699.0
687(24) 0.001736 527.1 701.7
703(24) 0.001736 527.0 699.9
684(24) 0.001736 526.9 693.1
732(25) 0.001600 526.7 682.1
711(24) 0.001736 526.6 668.1
646(23) 0.001890 526.5 652.7
639(23) 0.001890 526.4 636.9
641(23) 0.001890 526.2 621.5
586(22) 0.002066 526.1 607.4
581(22) 0.002066 526.0 594.8
560(22) 0.002066 525.9 584.0
583(22) 0.002066 525.7 575.0
608(23) 0.001890 525.6 567.9
585(22) 0.002066 525.5 562.7
559(22) 0.002066 525.4 559.2
552(21) 0.002268 525.3 557.4
561(22) 0.002066 525.1 557.3
552(21) 0.002268 525.0 558.6
599(22) 0.002066 524.9 561.5
588(22) 0.002066 524.8 565.6
572(22) 0.002066 524.7 571.0
521(21) 0.002268 524.5 577.3
601(22) 0.002066 524.4 584.9
569(22) 0.002066 524.3 593.1
630(23) 0.001890 524.2 601.8
595(23) 0.001890 524.1 611.0
597(23) 0.001890 523.9 620.1
621(23) 0.001890 523.8 628.8
648(24) 0.001736 523.7 636.6
619(23) 0.001890 523.6 642.9
590(23) 0.001890 523.5 647.7
640(24) 0.001736 523.4 651.3
648(24) 0.001736 523.2 654.7
651(24) 0.001736 523.1 659.0
641(24) 0.001736 523.0 665.4
687(24) 0.001736 522.9 674.9
679(24) 0.001736 522.8 688.0
676(24) 0.001736 522.7 704.8
748(25) 0.001600 522.6 725.1
747(25) 0.001600 522.4 747.9
797(26) 0.001479 522.3 771.9
805(26) 0.001479 522.2 794.9
770(26) 0.001479 522.1 814.7
800(26) 0.001479 522.0 828.4
830(27) 0.001372 521.9 834.1
851(27) 0.001372 521.8 830.8
855(27) 0.001372 521.6 819.5
788(26) 0.001479 521.5 802.4
805(26) 0.001479 521.4 782.4
782(26) 0.001479 521.3 762.2
773(26) 0.001479 521.2 743.8
767(26) 0.001479 521.1 729.1
744(25) 0.001600 521.0 718.3
713(25) 0.001600 520.9 712.0
668(24) 0.001736 520.8 709.8
716(25) 0.001600 520.7 711.1
696(25) 0.001600 520.5 714.4
692(25) 0.001600 520.4 718.1
708(25) 0.001600 520.3 720.6
741(25) 0.001600 520.2 720.8
705(25) 0.001600 520.1 717.7
733(25) 0.001600 520.0 711.7
728(25) 0.001600 519.9 703.4
710(25) 0.001600 519.8 693.3
645(24) 0.001736 519.7 681.8
643(24) 0.001736 519.6 669.1
644(24) 0.001736 519.5 655.5
658(24) 0.001736 519.4 641.1
606(23) 0.001890 519.3 626.4
643(24) 0.001736 519.1 611.8
619(23) 0.001890 519.0 598.0
602(23) 0.001890 518.9 585.4
600(23) 0.001890 518.8 574.1
555(22) 0.002066 518.7 564.7
551(22) 0.002066 518.6 557.2
551(22) 0.002066 518.5 551.5
549(22) 0.002066 518.4 547.6
562(22) 0.002066 518.3 545.3
534(22) 0.002066 518.2 544.7
549(22) 0.002066 518.1 545.5
550(22) 0.002066 518.0 547.7
564(22) 0.002066 517.9 551.2
566(22) 0.002066 517.8 556.1
558(22) 0.002066 517.7 562.2
592(23) 0.001890 517.6 569.6
572(22) 0.002066 517.5 578.2
586(23) 0.001890 517.4 587.9
601(23) 0.001890 517.3 598.5
593(23) 0.001890 517.2 609.7
632(23) 0.001890 517.1 621.4
624(23) 0.001890 517.0 633.1
633(23) 0.001890 516.9 644.7
636(23) 0.001890 516.8 655.4
623(23) 0.001890 516.7 664.7
645(24) 0.001736 516.6 671.6
659(24) 0.001736 516.5 675.5
665(24) 0.001736 516.4 676.0
679(24) 0.001736 516.3 673.2
680(24) 0.001736 516.2 667.6
663(24) 0.001736 516.1 660.1
674(24) 0.001736 516.0 651.3
659(24) 0.001736 515.9 641.7
640(24) 0.001736 515.9 631.7
659(24) 0.001736 515.8 621.6
596(23) 0.001890 515.7 611.9
593(23) 0.001890 515.6 603.1
605(23) 0.001890 515.5 595.9
583(23) 0.001890 515.4 590.6
601(23) 0.001890 515.3 587.9
593(23) 0.001890 515.2 587.6
588(23) 0.001890 515.1 589.9
574(22) 0.002066 515.0 594.6
600(23) 0.001890 514.9 601.2
612(23) 0.001890 514.8 609.1
613(23) 0.001890 514.7 617.5
598(23) 0.001890 514.7 625.3
606(23) 0.001890 514.6 631.8
627(23) 0.001890 514.5 635.8
593(23) 0.001890 514.4 637.0
646(24) 0.001736 514.3 635.4
665(24) 0.001736 514.2 631.4
643(24) 0.001736 514.1 625.6
660(24) 0.001736 514.0 618.9
644(24) 0.001736 513.9 611.7
583(22) 0.002066 513.9 604.7
574(21) 0.002268 513.8 598.2
623(22) 0.002066 513.7 593.0
606(22) 0.002066 513.6 589.6
575(21) 0.002268 513.5 588.5
584(21) 0.002268 513.4 590.3
585(21) 0.002268 513.3 595.4
602(22) 0.002066 513.2 604.2
606(22) 0.002066 513.2 616.7
674(23) 0.001890 513.1 633.1
638(22) 0.002066 513.0 653.2
656(23) 0.001890 512.9 676.4
678(23) 0.001890 512.8 702.1
715(24) 0.001736 512.7 729.5
768(25) 0.001600 512.7 757.4
739(24) 0.001736 512.6 784.7
824(26) 0.001479 512.5 810.4
861(26) 0.001479 512.4 834.0
870(26) 0.001479 512.3 855.1
895(27) 0.001372 512.3 873.4
891(27) 0.001372 512.2 888.1
927(27) 0.001372 512.1 898.3
945(27) 0.001372 512.0 903.0
896(27) 0.001372 511.9 901.3
899(27) 0.001372 511.9 893.4
891(27) 0.001372 511.8 880.1
941(27) 0.001372 511.7 862.9
920(27) 0.001372 511.6 843.1
864(26) 0.001479 511.5 821.8
811(25) 0.001600 511.5 800.3
775(25) 0.001600 511.4 778.4
801(25) 0.001600 511.3 757.1
770(25) 0.001600 511.2 736.8
729(24) 0.001736 511.2 718.2
734(24) 0.001736 511.1 701.9
679(23) 0.001890 511.0 688.0
708(24) 0.001736 510.9 676.6
669(23) 0.001890 510.8 667.9
678(23) 0.001890 510.8 661.3
653(23) 0.001890 510.7 656.6
633(22) 0.002066 510.6 653.8
659(23) 0.001890 510.6 652.5
675(23) 0.001890 510.5 652.4
651(23) 0.001890 510.4 653.1
656(23) 0.001890 510.3 653.9
671(23) 0.001890 510.3 654.5
648(23) 0.001890 510.2 654.6
671(23) 0.001890 510.1 654.2
682(23) 0.001890 510.0 653.2
649(23) 0.001890 510.0 651.8
667(23) 0.001890 509.9 649.9
662(23) 0.001890 509.8 647.5
641(22) 0.002066 509.8 644.5
648(23) 0.001890 509.7 640.7
678(23) 0.001890 509.6 636.3
642(23) 0.001890 509.6 631.3
615(22) 0.002066 509.5 625.9
599(22) 0.002066 509.4 620.4
640(22) 0.002066 509.3 614.7
635(22) 0.002066 509.3 608.9
605(22) 0.002066 509.2 603.1
592(22) 0.002066 509.1 597.5
593(22) 0.002066 509.1 592.3
591(22) 0.002066 509.0 588.1
576(21) 0.002268 508.9 585.0
589(22) 0.002066 508.9 583.7
597(22) 0.002066 508.8 584.2
573(21) 0.002268 508.8 586.7
598(22) 0.002066 508.7 591.1
593(22) 0.002066 508.6 597.4
616(22) 0.002066 508.6 605.1
608(22) 0.002066 508.5 613.8
603(22) 0.002066 508.4 623.0
626(22) 0.002066 508.4 632.0
633(22) 0.002066 508.3 640.2
664(23) 0.001890 508.2 647.4
692(23) 0.001890 508.2 653.5
655(23) 0.001890 508.1 658.6
667(23) 0.001890 508.1 663.2
645(23) 0.001890 508.0 667.8
699(23) 0.001890 507.9 672.9
717(24) 0.001736 507.9 678.7
693(23) 0.001890 507.8 685.2
677(23) 0.001890 507.8 692.6
772(25) 0.001600 507.7 700.8
748(24) 0.001736 507.6 709.5
786(25) 0.001600 507.6 718.6
743(24) 0.001736 507.5 727.4
723(24) 0.001736 507.5 735.3
743(24) 0.001736 507.4 741.4
723(24) 0.001736 507.3 745.2
736(24) 0.001736 507.3 746.5
753(24) 0.001736 507.2 745.4
748(24) 0.001736 507.2 742.2
758(24) 0.001736 507.1 737.5
743(24) 0.001736 507.1 731.4
738(24) 0.001736 507.0 724.3
717(24) 0.001736 507.0 716.2
713(24) 0.001736 506.9 707.4
737(24) 0.001736 506.8 698.2
733(33) 0.000918 506.8 689.1
697(23) 0.001890 506.7 680.5
697(23) 0.001890 506.7 672.8
687(23) 0.001890 506.6 666.2
694(23) 0.001890 506.6 661.0
668(23) 0.001890 506.5 656.7
662(23) 0.001890 506.5 653.5
669(23) 0.001890 506.4 651.5
667(23) 0.001890 506.4 650.5
656(23) 0.001890 506.3 650.5
677(23) 0.001890 506.3 651.2
672(23) 0.001890 506.2 652.3
688(23) 0.001890 506.2 653.4
665(23) 0.001890 506.1 654.2
669(23) 0.001890 506.1 654.7
671(23) 0.001890 506.0 654.6
640(22) 0.002066 506.0 654.1
658(23) 0.001890 505.9 653.1
641(22) 0.002066 505.9 651.6
617(22) 0.002066 505.8 649.8
643(22) 0.002066 505.8 647.5
647(22) 0.002066 505.7 645.4
625(22) 0.002066 505.7 643.9
633(22) 0.002066 505.6 643.8
653(23) 0.001890 505.6 646.0
666(23) 0.001890 505.5 651.2
652(23) 0.001890 505.5 659.8
662(23) 0.001890 505.4 672.3
671(23) 0.001890 505.4 688.7
672(23) 0.001890 505.4 708.7
743(24) 0.001736 505.3 731.8
740(24) 0.001736 505.3 757.2
744(24) 0.001736 505.2 783.7
792(25) 0.001600 505.2 809.9
828(25) 0.001600 505.1 834.5
857(26) 0.001479 505.1 856.2
856(26) 0.001479 505.1 874.1
890(26) 0.001479 505.0 887.7
902(27) 0.001372 505.0 897.2
905(27) 0.001372 504.9 902.5
921(27) 0.001372 504.9 903.7
903(27) 0.001372 504.8 900.8
866(26) 0.001479 504.8 893.5
858(26) 0.001479 504.8 882.1
867(26) 0.001479 504.7 867.0
827(25) 0.001600 504.7 849.0
824(25) 0.001600 504.6 829.2
799(25) 0.001600 504.6 808.6
818(25) 0.001600 504.6 788.2
783(25) 0.001600 504.5 768.3
724(24) 0.001736 504.5 749.4
701(23) 0.001890 504.4 732.0
726(24) 0.001736 504.4 716.2
685(23) 0.001890 504.4 702.2
669(23) 0.001890 504.3 690.1
673(23) 0.001890 504.3 679.8
689(23) 0.001890 504.3 671.2
660(23) 0.001890 504.2 663.7
662(23) 0.001890 504.2 657.3
654(23) 0.001890 504.1 651.5
667(23) 0.001890 504.1 646.1
640(22) 0.002066 504.1 641.0
642(22) 0.002066 504.0 636.0
663(23) 0.001890 504.0 631.0
655(23) 0.001890 504.0 625.8
639(22) 0.002066 503.9 620.3
624(22) 0.002066 503.9 614.3
631(22) 0.002066 503.9 608.0
619(22) 0.002066 503.8 601.5
609(22) 0.002066 503.8 595.0
606(22) 0.002066 503.8 588.9
597(22) 0.002066 503.7 583.2
573(21) 0.002268 503.7 578.3
586(21) 0.002268 503.7 574.1
599(22) 0.002066 503.6 570.7
580(21) 0.002268 503.6 568.0
582(21) 0.002268 503.6 566.0
579(21) 0.002268 503.5 564.6
565(21) 0.002268 503.5 563.5
562(21) 0.002268 503.5 562.6
541(21) 0.002268 503.4 561.7
538(20) 0.002500 503.4 560.8
549(21) 0.002268 503.4 559.6
563(21) 0.002268 503.4 558.4
565(21) 0.002268 503.3 557.2
554(21) 0.002268 503.3 556.3
533(20) 0.002500 503.3 555.9
569(21) 0.002268 503.2 556.2
594(22) 0.002066 503.2 557.4
601(22) 0.002066 503.2 559.6
565(21) 0.002268 503.2 563.0
556(21) 0.002268 503.1 567.8
588(21) 0.002268 503.1 573.8
600(22) 0.002066 503.1 581.0
609(22) 0.002066 503.0 589.5
609(22) 0.002066 503.0 599.0
582(21) 0.002268 503.0 609.4
600(22) 0.002066 503.0 620.5
623(22) 0.002066 502.9 632.1
650(23) 0.001890 502.9 644.2
621(22) 0.002066 502.9 656.6
632(22) 0.002066 502.9 669.0
697(23) 0.001890 502.8 681.2
684(23) 0.001890 502.8 693.1
694(23) 0.001890 502.8 704.4
674(23) 0.001890 502.8 715.2
692(23) 0.001890 502.7 725.6
741(24) 0.001736 502.7 735.7
750(24) 0.001736 502.7 745.9
735(24) 0.001736 502.7 756.3
759(24) 0.001736 502.6 766.9
786(25) 0.001600 502.6 777.4
761(24) 0.001736 502.6 787.6
777(25) 0.001600 502.6 797.2
781(25) 0.001600 502.6 805.9
798(25) 0.001600 502.5 813.2
816(25) 0.001600 502.5 818.8
855(26) 0.001479 502.5 821.9
810(25) 0.001600 502.5 822.1
780(25) 0.001600 502.4 818.9
760(24) 0.001736 502.4 812.0
797(25) 0.001600 502.4 801.9
758(24) 0.001736 502.4 789.1
792(25) 0.001600 502.4 774.7
803(25) 0.001600 502.3 759.8
755(24) 0.001736 502.3 745.5
740(24) 0.001736 502.3 732.8
721(24) 0.001736 502.3 722.1
730(24) 0.001736 502.3 713.9
732(24) 0.001736 502.2 708.2
706(23) 0.001890 502.2 704.8
717(24) 0.001736 502.2 703.2
702(23) 0.001890 502.2 702.6
692(23) 0.001890 502.2 702.2
651(23) 0.001890 502.1 701.1
667(23) 0.001890 502.1 698.5
677(23) 0.001890 502.1 693.8
695(23) 0.001890 502.1 686.8
673(23) 0.001890 502.1 677.6
642(22) 0.002066 502.1 666.7
642(22) 0.002066 502.0 654.4
659(23) 0.001890 502.0 641.3
627(22) 0.002066 502.0 627.9
588(21) 0.002268 502.0 614.6
587(21) 0.002268 502.0 602.0
623(22) 0.002066 502.0 590.3
606(22) 0.002066 501.9 579.8
565(21) 0.002268 501.9 570.8
532(20) 0.002500 501.9 563.3
527(20) 0.002500 501.9 557.5
553(21) 0.002268 501.9 553.4
564(21) 0.002268 501.9 551.0
566(21) 0.002268 501.8 550.2
543(21) 0.002268 501.8 551.0
562(21) 0.002268 501.8 553.4
562(21) 0.002268 501.8 557.3
573(21) 0.002268 501.8 562.7
574(21) 0.002268 501.8 569.4
587(21) 0.002268 501.8 577.4
610(22) 0.002066 501.7 586.5
620(22) 0.002066 501.7 596.6
610(22) 0.002066 501.7 607.5
623(22) 0.002066 501.7 619.0
657(23) 0.001890 501.7 630.9
682(23) 0.001890 501.7 642.7
680(23) 0.001890 501.7 654.2
689(23) 0.001890 501.7 665.1
694(23) 0.001890 501.6 675.0
726(24) 0.001736 501.6 684.0
699(23) 0.001890 501.6 691.6
696(23) 0.001890 501.6 698.1
723(24) 0.001736 501.6 703.4
732(24) 0.001736 501.6 707.6
737(24) 0.001736 501.6 710.7
731(24) 0.001736 501.6 712.6
714(24) 0.001736 501.5 713.4
711(24) 0.001736 501.5 713.2
711(24) 0.001736 501.5 712.1
702(23) 0.001890 501.5 710.4
727(24) 0.001736 501.5 708.2
727(24) 0.001736 501.5 705.8
704(23) 0.001890 501.5 703.2
712(24) 0.001736 501.5 700.5
713(24) 0.001736 501.5 697.7
684(23) 0.001890 501.4 694.8
681(23) 0.001890 501.4 692.0
698(23) 0.001890 501.4 689.2
705(23) 0.001890 501.4 686.5
707(23) 0.001890 501.4 683.9
672(23) 0.001890 501.4 681.2
681(23) 0.001890 501.4 678.5
694(23) 0.001890 501.4 675.4
670(23) 0.001890 501.4 672.0
670(23) 0.001890 501.4 668.2
645(22) 0.002066 501.3 663.9
652(23) 0.001890 501.3 659.1
647(22) 0.002066 501.3 653.9
652(23) 0.001890 501.3 648.1
630(22) 0.002066 501.3 641.7
621(22) 0.002066 501.3 634.7
637(22) 0.002066 501.3 627.0
632(23) 0.001890 501.3 618.8
601(22) 0.002066 501.3 610.2
612(22) 0.002066 501.3 601.5
621(23) 0.001890 501.3 592.9
564(21) 0.002268 501.3 584.4
554(21) 0.002268 501.2 576.3
590(22) 0.002066 501.2 568.7
575(22) 0.002066 501.2 561.7
538(21) 0.002268 501.2 555.3
548(21) 0.002268 501.2 549.6
565(21) 0.002268 501.2 544.7
517(21) 0.002268 501.2 540.7
497(20) 0.002500 501.2 537.6
524(21) 0.002268 501.2 535.4
546(21) 0.002268 501.2 534.1
549(21) 0.002268 501.2 534.0
536(21) 0.002268 501.2 534.8
522(21) 0.002268 501.2 536.5
584(22) 0.002066 501.1 539.3
565(22) 0.002066 501.1 543.0
526(21) 0.002268 501.1 547.7
522(21) 0.002268 501.1 553.3
570(22) 0.002066 501.1 559.7
558(21) 0.002268 501.1 566.9
587(22) 0.002066 501.1 574.6
592(22) 0.002066 501.1 582.6
584(22) 0.002066 501.1 590.8
602(22) 0.002066 501.1 598.8
607(22) 0.002066 501.1 606.4
592(22) 0.002066 501.1 613.3
612(22) 0.002066 501.1 619.2
646(23) 0.001890 501.1 624.0
623(23) 0.001890 501.1 627.6
645(23) 0.001890 501.0 629.9
623(23) 0.001890 501.0 631.0
625(23) 0.001890 501.0 630.9
622(23) 0.001890 501.0 629.6
595(22) 0.002066 501.0 627.3
633(23) 0.001890 501.0 624.0
623(23) 0.001890 501.0 619.8
607(22) 0.002066 501.0 615.0
615(22) 0.002066 501.0 609.6
574(22) 0.002066 501.0 604.0
587(22) 0.002066 501.0 598.5
579(22) 0.002066 501.0 593.1
588(22) 0.002066 501.0 588.2
598(22) 0.002066 501.0 583.8
593(22) 0.002066 501.0 580.2
563(21) 0.002268 501.0 577.3
584(22) 0.002066 501.0 575.2
548(21) 0.002268 500.9 573.9
587(22) 0.002066 500.9 573.4
535(21) 0.002268 500.9 573.6
601(22) 0.002066 500.9 574.4
582(22) 0.002066 500.9 575.7
560(21) 0.002268 500.9 577.3
592(22) 0.002066 500.9 579.1
557(21) 0.002268 500.9 581.0
583(22) 0.002066 500.9 582.7
584(22) 0.002066 500.9 584.1
572(22) 0.002066 500.9 585.0
550(21) 0.002268 500.9 585.3
580(22) 0.002066 500.9 584.9
579(22) 0.002066 500.9 583.6
546(21) 0.002268 500.9 581.4
570(22) 0.002066 500.9 578.4
566(22) 0.002066 500.9 574.6
557(21) 0.002268 500.8 570.2
577(22) 0.002066 500.8 565.5
545(21) 0.002268 500.8 560.5
534(21) 0.002268 500.8 555.5
544(21) 0.002268 500.8 550.6
568(22) 0.002066 500.8 546.0
512(20) 0.002500 500.8 541.8
516(21) 0.002268 500.8 538.1
539(21) 0.002268 500.8 534.8
557(21) 0.002268 500.8 532.2
553(21) 0.002268 500.8 530.2
539(21) 0.002268 500.8 528.9
488(20) 0.002500 500.8 528.4
505(20) 0.002500 500.8 528.5
526(21) 0.002268 500.8 529.4
530(21) 0.002268 500.8 531.2
531(21) 0.002268 500.8 533.9
497(20) 0.002500 500.7 537.5
518(21) 0.002268 500.7 542.1
527(21) 0.002268 500.7 547.9
536(21) 0.002268 500.7 555.0
527(21) 0.002268 500.7 563.4
572(22) 0.002066 500.7 573.2
584(22) 0.002066 500.7 584.6
588(22) 0.002066 500.7 597.4
637(23) 0.001890 500.7 611.8
637(23) 0.001890 500.7 627.8
645(23) 0.001890 500.7 645.0
680(24) 0.001736 500.7 663.4
680(24) 0.001736 500.7 682.7
712(24) 0.001736 500.7 702.6
716(24) 0.001736 500.7 722.8
709(20) 0.002500 500.7 742.9
806(26) 0.001479 500.6 762.4
783(26) 0.001479 500.6 780.9
788(26) 0.001479 500.6 797.8
782(26) 0.001479 500.6 812.6
770(26) 0.001479 500.6 824.8
816(27) 0.001372 500.6 834.3
851(27) 0.001372 500.6 840.7
821(27) 0.001372 500.6 844.3
855(27) 0.001372 500.6 845.2
849(27) 0.001372 500.6 843.9
845(27) 0.001372 500.6 840.7
863(27) 0.001372 500.6 836.2
826(27) 0.001372 500.6 830.6
828(27) 0.001372 500.6 824.2
830(27) 0.001372 500.5 817.4
805(26) 0.001479 500.5 810.3
793(26) 0.001479 500.5 803.1
767(26) 0.001479 500.5 795.9
744(25) 0.001600 500.5 788.8
731(25) 0.001600 500.5 781.7
761(26) 0.001479 500.5 774.6
751(26) 0.001479 500.5 767.3
731(25) 0.001600 500.5 759.6
734(25) 0.001600 500.5 751.6
718(25) 0.001600 500.5 743.2
731(25) 0.001600 500.5 734.4
709(25) 0.001600 500.4 725.6
722(25) 0.001600 500.4 716.7
702(25) 0.001600 500.4 707.8
676(24) 0.001736 500.4 699.2
705(25) 0.001600 500.4 690.9
679(24) 0.001736 500.4 682.9
682(24) 0.001736 500.4 675.3
658(24) 0.001736 500.4 668.2
633(23) 0.001890 500.4 661.5
658(24) 0.001736 500.4 655.2
682(24) 0.001736 500.3 649.4
628(23) 0.001890 500.3 644.0
614(23) 0.001890 500.3 638.9
632(23) 0.001890 500.3 634.1
616(23) 0.001890 500.3 629.6
570(22) 0.002066 500.3 625.4
596(23) 0.001890 500.3 621.8
599(23) 0.001890 500.3 618.7
619(23) 0.001890 500.3 616.4
581(22) 0.002066 500.3 615.1
603(23) 0.001890 500.2 614.9
626(23) 0.001890 500.2 615.9
610(23) 0.001890 500.2 618.3
609(23) 0.001890 500.2 622.0
595(23) 0.001890 500.2 627.2
630(23) 0.001890 500.2 633.8
614(23) 0.001890 500.2 641.7
629(23) 0.001890 500.2 650.8
651(24) 0.001736 500.2 660.8
718(25) 0.001600 500.1 671.5
669(24) 0.001736 500.1 682.7
735(25) 0.001600 500.1 694.0
727(25) 0.001600 500.1 705.0
688(24) 0.001736 500.1 715.6
675(24) 0.001736 500.1 725.3
735(25) 0.001600 500.1 733.9
695(25) 0.001600 500.1 741.0
718(25) 0.001600 500.0 746.5
739(25) 0.001600 500.0 749.7
728(25) 0.001600 500.0 750.7
736(25) 0.001600 500.0 749.3
754(26) 0.001479 500.0 745.7
725(25) 0.001600 500.0 740.0
712(25) 0.001600 500.0 732.4
724(25) 0.001600 499.9 723.3
746(25) 0.001600 499.9 713.1
801(26) 0.001479 499.9 702.2
709(25) 0.001600 499.9 690.9
707(25) 0.001600 499.9 679.4
643(24) 0.001736 499.9 668.0
642(24) 0.001736 499.9 656.9
655(24) 0.001736 499.8 646.4
624(23) 0.001890 499.8 636.5
610(23) 0.001890 499.8 627.5
625(23) 0.001890 499.8 619.3
607(23) 0.001890 499.8 612.0
583(22) 0.002066 499.8 605.7
616(23) 0.001890 499.7 600.2
572(22) 0.002066 499.7 595.7
589(23) 0.001890 499.7 592.2
597(23) 0.001890 499.7 589.6
588(23) 0.001890 499.7 588.0
565(22) 0.002066 499.7 587.3
620(23) 0.001890 499.6 587.7
590(23) 0.001890 499.6 589.1
621(23) 0.001890 499.6 591.5
617(23) 0.001890 499.6 594.8
602(23) 0.001890 499.6 599.2
569(22) 0.002066 499.6 604.4
625(23) 0.001890 499.5 610.2
608(23) 0.001890 499.5 616.7
619(23) 0.001890 499.5 623.7
638(24) 0.001736 499.5 630.9
665(24) 0.001736 499.5 638.2
654(23) 0.001890 499.4 645.3
669(23) 0.001890 499.4 652.1
649(23) 0.001890 499.4 658.3
663(23) 0.001890 499.4 663.7
688(24) 0.001736 499.4 668.3
699(24) 0.001736 499.4 671.9
701(24) 0.001736 499.3 674.4
678(23) 0.001890 499.3 675.7
669(23) 0.001890 499.3 675.7
680(24) 0.001736 499.3 674.3
692(24) 0.001736 499.3 671.7
719(24) 0.001736 499.2 667.8
677(23) 0.001890 499.2 662.8
700(24) 0.001736 499.2 656.9
637(23) 0.001890 499.2 650.4
654(23) 0.001890 499.1 643.6
666(23) 0.001890 499.1 636.6
633(23) 0.001890 499.1 629.9
672(23) 0.001890 499.1 623.6
609(22) 0.002066 499.1 617.9
597(22) 0.002066 499.0 613.0
609(22) 0.002066 499.0 609.1
638(23) 0.001890 499.0 606.1
598(22) 0.002066 499.0 604.1
586(22) 0.002066 498.9 603.2
621(22) 0.002066 498.9 603.2
615(22) 0.002066 498.9 604.3
566(21) 0.002268 498.9 606.2
583(22) 0.002066 498.9 608.8
634(23) 0.001890 498.8 612.1
606(22) 0.002066 498.8 615.9
631(23) 0.001890 498.8 620.2
595(22) 0.002066 498.8 624.7
626(23) 0.001890 498.7 629.4
667(23) 0.001890 498.7 634.1
609(22) 0.002066 498.7 638.7
607(22) 0.002066 498.7 643.1
650(23) 0.001890 498.6 647.2
647(23) 0.001890 498.6 651.1
651(23) 0.001890 498.6 654.6
641(23) 0.001890 498.6 657.8
659(23) 0.001890 498.5 660.8
686(24) 0.001736 498.5 663.6
697(24) 0.001736 498.5 666.2
685(24) 0.001736 498.5 668.6
672(23) 0.001890 498.4 671.0
702(24) 0.001736 498.4 673.2
725(24) 0.001736 498.4 675.4
691(24) 0.001736 498.4 677.4
688(24) 0.001736 498.3 679.4
713(24) 0.001736 498.3 681.2
705(24) 0.001736 498.3 682.9
695(24) 0.001736 498.2 684.4
706(24) 0.001736 498.2 685.6
689(24) 0.001736 498.2 686.6
702(24) 0.001736 498.2 687.2
706(24) 0.001736 498.1 687.5
689(24) 0.001736 498.1 687.5
696(24) 0.001736 498.1 687.2
697(24) 0.001736 498.0 686.8
734(24) 0.001736 498.0 686.2
711(24) 0.001736 498.0 685.6
697(24) 0.001736 498.0 685.1
725(24) 0.001736 497.9 684.6
705(24) 0.001736 497.9 684.3
684(24) 0.001736 497.9 684.0
654(23) 0.001890 497.8 683.8
710(24) 0.001736 497.8 683.7
707(24) 0.001736 497.8 683.6
651(23) 0.001890 497.7 683.3
702(24) 0.001736 497.7 682.8
704(24) 0.001736 497.7 681.9
712(24) 0.001736 497.7 680.5
675(23) 0.001890 497.6 678.5
729(24) 0.001736 497.6 675.8
684(24) 0.001736 497.6 672.2
658(23) 0.001890 497.5 667.9
681(24) 0.001736 497.5 662.7
655(23) 0.001890 497.5 656.9
646(23) 0.001890 497.4 650.5
649(23) 0.001890 497.4 643.7
658(23) 0.001890 497.4 636.5
616(22) 0.002066 497.3 629.1
624(23) 0.001890 497.3 621.7
648(23) 0.001890 497.3 614.5
599(22) 0.002066 497.2 607.5
592(22) 0.002066 497.2 600.8
588(22) 0.002066 497.2 594.6
582(22) 0.002066 497.1 589.0
591(22) 0.002066 497.1 583.9
603(22) 0.002066 497.1 579.6
578(22) 0.002066 497.0 576.0
582(22) 0.002066 497.0 573.2
576(22) 0.002066 497.0 571.2
595(22) 0.002066 496.9 569.9
564(21) 0.002268 496.9 569.3
574(22) 0.002066 496.9 569.4
602(22) 0.002066 496.8 570.1
550(21) 0.002268 496.8 571.4
563(30) 0.001111 496.8 573.2
583(21) 0.002268 496.7 575.5
551(21) 0.002268 496.7 578.0
561(21) 0.002268 496.7 580.8
559(21) 0.002268 496.6 583.9
554(21) 0.002268 496.6 587.0
581(21) 0.002268 496.6 590.3
567(21) 0.002268 496.5 593.6
606(22) 0.002066 496.5 596.9
628(22) 0.002066 496.4 600.1
561(21) 0.002268 496.4 603.3
585(22) 0.002066 496.4 606.3
584(22) 0.002066 496.3 609.2
577(21) 0.002268 496.3 612.0
635(22) 0.002066 496.3 614.5
624(22) 0.002066 496.2 616.9
588(22) 0.002066 496.2 619.1
639(23) 0.001890 496.2 621.1
627(22) 0.002066 496.1 622.8
617(22) 0.002066 496.1 624.4
637(22) 0.002066 496.0 625.8
624(22) 0.002066 496.0 627.1
614(22) 0.002066 496.0 628.3
679(23) 0.001890 495.9 629.3
643(23) 0.001890 495.9 630.4
655(23) 0.001890 495.9 631.5
641(23) 0.001890 495.8 632.6
639(23) 0.001890 495.8 634.0
646(23) 0.001890 495.7 635.6
617(22) 0.002066 495.7 637.5
643(23) 0.001890 495.7 639.9
658(23) 0.001890 495.6 642.8
648(23) 0.001890 495.6 646.2
625(22) 0.002066 495.6 650.2
660(23) 0.001890 495.5 654.8
661(23) 0.001890 495.5 660.1
657(23) 0.001890 495.4 666.1
712(24) 0.001736 495.4 672.7
663(23) 0.001890 495.4 679.9
708(24) 0.001736 495.3 687.6
725(24) 0.001736 495.3 695.9
702(24) 0.001736 495.2 704.5
742(24) 0.001736 495.2 713.4
706(24) 0.001736 495.2 722.4
719(24) 0.001736 495.1 731.5
765(25) 0.001600 495.1 740.5
760(25) 0.001600 495.1 749.4
783(25) 0.001600 495.0 758.0
819(26) 0.001479 495.0 766.2
798(25) 0.001600 494.9 773.9
741(24) 0.001736 494.9 781.0
798(25) 0.001600 494.9 787.2
820(26) 0.001479 494.8 792.5
809(25) 0.001600 494.8 796.8
788(25) 0.001600 494.7 800.1
793(25) 0.001600 494.7 802.2
783(25) 0.001600 494.7 803.1
792(25) 0.001600 494.6 802.9
831(26) 0.001479 494.6 801.6
749(24) 0.001736 494.5 799.2
793(25) 0.001600 494.5 795.8
789(25) 0.001600 494.5 791.4
778(25) 0.001600 494.4 786.2
810(25) 0.001600 494.4 780.1
810(25) 0.001600 494.3 773.4
733(24) 0.001736 494.3 766.1
779(25) 0.001600 494.3 758.5
724(24) 0.001736 494.2 750.6
733(24) 0.001736 494.2 742.7
713(24) 0.001736 494.1 734.9
726(24) 0.001736 494.1 727.4
710(24) 0.001736 494.1 720.4
701(24) 0.001736 494.0 713.9
678(23) 0.001890 494.0 708.0
737(24) 0.001736 494.0 702.8
739(24) 0.001736 493.9 698.3
722(24) 0.001736 493.9 694.5
700(24) 0.001736 493.8 691.4
689(23) 0.001890 493.8 688.8
666(23) 0.001890 493.8 686.8
706(24) 0.001736 493.7 685.2
666(23) 0.001890 493.7 683.8
672(23) 0.001890 493.6 682.8
677(23) 0.001890 493.6 681.8
703(24) 0.001736 493.6 680.9
668(23) 0.001890 493.5 679.9
670(23) 0.001890 493.5 679.0
703(24) 0.001736 493.4 678.2
703(24) 0.001736 493.4 677.2
696(24) 0.001736 493.4 676.2
677(23) 0.001890 493.3 675.2
680(23) 0.001890 493.3 674.3
664(23) 0.001890 493.3 673.5
706(24) 0.001736 493.2 672.9
640(23) 0.001890 493.2 672.4
705(24) 0.001736 493.1 672.1
697(24) 0.001736 493.1 672.0
651(23) 0.001890 493.1 672.1
663(23) 0.001890 493.0 672.4
649(23) 0.001890 493.0 673.0
672(19) 0.002770 493.0 673.6
690(23) 0.001890 492.9 674.4
660(23) 0.001890 492.9 675.2
687(23) 0.001890 492.8 676.1
668(23) 0.001890 492.8 677.1
666(23) 0.001890 492.8 678.0
697(24) 0.001736 492.7 679.0
666(23) 0.001890 492.7 680.1
653(23) 0.001890 492.7 681.2
667(23) 0.001890 492.6 682.3
673(23) 0.001890 492.6 683.6
716(24) 0.001736 492.6 685.0
693(23) 0.001890 492.5 686.5
674(23) 0.001890 492.5 688.2
671(23) 0.001890 492.5 690.0
726(24) 0.001736 492.4 691.9
712(24) 0.001736 492.4 693.9
703(24) 0.001736 492.3 695.9
675(23) 0.001890 492.3 698.0
671(23) 0.001890 492.3 699.9
710(24) 0.001736 492.2 701.7
693(23) 0.001890 492.2 703.2
686(23) 0.001890 492.2 704.5
728(24) 0.001736 492.1 705.5
700(24) 0.001736 492.1 706.0
666(23) 0.001890 492.1 705.8
653(23) 0.001890 492.1 705.0
677(23) 0.001890 492.0 703.6
687(23) 0.001890 492.0 701.5
703(24) 0.001736 492.0 698.7
684(23) 0.001890 491.9 695.4
687(23) 0.001890 491.9 691.5
692(23) 0.001890 491.9 687.1
689(23) 0.001890 491.8 682.3
690(23) 0.001890 491.8 677.0
671(23) 0.001890 491.8 671.5
645(23) 0.001890 491.7 665.6
644(23) 0.001890 491.7 659.6
671(23) 0.001890 491.7 653.4
645(23) 0.001890 491.7 647.1
644(23) 0.001890 491.6 640.8
646(23) 0.001890 491.6 634.5
646(23) 0.001890 491.6 628.2
629(22) 0.002066 491.5 622.1
585(22) 0.002066 491.5 616.1
585(22) 0.002066 491.5 610.3
575(21) 0.002268 491.5 604.7
580(21) 0.002268 491.4 599.3
568(21) 0.002268 491.4 594.2
586(22) 0.002066 491.4 589.4
600(22) 0.002066 491.4 584.9
576(21) 0.002268 491.3 580.7
578(21) 0.002268 491.3 576.9
561(21) 0.002268 491.3 573.5
607(22) 0.002066 491.3 570.5
576(21) 0.002268 491.3 568.0
566(21) 0.002268 491.2 565.9
593(22) 0.002066 491.2 564.3
587(22) 0.002066 491.2 563.1
582(22) 0.002066 491.2 562.5
567(21) 0.002268 491.1 562.4
562(21) 0.002268 491.1 562.7
555(21) 0.002268 491.1 563.6
578(21) 0.002268 491.1 564.9
613(22) 0.002066 491.1 566.7
567(21) 0.002268 491.1 568.9
525(20) 0.002500 491.0 571.6
542(21) 0.002268 491.0 574.7
568(21) 0.002268 491.0 578.1
586(22) 0.002066 491.0 581.8
562(21) 0.002268 491.0 585.8
575(21) 0.002268 491.0 590.0
583(22) 0.002066 490.9 594.4
582(22) 0.002066 490.9 598.9
610(22) 0.002066 490.9 603.5
613(22) 0.002066 490.9 608.0
608(22) 0.002066 490.9 612.5
579(21) 0.002268 490.9 616.9
591(22) 0.002066 490.9 621.1
598(22) 0.002066 490.9 625.0
622(22) 0.002066 490.8 628.7
644(23) 0.001890 490.8 632.1
645(23) 0.001890 490.8 635.2
644(23) 0.001890 490.8 638.0
656(23) 0.001890 490.8 640.4
664(23) 0.001890 490.8 642.5
655(23) 0.001890 490.8 644.3
666(23) 0.001890 490.8 645.7
685(23) 0.001890 490.8 646.9
680(23) 0.001890 490.8 647.9
632(22) 0.002066 490.8 648.5
672(23) 0.001890 490.8 649.0
668(23) 0.001890 490.8 649.1
643(23) 0.001890 490.8 649.1
675(23) 0.001890 490.8 648.9
674(23) 0.001890 490.8 648.4
668(23) 0.001890 490.8 647.7
651(23) 0.001890 490.8 646.8
619(22) 0.002066 490.8 645.6
636(22) 0.002066 490.8 644.2
648(23) 0.001890 490.8 642.7
673(23) 0.001890 490.8 640.8
688(24) 0.001736 490.8 638.8
628(23) 0.001890 490.8 636.5
612(22) 0.002066 490.8 633.9
623(22) 0.002066 490.8 631.2
623(22) 0.002066 490.8 628.4
624(23) 0.001890 490.8 625.4
610(22) 0.002066 490.8 622.3
633(23) 0.001890 490.8 619.1
651(23) 0.001890 490.8 616.0
606(22) 0.002066 490.9 612.9
611(22) 0.002066 490.9 610.0
650(23) 0.001890 490.9 607.2
623(22) 0.002066 490.9 604.5
594(22) 0.002066 490.9 602.1
609(22) 0.002066 490.9 600.0
606(22) 0.002066 490.9 598.1
620(22) 0.002066 491.0 596.6
629(23) 0.001890 491.0 595.3
596(22) 0.002066 491.0 594.3
579(22) 0.002066 491.0 593.6
617(22) 0.002066 491.0 593.2
607(22) 0.002066 491.1 593.0
596(22) 0.002066 491.1 593.1
579(22) 0.002066 491.1 593.4
600(22) 0.002066 491.1 593.9
558(21) 0.002268 491.2 594.5
583(22) 0.002066 491.2 595.2
579(22) 0.002066 491.2 596.0
592(22) 0.002066 491.2 596.8
567(21) 0.002268 491.3 597.6
570(22) 0.002066 491.3 598.4
590(22) 0.002066 491.3 599.1
566(21) 0.002268 491.4 599.7
577(22) 0.002066 491.4 600.2
586(22) 0.002066 491.4 600.5
573(22) 0.002066 491.5 600.6
558(21) 0.002268 491.5 600.6
602(22) 0.002066 491.5 600.3
563(21) 0.002268 491.6 599.9
575(22) 0.002066 491.6 599.2
610(22) 0.002066 491.7 598.4
563(21) 0.002268 491.7 597.4
591(22) 0.002066 491.7 596.4
592(22) 0.002066 491.8 595.2
561(21) 0.002268 491.8 594.0
580(22) 0.002066 491.9 592.9
594(22) 0.002066 491.9 591.8
587(22) 0.002066 492.0 590.7
595(22) 0.002066 492.0 589.8
591(22) 0.002066 492.1 589.1
615(22) 0.002066 492.1 588.5
606(22) 0.002066 492.2 588.2
590(22) 0.002066 492.2 588.2
604(22) 0.002066 492.3 588.4
577(22) 0.002066 492.4 588.9
607(22) 0.002066 492.4 589.8
600(22) 0.002066 492.5 591.0
576(22) 0.002066 492.5 592.6
604(22) 0.002066 492.6 594.5
592(22) 0.002066 492.7 596.8
588(22) 0.002066 492.7 599.4
632(23) 0.001890 492.8 602.4
622(22) 0.002066 492.9 605.8
616(22) 0.002066 492.9 609.6
624(23) 0.001890 493.0 613.7
619(22) 0.002066 493.1 618.1
637(23) 0.001890 493.1 623.0
645(23) 0.001890 493.2 628.2
640(23) 0.001890 493.3 633.7
645(23) 0.001890 493.4 639.5
666(23) 0.001890 493.4 645.6
633(23) 0.001890 493.5 651.9
636(23) 0.001890 493.6 658.5
643(23) 0.001890 493.7 665.3
656(23) 0.001890 493.8 672.3
670(23) 0.001890 493.9 679.4
700(24) 0.001736 494.0 686.6
712(24) 0.001736 494.0 693.8
720(24) 0.001736 494.1 701.0
709(24) 0.001736 494.2 708.2
729(24) 0.001736 494.3 715.2
702(24) 0.001736 494.4 722.0
734(24) 0.001736 494.5 728.6
736(24) 0.001736 494.6 734.8
710(24) 0.001736 494.7 740.7
718(24) 0.001736 494.8 746.2
723(24) 0.001736 494.9 751.3
778(25) 0.001600 495.0 755.8
783(25) 0.001600 495.1 759.9
799(25) 0.001600 495.2 763.3
773(25) 0.001600 495.3 766.3
776(25) 0.001600 495.4 768.7
768(25) 0.001600 495.6 770.5
758(25) 0.001600 495.7 771.7
750(25) 0.001600 495.8 772.5
767(25) 0.001600 495.9 772.7
798(25) 0.001600 496.0 772.4
804(26) 0.001479 496.1 771.6
764(25) 0.001600 496.3 770.4
782(25) 0.001600 496.4 768.7
773(25) 0.001600 496.5 766.6
769(25) 0.001600 496.6 764.1
767(25) 0.001600 496.8 761.2
769(25) 0.001600 496.9 758.0
777(25) 0.001600 497.0 754.5
782(25) 0.001600 497.2 750.7
778(25) 0.001600 497.3 746.7
740(25) 0.001600 497.4 742.5
731(24) 0.001736 497.6 738.1
748(25) 0.001600 497.7 733.6
756(25) 0.001600 497.9 729.0
754(25) 0.001600 498.0 724.2
721(24) 0.001736 498.2 719.4
714(24) 0.001736 498.3 714.5
715(24) 0.001736 498.5 709.6
738(25) 0.001600 498.6 704.7
720(24) 0.001736 498.8 699.9
689(24) 0.001736 498.9 695.0
702(24) 0.001736 499.1 690.3
708(24) 0.001736 499.3 685.7
684(24) 0.001736 499.4 681.1
683(24) 0.001736 499.6 676.8
690(24) 0.001736 499.8 672.5
678(24) 0.001736 499.9 668.5
638(23) 0.001890 500.1 664.6
646(23) 0.001890 500.3 660.9
671(23) 0.001890 500.5 657.4
660(23) 0.001890 500.6 654.1
639(23) 0.001890 500.8 651.0
651(23) 0.001890 501.0 648.1
665(23) 0.001890 501.2 645.4
635(23) 0.001890 501.4 642.8
602(22) 0.002066 501.6 640.5
634(23) 0.001890 501.7 638.3
627(23) 0.001890 501.9 636.3
617(22) 0.002066 502.1 634.4
638(23) 0.001890 502.3 632.7
643(23) 0.001890 502.5 631.1
633(23) 0.001890 502.7 629.7
631(23) 0.001890 502.9 628.4
634(23) 0.001890 503.1 627.2
663(23) 0.001890 503.4 626.2
647(23) 0.001890 503.6 625.3
645(23) 0.001890 503.8 624.5
626(23) 0.001890 504.0 623.9
623(23) 0.001890 504.2 623.5
621(23) 0.001890 504.4 623.3
617(22) 0.002066 504.7 623.3
601(22) 0.002066 504.9 623.6
607(22) 0.002066 505.1 624.0
636(23) 0.001890 505.3 624.8
643(23) 0.001890 505.6 625.8
639(23) 0.001890 505.8 627.1
651(23) 0.001890 506.1 628.8
648(23) 0.001890 506.3 630.7
657(23) 0.001890 506.5 633.0
661(23) 0.001890 506.8 635.6
672(23) 0.001890 507.0 638.5
660(23) 0.001890 507.3 641.8
681(24) 0.001736 507.5 645.4
715(24) 0.001736 507.8 649.3
699(24) 0.001736 508.0 653.6
677(23) 0.001890 508.3 658.1
685(24) 0.001736 508.6 662.9
675(23) 0.001890 508.8 668.0
689(24) 0.001736 509.1 673.3
687(24) 0.001736 509.4 678.8
665(23) 0.001890 509.7 684.4
670(23) 0.001890 509.9 690.3
693(24) 0.001736 510.2 696.2
692(24) 0.001736 510.5 702.2
693(24) 0.001736 510.8 708.2
723(24) 0.001736 511.1 714.2
715(24) 0.001736 511.4 720.1
726(24) 0.001736 511.7 725.9
729(24) 0.001736 511.9 731.6
708(24) 0.001736 512.2 737.1
740(25) 0.001600 512.6 742.4
732(24) 0.001736 512.9 747.5
740(25) 0.001600 513.2 752.2
727(24) 0.001736 513.5 756.6
747(25) 0.001600 513.8 760.6
752(25) 0.001600 514.1 764.3
752(25) 0.001600 514.4 767.6
761(25) 0.001600 514.7 770.5
744(25) 0.001600 515.1 773.0
780(25) 0.001600 515.4 775.2
761(25) 0.001600 515.7 777.0
783(25) 0.001600 516.1 778.4
801(26) 0.001479 516.4 779.5
778(25) 0.001600 516.7 780.4
795(25) 0.001600 517.1 780.9
786(25) 0.001600 517.4 781.3
757(25) 0.001600 517.8 781.4
777(25) 0.001600 518.1 781.4
804(26) 0.001479 518.5 781.1
808(26) 0.001479 518.9 780.8
814(26) 0.001479 519.2 780.3
795(21) 0.002268 519.6 779.8
781(25) 0.001600 519.9 779.1
760(25) 0.001600 520.3 778.4
789(25) 0.001600 520.7 777.6
779(25) 0.001600 521.1 776.8
771(25) 0.001600 521.5 775.8
770(25) 0.001600 521.8 774.8
750(25) 0.001600 522.2 773.8
767(25) 0.001600 522.6 772.6
763(25) 0.001600 523.0 771.3
771(25) 0.001600 523.4 769.9
742(25) 0.001600 523.8 768.4
754(25) 0.001600 524.2 766.8
767(25) 0.001600 524.6 765.0
767(25) 0.001600 525.0 763.1
759(25) 0.001600 525.5 761.0
743(25) 0.001600 525.9 758.7
742(25) 0.001600 526.3 756.3
738(25) 0.001600 526.7 753.7
746(25) 0.001600 527.2 751.0
773(25) 0.001600 527.6 748.2
754(25) 0.001600 528.0 745.2
744(25) 0.001600 528.5 742.1
730(24) 0.001736 528.9 738.9
685(24) 0.001736 529.4 735.6
693(24) 0.001736 529.8 732.2
698(24) 0.001736 530.3 728.8
704(24) 0.001736 530.7 725.3
722(24) 0.001736 531.2 721.9
719(24) 0.001736 531.6 718.4
712(24) 0.001736 532.1 714.9
725(24) 0.001736 532.6 711.4
695(24) 0.001736 533.1 707.9
711(24) 0.001736 533.5 704.5
698(24) 0.001736 534.0 701.1
688(24) 0.001736 534.5 697.8
698(24) 0.001736 535.0 694.5
697(24) 0.001736 535.5 691.3
688(24) 0.001736 536.0 688.2
684(24) 0.001736 536.5 685.2
685(24) 0.001736 537.0 682.3
682(24) 0.001736 537.5 679.4
693(24) 0.001736 538.0 676.6
687(24) 0.001736 538.6 673.9
664(23) 0.001890 539.1 671.3
661(23) 0.001890 539.6 668.8
671(23) 0.001890 540.1 666.4
663(23) 0.001890 540.7 664.1
625(23) 0.001890 541.2 661.8
622(23) 0.001890 541.8 659.7
636(23) 0.001890 542.3 657.6
659(23) 0.001890 542.9 655.6
636(23) 0.001890 543.4 653.7
626(23) 0.001890 544.0 651.8
654(23) 0.001890 544.5 650.1
654(23) 0.001890 545.1 648.4
639(23) 0.001890 545.7 646.8
626(23) 0.001890 546.2 645.3
643(23) 0.001890 546.8 643.8
653(23) 0.001890 547.4 642.5
681(24) 0.001736 548.0 641.2
684(24) 0.001736 548.6 640.0
647(23) 0.001890 549.2 638.9
625(23) 0.001890 549.8 637.9
626(23) 0.001890 550.4 637.0
652(23) 0.001890 551.0 636.1
679(24) 0.001736 551.6 635.4
672(23) 0.001890 552.2 634.8
638(23) 0.001890 552.9 634.3
621(23) 0.001890 553.5 633.9
618(23) 0.001890 554.1 633.6
606(22) 0.002066 554.8 633.4
598(22) 0.002066 555.4 633.4
618(23) 0.001890 556.1 633.5
632(23) 0.001890 556.7 633.7
625(23) 0.001890 557.4 634.1
618(23) 0.001890 558.0 634.6
627(23) 0.001890 558.7 635.3
622(23) 0.001890 559.4 636.2
612(22) 0.002066 560.0 637.2
614(22) 0.002066 560.7 638.4
648(23) 0.001890 561.4 639.8
635(23) 0.001890 562.1 641.3
630(23) 0.001890 562.8 643.0
662(23) 0.001890 563.5 644.9
681(24) 0.001736 564.2 647.0
681(24) 0.001736 564.9 649.3
665(23) 0.001890 565.6 651.7
645(23) 0.001890 566.3 654.3
647(23) 0.001890 567.0 657.1
645(23) 0.001890 567.7 660.0
644(23) 0.001890 568.5 663.2
670(23) 0.001890 569.2 666.5
681(24) 0.001736 570.0 669.9
671(23) 0.001890 570.7 673.6
678(24) 0.001736 571.4 677.3
673(23) 0.001890 572.2 681.3
667(23) 0.001890 573.0 685.3
691(24) 0.001736 573.7 689.5
719(24) 0.001736 574.5 693.8
739(25) 0.001600 575.3 698.3
743(25) 0.001600 576.1 702.8
707(25) 0.001600 576.8 707.4
695(24) 0.001736 577.6 712.1
733(25) 0.001600 578.4 716.9
744(25) 0.001600 579.2 721.8
753(25) 0.001600 580.0 726.7
729(25) 0.001600 580.8 731.7
701(25) 0.001600 581.7 736.7
747(25) 0.001600 582.5 741.7
744(25) 0.001600 583.3 746.7
767(26) 0.001479 584.1 751.7
769(26) 0.001479 585.0 756.7
744(25) 0.001600 585.8 761.7
747(25) 0.001600 586.7 766.6
761(26) 0.001479 587.5 771.5
748(25) 0.001600 588.4 776.4
770(26) 0.001479 589.2 781.1
761(26) 0.001479 590.1 785.8
745(25) 0.001600 591.0 790.4
744(25) 0.001600 591.9 795.0
774(26) 0.001479 592.8 799.4
807(26) 0.001479 593.7 803.7
814(26) 0.001479 594.5 807.9
818(26) 0.001479 595.5 812.0
822(26) 0.001479 596.4 816.0
812(26) 0.001479 597.3 819.9
821(26) 0.001479 598.2 823.7
833(27) 0.001372 599.1 827.3
823(27) 0.001372 600.0 830.8
819(26) 0.001479 601.0 834.1
827(27) 0.001372 601.9 837.4
810(26) 0.001479 602.9 840.4
834(27) 0.001372 603.8 843.4
852(27) 0.001372 604.8 846.2
838(27) 0.001372 605.8 848.9
839(27) 0.001372 606.7 851.5
850(27) 0.001372 607.7 854.0
840(27) 0.001372 608.7 856.3
843(27) 0.001372 609.7 858.5
901(28) 0.001276 610.7 860.6
861(27) 0.001372 611.7 862.7
867(27) 0.001372 612.7 864.6
835(27) 0.001372 613.7 866.4
858(27) 0.001372 614.7 868.2
873(27) 0.001372 615.7 869.9
910(28) 0.001276 616.8 871.5
901(28) 0.001276 617.8 873.1
863(27) 0.001372 618.8 874.6
936(28) 0.001276 619.9 876.0
893(28) 0.001276 620.9 877.5
905(28) 0.001276 622.0 878.8
856(27) 0.001372 623.1 880.2
912(28) 0.001276 624.1 881.5
918(28) 0.001276 625.2 882.7
881(27) 0.001372 626.3 883.9
882(27) 0.001372 627.4 885.1
932(28) 0.001276 628.5 886.2
896(28) 0.001276 629.6 887.3
891(27) 0.001372 630.7 888.3
899(28) 0.001276 631.8 889.3
910(28) 0.001276 632.9 890.2
904(28) 0.001276 634.1 891.0
905(28) 0.001276 635.2 891.8
913(28) 0.001276 636.4 892.5
923(28) 0.001276 637.5 893.1
894(28) 0.001276 638.7 893.6
891(28) 0.001276 639.8 894.0
901(28) 0.001276 641.0 894.4
880(27) 0.001372 642.2 894.6
886(27) 0.001372 643.3 894.6
902(28) 0.001276 644.5 894.6
888(27) 0.001372 645.7 894.4
912(28) 0.001276 646.9 894.1
929(28) . . .
879(27) . . .
870(27) . . .
937(28) . . .
926(28) . . .
930(28) . . .
927(28) . . .
937(28) . . .
924(28) . . .
908(28) . . .
928(28) . . .
929(28) . . .
929(28) . . .
941(28) . . .
924(28) . . .
912(28) . . .
886(27) . . .
910(28) . . .
966(29) . . .
957(28) . . .
965(29) . . .
966(29) . . .
934(28) . . .
933(28) . . .
943(28) . . .
920(28) . . .
985(42) . . .
961(41) . . .
886(40) . . .
892(40) . . .
931(41) . . .
941(41) . . .
872(39) . . .
917(40) . . .
856(39) . . .
885(40) . . .
865(39) . . .
905(40) . . .
902(40) . . .
921(40) . . .
916(40) . . .
835(39) . . .
912(40) . . .
928(41) . . .
949(41) . . .
947(41) . . .
909(40) . . .
899(40) . . .
891(40) . . .
909(40) . . .
926(41) . . .
883(40) . . .
947(41) . . .
896(40) . . .
891(40) . . .
888(40) . . .
924(41) . . .
953(41) . . .
902(40) . . .
901(40) . . .
879(40) . . .
860(39) . . .
958(41) . . .
947(41) . . .
882(40) . . .
890(40) . . .
948(41) . . .
899(40) . . .
888(40) . . .
896(40) . . .
948(41) . . .
980(42) . . .
921(40) . . .
921(40) . . .
928(41) . . .
897(40) . . .
955(41) . . .
927(41) . . .
951(41) . . .
964(41) . . .
946(41) . . .
915(40) . . .
959(41) . . .
966(41) . . .
973(41) . . .
960(41) . . .
932(41) . . .
974(42) . . .
1011(42) . . .
1022(42) . . .
972(41) . . .
984(42) . . .
1055(43) . . .
969(41) . . .
1032(43) . . .
1032(43) . . .
1037(43) . . .
1057(43) . . .
1032(43) . . .
995(42) . . .
993(42) . . .
1003(42) . . .
1057(43) . . .
1024(42) . . .
1033(43) . . .
1004(42) . . .
1072(43) . . .
1057(43) . . .
1000(42) . . .
1091(44) . . .
1125(44) . . .
1059(43) . . .
1039(43) . . .
1109(44) . . .
1063(43) . . .
1050(43) . . .
1062(43) . . .
1005(42) . . .
1119(44) . . .
1131(44) . . .
1021(42) . . .
988(42) . . .
1015(42) . . .
1074(43) . . .
1089(44) . . .
1135(45) . . .
_pd_meas_number_of_points        3296
_pd_proc_number_of_points        3296

loop_
_gsas_i100_meas
100.00
57.84
89.96
0.62
0.00
0.94
10.42
7.58
11.98
0.00
16.46
2.10
0.59
0.24
15.56
7.40
2.00
7.16
2.71
7.87
1.00
0.22
0.99
0.03
0.45
0.25
2.28
0.35
3.04
4.16
1.76
1.41
1.94
6.91
1.16
0.00
4.41
0.06
1.81
0.14
0.01
0.03
0.41
0.72
0.21
0.50
1.29
1.42
0.94
0.29
0.87
0.80
2.47
0.00
2.58
0.79
0.02
1.69
0.03
2.75
1.29
0.29
2.43
0.18
0.30
1.00
0.13
0.03
0.27
0.09
2.33
0.19
1.54
1.04
0.92
1.84
0.40
0.28
0.17
1.85
0.08
0.26
2.26
0.48
0.10
0.24
0.52
0.43
0.11
0.81
0.22
0.20
0.02
0.18
3.14
0.75
3.23
1.61
1.28
0.06
0.33
0.01
1.48
0.55
1.41
2.45
0.27
0.13
1.47
0.02
0.06
0.04
0.00
0.97
0.36
0.83
0.09
0.37
2.24
1.18
0.14
0.58
0.00
0.50
4.14
0.15
0.20
1.11
0.21
0.13
1.48
0.89
3.39
0.01
0.78
0.00
0.02
0.13
0.29
0.00
0.14
0.58
0.21
1.30
0.08
0.78
0.00
0.01
0.68
0.00
0.76
0.92
0.46
0.26
1.56
0.50
0.52
0.44
0.00
0.10
0.01
0.03
0.45
0.73
0.55
0.06
0.98
0.47
0.02
0.27
0.02
0.34
0.19
0.04
0.01
0.96
0.13
0.06
0.40
0.32
5.05
0.10
0.04
1.13
0.38
0.19
0.74
0.02
0.15
0.43
0.09
0.00
0.09
0.06
0.21
0.28
0.18
0.20
0.10
0.56
0.62
0.16
0.96
0.59
0.48
0.20
0.04
0.41
0.00
0.05
0.35
0.12
0.11
0.04
1.38
0.01
3.20
0.01
0.06
0.28
0.00
0.00
1.48
0.73
1.96
0.17
0.04
0.11
0.60
0.08
0.13
0.96
0.04
1.98
0.37
0.44
0.37
0.22
0.28
0.03
0.01
0.14
0.05
0.06
0.09
0.04
0.95
0.37
0.26
0.38
0.96
2.02
0.02
0.94
0.96
0.01
0.19
0.01
0.00
0.32
0.00
0.07
1.83
0.05
0.01
2.59
0.23
0.01
0.00
0.20
3.61
0.29
0.01
0.06
0.02
0.56
1.02
0.28
0.01
0.01
0.02
0.70
0.66
0.06
1.76
0.00
1.43
0.28
0.19
0.94
0.46
0.63
0.00
0.19
0.00
0.17
0.27
0.00
1.05
1.65
0.44
1.74
0.02
0.24
0.28
0.09
0.55
1.51
0.15
0.34
0.06
0.98
0.06
0.02
0.09
0.04
0.02
0.34
0.01
0.03
1.54
0.14
0.38
0.41
0.01
0.04
1.26
0.12
0.46
2.32
3.97
0.45
0.57
0.19
0.01
0.85
0.02
0.39
0.63
0.03
0.40
0.86
0.73
0.38
0.01
0.18
0.17
0.39
0.01
0.17
0.81
0.52
0.01
0.72
0.15
0.11
2.32
0.28
1.78
0.00
0.90
0.00
0.78
0.01
0.41
0.03
0.28
0.25
0.27
0.47
3.68
1.21
0.10
0.01
1.32
0.04
0.81
1.45
0.27
0.57
0.53
0.30
0.87
0.09
0.05
0.03
0.58
0.01
0.36
0.23
0.34
1.50
0.04
1.39
0.36
2.17
2.02
0.03
0.93
0.16
0.21
0.84
0.74
0.06
0.08
0.15
0.20
0.29
1.51
0.09
0.08
0.03
0.87
0.01
1.29
1.32
0.10
0.17
0.80
0.72
1.06
0.00
0.35
0.01
0.17
0.00
0.02
0.04
0.00
0.12
0.53
0.00
0.87
0.23
0.20
1.01
0.02
0.04
0.01
0.00
0.40
0.81
0.27
0.05
0.00
0.00
0.01
0.11
0.59
0.00
2.64
1.47
0.55
0.51
0.09
1.14
0.42
0.24
0.27
0.01
0.06
0.55
1.32
1.62
0.11
0.03
0.24
1.00
1.04
0.23
0.23
1.57
0.51
2.02
0.16
0.17
0.30
0.07
0.02
0.02
0.31
0.44
1.52
0.58
0.63
0.42
1.67
0.59
0.79
0.09
0.57
0.33
0.23
0.03
0.69
0.51
2.46
0.43
0.03
0.75
0.03
0.06
0.47
0.02
1.96
0.04
0.61
0.75
0.07
0.74
0.01
0.37
0.06
0.69
0.08
0.00
1.45
0.05
0.07
2.19
0.43
0.19
0.06
0.00
0.34
0.20
2.71
1.06
2.03
2.15
0.10
0.05
0.13
3.31
0.06
0.87
0.35
1.67
0.57
0.03
0.01
0.34
0.37
4.00
0.20
0.23
1.15
0.07
0.36
0.65
0.02
0.16
0.06
0.85
0.74
0.21
0.06
0.99
0.17
1.07
1.87
1.33
0.17
0.27
0.00
0.41
0.83
0.56
1.01
0.48
0.64
0.19
0.02
0.53
0.00
0.15
3.10
0.81
2.03
2.50
0.92
0.55
0.01
0.04
2.22
1.38
0.74
0.02
0.72
1.34
0.10
0.00
0.11
0.37
0.04
0.12
0.48
0.04
0.00
0.09
0.27
0.31
1.19
6.88
4.47
1.27
1.23
0.41
0.42
0.09
0.06
1.07
0.17
1.42
0.77
1.01
0.03
0.00
1.08
0.01
0.08
4.49
1.11
1.35
0.69
0.16
0.03
2.91
0.00
0.45
0.48
0.32
_cell_measurement_reflns_used    632
_reflns_number_total             632
_reflns_limit_h_min              1
_reflns_limit_h_max              17
_reflns_limit_k_min              0
_reflns_limit_k_max              12
_reflns_limit_l_min              0
_reflns_limit_l_max              10
_reflns_d_resolution_high        1.057
_reflns_d_resolution_low         18.520
#--eof--eof--eof--eof--eof--eof--eof--eof--eof--eof--eof--eof--eof--eof--eof--#
####################################################################### 
# 
# This file contains crystal structure data downloaded from the 
# Cambridge Structural Database (CSD) hosted by the Cambridge 
# Crystallographic Data Centre (CCDC).
# 
# Full information about CCDC data access policies and citation 
# guidelines are available at http://www.ccdc.cam.ac.uk/access/V1 
# 
# Audit and citation data items may have been added by the CCDC. 
# Please retain this information to preserve the provenance of 
# this file and to allow appropriate attribution of the data. 
# 
#######################################################################

data_0P5CO2_publ
_database_code_depnum_ccdc_archive 'CCDC 1582003'
_audit_update_record             
;
2017-10-25 deposited with the CCDC.
2018-04-23 downloaded from the CCDC.
;

_pd_block_id                     2016-03-03T19:10|0P5CO2|wendy|bt1

_audit_creation_method           'from EXP file using GSAS2CIF'
_audit_creation_date             2016-03-03T19:10

#=============================================================================
# 5. OVERALL REFINEMENT & COMPUTING DETAILS

_refine_special_details          
; ?
;
_pd_proc_ls_special_details      
; ?
;

# The following items are used to identify the programs used.
_computing_molecular_graphics    ?
_computing_publication_material  ?

_refine_ls_weighting_scheme      ?
_refine_ls_weighting_details     ?
_refine_ls_hydrogen_treatment    ?
_refine_ls_extinction_method     ?
_refine_ls_extinction_coef       ?
_refine_ls_number_constraints    ?

_refine_ls_restrained_S_all      ?
_refine_ls_restrained_S_obs      ?

#==============================================================================
# 6. SAMPLE PREPARATION DATA

# (In the unusual case where multiple samples are used in a single
#  Rietveld study, this information should be moved into the phase
#  blocks)

# The following three fields describe the preparation of the material.
# The cooling rate is in K/min.  The pressure at which the sample was
# prepared is in kPa.  The temperature of preparation is in K.

_pd_prep_cool_rate               ?
_pd_prep_pressure                ?
_pd_prep_temperature             ?

_pd_char_colour                  ? # use ICDD colour descriptions
_refine_ls_shift/su_max          0.03
_refine_ls_shift/su_mean         0.01
_computing_structure_refinement  GSAS
_refine_ls_number_parameters     39
_refine_ls_goodness_of_fit_all   1.16
_refine_ls_number_restraints     4
_refine_ls_matrix_type           full
#==============================================================================
# 7. CHEMICAL, STRUCTURAL AND CRYSTAL DATA

_pd_char_particle_morphology     ?

_chemical_name_systematic        
; ?
;
_chemical_name_common            ?
_chemical_formula_moiety         ?
_chemical_formula_structural     ?
_chemical_formula_analytical     ?
_chemical_melting_point          ?
_chemical_compound_source        ? # for minerals and
# natural products
_symmetry_space_group_name_Hall  ?

_exptl_crystal_F_000             ?
_exptl_crystal_density_diffrn    ?
_exptl_crystal_density_meas      ?
_exptl_crystal_density_method    ?

_cell_measurement_temperature    10

_cell_special_details            
; ?
;

_geom_special_details            ?


# The following item identifies the program(s) used (if appropriate).
_computing_structure_solution    ?

#==============================================================================

# 8. Phase information from GSAS

_pd_phase_name                   
'from Z:/queen/Desktop/MBTT series_CO2/CrBTT/BARE_final_NIST/BARE.E'
_cell_length_a                   18.6867(5)
_cell_length_b                   18.6867
_cell_length_c                   18.6867
_cell_angle_alpha                90.0
_cell_angle_beta                 90.0
_cell_angle_gamma                90.0
_cell_volume                     6525.2(5)
_symmetry_cell_setting           cubic
_symmetry_space_group_name_H-M   'P m -3 m'
loop_
_symmetry_equiv_pos_site_id
_symmetry_equiv_pos_as_xyz
1 +x,+y,+z
2 +z,+x,+y
3 +y,+z,+x
4 +x,+y,-z
5 -z,+x,+y
6 +y,-z,+x
7 -z,+x,-y
8 -y,-z,+x
9 +y,-z,-x
10 -x,+y,-z
11 -z,-x,+y
12 +x,-y,-z
13 +y,+x,+z
14 +z,+y,+x
15 +x,+z,+y
16 +y,+x,-z
17 -z,+y,+x
18 +x,-z,+y
19 -z,+y,-x
20 -x,-z,+y
21 +x,-z,-y
22 -y,+x,-z
23 -z,-y,+x
24 +y,-x,-z
-1 -x,-y,-z
-2 -z,-x,-y
-3 -y,-z,-x
-4 -x,-y,+z
-5 +z,-x,-y
-6 -y,+z,-x
-7 +z,-x,+y
-8 +y,+z,-x
-9 -y,+z,+x
-10 +x,-y,+z
-11 +z,+x,-y
-12 -x,+y,+z
-13 -y,-x,-z
-14 -z,-y,-x
-15 -x,-z,-y
-16 -y,-x,+z
-17 +z,-y,-x
-18 -x,+z,-y
-19 +z,-y,+x
-20 +x,+z,-y
-21 -x,+z,+y
-22 +y,-x,+z
-23 +z,+y,-x
-24 -y,+x,+z

# ATOMIC COORDINATES AND DISPLACEMENT PARAMETERS


loop_
_atom_site_type_symbol
_atom_site_label
_atom_site_fract_x
_atom_site_fract_y
_atom_site_fract_z
_atom_site_occupancy
_atom_site_thermal_displace_type
_atom_site_U_iso_or_equiv
_atom_site_symmetry_multiplicity
Cr Cr1 0.1322(13) 0.5 0.0 1.0 Uiso 0.00991 12
C C1 0.14846(34) 0.3366(4) -0.14846(34) 1.0 Uiso 0.0132(12) 24
C C2 0.18059(31) 0.2713(4) -0.18059(31) 1.0 Uiso 0.0132(12) 24
C C3 0.24254(31) 0.24254(31) -0.1486(5) 1.0 Uiso 0.0132(12) 24
Cl Cl1 0.0 0.5 0.0 1.0 Uiso 0.057(7) 3
N N1 0.13009(22) 0.42305(23) -0.07918(22) 1.0 Uiso 0.0139(7) 48
N N2 0.17526(25) 0.36979(23) -0.09004(22) 1.0 Uiso 0.0139(7) 48
H H1 0.2662(6) 0.2662(6) -0.1068(8) 1.0 Uiso 0.016(5) 24
O Os 0.2296(13) 0.5 0.0 0.2353 Uiso 0.00351 12
C Ca 0.2913(13) 0.4399(7) 0.0 0.277(5) Uiso 0.07288 24
O Oa 0.2746(18) 0.5 0.0 0.555(10) Uiso 0.08225 12
O Ob 0.3121(19) 0.3817(11) 0.0 0.277(5) Uiso 0.07411 24

# If you change Z, be sure to change all 3 of the following
_chemical_formula_sum            'C26.22 H8 Cl Cr4 N32 O5.38'
_chemical_formula_weight         1100.68
_cell_formula_units_Z            3

# MOLECULAR GEOMETRY

loop_
_geom_bond_atom_site_label_1
_geom_bond_atom_site_label_2
_geom_bond_distance
_geom_bond_site_symmetry_1
_geom_bond_site_symmetry_2
_geom_bond_publ_flag
Cr1 Cr1 4.94(5) . 10_555 N
Cr1 Cr1 3.493(33) . 14_555 N
Cr1 Cr1 3.493(33) . 19_555 N
Cr1 Cl1 2.470(24) . 1_555 N
Cr1 N1 2.064(4) . 1_555 N
Cr1 N1 2.064(4) . 4_555 N
Cr1 N1 2.064(4) . 12_565 N
Cr1 N1 2.993(8) . 17_555 N
Cr1 N1 2.993(8) . 19_555 N
Cr1 N1 2.993(8) . 23_565 N
Cr1 N1 2.064(4) . -10_565 N
Cr1 N1 2.993(8) . -14_565 N
Cr1 N2 3.066(7) . 1_555 N
Cr1 N2 3.066(7) . 4_555 N
Cr1 N2 3.066(7) . 12_565 N
Cr1 N2 3.066(7) . -10_565 N
Cr1 Os 1.819(8) . 1_555 N
Cr1 Ca 3.178(29) . 1_555 N
Cr1 Ca 3.178(29) . 12_565 N
Cr1 Oa 2.66(4) . 1_555 N
C1 C2 1.486(11) . 1_555 N
C1 N1 2.098(8) . 1_555 N
C1 N1 2.098(8) . 19_555 N
C1 N2 1.352(6) . 1_555 N
C1 N2 1.352(6) . 19_555 N
C2 C1 1.486(11) . 1_555 N
C2 C3 1.410(6) . 1_555 N
C2 C3 1.410(6) . 7_555 N
C3 C2 1.410(6) . 1_555 N
C3 C2 1.410(6) . 9_555 N
C3 H1 1.001(20) . 1_555 N
Cl1 Cr1 2.470(24) . 1_555 N
Cl1 Cr1 2.470(24) . 10_555 N
Cl1 Cr1 2.470(24) . 14_555 N
Cl1 Cr1 2.470(24) . 19_555 N
N1 Cr1 2.064(4) . 1_555 N
N1 Cr1 2.993(8) . 19_555 N
N1 C1 2.098(8) . 1_555 N
N1 N1 1.345(9) . 19_555 N
N1 N2 1.321(6) . 1_555 N
N2 Cr1 3.066(7) . 1_555 N
N2 C1 1.352(6) . 1_555 N
N2 N1 1.321(6) . 1_555 N
H1 C3 1.001(20) . 1_555 N
Os Cr1 1.819(8) . 1_555 N
Os Ca 1.610(23) . 1_555 N
Os Ca 1.610(23) . 12_565 N
Os Oa 0.84(4) . 1_555 N
Ca Cr1 3.178(29) . 1_555 N
Ca Os 1.610(23) . 1_555 N
Ca Oa 1.166(8) . 1_555 N
Ca Ob 1.156(8) . 1_555 N
Oa Cr1 2.66(4) . 1_555 N
Oa Os 0.84(4) . 1_555 N
Oa Ca 1.166(8) . 1_555 N
Oa Ca 1.166(8) . 12_565 N
Ob Ca 1.156(8) . 1_555 N


loop_
_geom_angle_atom_site_label_1
_geom_angle_atom_site_label_2
_geom_angle_atom_site_label_3
_geom_angle
_geom_angle_site_symmetry_1
_geom_angle_site_symmetry_2
_geom_angle_site_symmetry_3
_geom_angle_publ_flag
Cl1 Cr1 N1 88.9(7) 1_555 . 1_555 N
Cl1 Cr1 N1 88.9(7) 1_555 . 4_555 N
Cl1 Cr1 N1 88.9(7) 1_555 . 12_565 N
Cl1 Cr1 N1 88.9(7) 1_555 . -10_565 N
Cl1 Cr1 Os 180.0 1_555 . 1_555 N
N1 Cr1 N1 91.61(25) 1_555 . 4_555 N
N1 Cr1 N1 177.8(14) 1_555 . 12_565 N
N1 Cr1 N1 88.35(26) 1_555 . -10_565 N
N1 Cr1 Os 91.1(7) 1_555 . 1_555 N
N1 Cr1 N1 88.35(26) 4_555 . 12_565 N
N1 Cr1 N1 177.8(14) 4_555 . -10_565 N
N1 Cr1 Os 91.1(7) 4_555 . 1_555 N
N1 Cr1 N1 91.61(25) 12_565 . -10_565 N
N1 Cr1 Os 91.1(7) 12_565 . 1_555 N
N1 Cr1 Os 91.1(7) -10_565 . 1_555 N
C2 C1 N2 123.6(4) 1_555 . 1_555 N
C2 C1 N2 123.6(4) 1_555 . 19_555 N
N2 C1 N2 112.8(8) 1_555 . 19_555 N
C1 C2 C3 118.3(4) 1_555 . 1_555 N
C1 C2 C3 118.3(4) 1_555 . 7_555 N
C3 C2 C3 123.5(9) 1_555 . 7_555 N
C2 C3 C2 116.5(9) 1_555 . 9_555 N
C2 C3 H1 121.7(4) 1_555 . 1_555 N
C2 C3 H1 121.7(4) 9_555 . 1_555 N
Cr1 Cl1 Cr1 180.0 1_555 . 10_555 N
Cr1 Cl1 Cr1 90.0 1_555 . 14_555 N
Cr1 Cl1 Cr1 90.0 1_555 . 19_555 N
Cr1 Cl1 Cr1 90.0 10_555 . 14_555 N
Cr1 Cl1 Cr1 90.0 10_555 . 19_555 N
Cr1 Cl1 Cr1 180.0 14_555 . 19_555 N
Cr1 N1 N1 121.4(6) 1_555 . 19_555 N
Cr1 N1 N2 128.5(6) 1_555 . 1_555 N
N1 N1 N2 110.08(27) 19_555 . 1_555 N
C1 N2 N1 103.5(5) 1_555 . 1_555 N
Cr1 Os Ca 135.8(10) 1_555 . 1_555 N
Cr1 Os Ca 135.8(10) 1_555 . 12_565 N
Cr1 Os Oa 180.0 1_555 . 1_555 N
Ca Os Ca 88.5(19) 1_555 . 12_565 N
Ca Os Oa 44.2(10) 1_555 . 1_555 N
Ca Os Oa 44.2(10) 12_565 . 1_555 N
Os Ca Oa 30.2(14) 1_555 . 1_555 N
Os Ca Ob 153.9(22) 1_555 . 1_555 N
Oa Ca Ob 175.8(24) 1_555 . 1_555 N
Os Oa Ca 105.5(18) 1_555 . 1_555 N
Os Oa Ca 105.5(18) 1_555 . 12_565 N
Ca Oa Ca 149(4) 1_555 . 12_565 N

# Powder diffraction data for histogram  1
#==============================================================================
# 9. INSTRUMENT CHARACTERIZATION

_exptl_special_details           
; ?
;


# if regions of the data are excluded, the reason(s) are supplied here:
_pd_proc_info_excluded_regions   
; ?
;
_vrf_PLAT602_0P5CO2_publ         
;
PROBLEM: Test for (Unreported) solvent accessible voids        ! Info 
RESPONSE: This is expected as the material is porous and it is evacuated.
;
_vrf_PLAT049_0P5CO2_publ         
;
PROBLEM: Calculated Density less than 1.0 gcm-3 .........     0.8403 Check 
RESPONSE: This is expected as the material is porous.
;

_vrf_PLAT430_0P5CO2_publ         
;
PROBLEM:  Short Inter D...A Contact  Ob     ..  Ob      ..       1.84 Ang. 
RESPONSE: The problem happens because the adsorbed carbon dioxide on the open metal sites are disordered and thus some atoms ostensibly are seemed to be close to each other.
;


# The following item is used to identify the equipment used to record
# the powder pattern when the diffractogram was measured at a laboratory
# other than the authors' home institution, e.g. when neutron or synchrotron
# radiation is used.

_cell_measurement_theta_min      4
_cell_measurement_theta_max      160

_pd_instr_location               
; ?
;
_pd_calibration_special_details  
# description of the method used
# to calibrate the instrument
; ?
;

_diffrn_ambient_temperature      10
_diffrn_source                   ?
_diffrn_source_target            ?
_diffrn_source_type              ?
_diffrn_measurement_device_type  BT1
_diffrn_detector                 ?
_diffrn_detector_type            ? # make or model of detector

_pd_meas_scan_method             ? # options are 'step', 'cont',
# 'tof', 'fixed' or
# 'disp' (= dispersive)
_pd_meas_special_details         
;  ?
;

# The following two items identify the program(s) used (if appropriate).
_computing_data_collection       ?
_computing_data_reduction        ?

# Describe any processing performed on the data, prior to refinement.
# For example: a manual Lp correction or a precomputed absorption correction
_pd_proc_info_data_reduction     ?

# The following item is used for angular dispersive measurements only.

_diffrn_radiation_monochromator  ?

# The following items are used to define the size of the instrument.
# Not all distances are appropriate for all instrument types.

_pd_instr_dist_src/mono          ?
_pd_instr_dist_mono/spec         ?
_pd_instr_dist_src/spec          ?
_pd_instr_dist_spec/anal         ?
_pd_instr_dist_anal/detc         ?
_pd_instr_dist_spec/detc         ?

# 10. Specimen size and mounting information

# The next three fields give the specimen dimensions in mm.  The equatorial
# plane contains the incident and diffracted beam.

_pd_spec_size_axial              ? # perpendicular to
# equatorial plane

_pd_spec_size_equat              ? # parallel to
# scattering vector
# in transmission

_pd_spec_size_thick              ? # parallel to
# scattering vector
# in reflection

_pd_spec_mounting                
# This field should be
# used to give details of the
# container.
; ?
;

_pd_spec_mount_mode              ? # options are 'reflection'
# or 'transmission'

_pd_spec_shape                   ? # options are 'cylinder'
# 'flat_sheet' or 'irregular'


loop_
_atom_type_symbol
_atom_type_number_in_cell
_atom_type_scat_length_neutron
_atom_type_scat_source
Cr 12.0 0.3635 International_Tables_Vol_C
C 78.656 0.6646 International_Tables_Vol_C
Cl 3.0 0.9577 International_Tables_Vol_C
N 96.0 0.9360 International_Tables_Vol_C
H 24.0 -0.3739 International_Tables_Vol_C
O 16.135 0.5803 International_Tables_Vol_C
_diffrn_radiation_probe          neutron
_diffrn_radiation_wavelength     2.078
_pd_proc_ls_prof_R_factor        0.0288
_pd_proc_ls_prof_wR_factor       0.0333
_pd_proc_ls_prof_wR_expected     0.0289
_refine_ls_R_Fsqd_factor         0.06629

_pd_proc_ls_background_function  
;   GSAS Background function number 1 with 10 terms.
 Shifted Chebyshev function of 1st kind
      1:    1119.85     2:   -251.388     3:    313.676     4:   -43.4275    
      5:    156.400     6:   -11.6657     7:    80.6467     8:   -2.92753    
      9:    43.7712    10:  -0.506341    
;

_exptl_absorpt_process_details   
;   GSAS Absorption/surface roughness correction: function number 0
 No correction is applied.
;
_exptl_absorpt_correction_T_min  1.00000
_exptl_absorpt_correction_T_max  1.00000
# Extinction correction
_gsas_exptl_extinct_corr_T_min   1.00000
_gsas_exptl_extinct_corr_T_max   1.00000

_pd_proc_ls_profile_function     
;
 CW Profile function number 3 with  19 terms
 Pseudovoigt profile coefficients as parameterized in
 P. Thompson, D.E. Cox & J.B. Hastings (1987). J. Appl. Cryst.,20,79-83.
 Asymmetry correction of L.W. Finger, D.E. Cox & A. P. Jephcoat (1994).
 J. Appl. Cryst.,27,892-900.
 #1(GU)   =  593.475 #2(GV)   = -251.867 #3(GW)   =  114.090
 #4(GP)   =    4.877 #5(LX)   =    0.000 #6(LY)   =   17.308
 #7(S/L)  =   0.0449 #8(H/L)  =   0.0356
 #9(trns) =     0.00 #10(shft)=   0.0000
 #11(stec)=     0.00 #12(ptec)=     0.00 #13(sfec)=     0.00
 #14(L11) =    0.000 #15(L22) =    0.000 #16(L33) =    0.000
 #17(L12) =    0.000 #18(L13) =    0.000 #19(L23) =    0.000
 Peak tails are ignored  where the intensity is below 0.0010 times the peak
   Aniso. broadening axis   0.0   0.0   1.0
;
_pd_proc_ls_peak_cutoff          0.00100
_pd_proc_info_datetime           2016-03-03T19:10:53
_pd_calc_method                  'Rietveld Refinement'

#---- raw/calc data loop -----
_pd_meas_2theta_range_min        1.5
_pd_meas_2theta_range_max        166.25
_pd_meas_2theta_range_inc        0.05
_pd_proc_2theta_range_min        1.5452
_pd_proc_2theta_range_max        166.2952
_pd_proc_2theta_range_inc        0.05

loop_
_pd_meas_intensity_total
_pd_proc_ls_weight
_pd_proc_intensity_bkg_calc
_pd_calc_intensity_total
7490(180) 0.0 2437. .
6460(170) 0.0 2428. .
5620(160) 0.0 2418. .
4780(150) 0.0 2409. .
4410(140) 0.0 2399. .
4020(140) 0.0 2390. .
3750(130) 0.0 2381. .
3290(120) 0.0 2372. .
2950(120) 0.0 2363. .
2850(110) 0.0 2354. .
2660(110) 0.0 2345. .
2600(110) 0.0 2336. .
2520(110) 0.0 2327. .
2440(110) 0.0 2318. .
2210(100) 0.0 2310. .
2220(100) 0.0 2301. .
2085(97) 0.0 2292. .
2260(100) 0.0 2284. .
2320(100) 0.0 2275. .
2130(98) 0.0 2267. .
2510(110) 0.0 2258. .
2470(110) 0.0 2250. .
2300(100) 0.0 2242. .
2330(100) 0.0 2234. .
2220(100) 0.0 2225. .
2200(100) 0.0 2217. .
2230(100) 0.0 2209. .
2350(100) 0.0 2201. .
2350(100) 0.0 2193. .
2350(100) 0.0 2185. .
2230(100) 0.0 2177. .
2310(100) 0.0 2170. .
2190(100) 0.0 2162. .
2290(100) 0.0 2154. .
2076(97) 0.0 2147. .
2166(99) 0.0 2139. .
2157(99) 0.0 2131. .
2180(100) 0.0 2124. .
2270(100) 0.0 2117. .
2094(97) 0.0 2109. .
2058(97) 0.0 2102. .
2094(97) 0.0 2094. .
1977(95) 0.0 2087. .
1955(94) 0.0 2080. .
2062(97) 0.0 2073. .
2053(97) 0.0 2066. .
2220(100) 0.0 2059. .
1941(94) 0.0 2052. .
2080(97) 0.0 2045. .
2220(100) 0.0 2038. .
1982(95) 0.0 2031. .
1991(95) 0.0001108 2024. 2028.
2049(96) 0.0001085 2017. 2022.
2134(98) 0.0001041 2011. 2016.
1937(94) 0.0001132 2004. 2011.
2220(100) 0.0001000 1997. 2009.
1977(95) 0.0001108 1991. 2011.
2200(100) 0.0001000 1984. 2019.
2152(99) 0.0001020 1978. 2033.
2270(100) 0.0000980 1971. 2054.
2340(100) 0.0000943 1965. 2080.
2049(96) 0.0001085 1959. 2110.
2350(100) 0.0000943 1952. 2142.
2080(97) 0.0001063 1946. 2178.
2240(100) 0.0000980 1940. 2215.
2220(100) 0.0001000 1934. 2255.
2190(100) 0.0001000 1928. 2297.
2116(98) 0.0001041 1921. 2342.
2460(110) 0.0000890 1915. 2390.
2280(100) 0.0000961 1909. 2441.
2690(110) 0.0000826 1903. 2496.
2630(110) 0.0000842 1898. 2554.
2570(110) 0.0000857 1892. 2617.
2520(110) 0.0000873 1886. 2684.
2700(110) 0.0000812 1880. 2757.
2980(120) 0.0000743 1874. 2835.
2750(110) 0.0000797 1868. 2920.
3050(120) 0.0000731 1863. 3013.
3180(120) 0.0000694 1857. 3114.
3060(120) 0.0000718 1852. 3224.
3270(120) 0.0000672 1846. 3346.
3450(130) 0.0000640 1840. 3480.
3450(130) 0.0000640 1835. 3630.
3830(130) 0.0000574 1830. 3798.
4150(140) 0.0000533 1824. 3989.
4250(140) 0.0000518 1819. 4207.
4420(140) 0.0000503 1813. 4460.
4800(150) 0.0000463 1808. 4759.
5490(160) 0.0000406 1803. 5121.
5980(160) 0.0000372 1798. 5576.
6950(180) 0.0000319 1793. 6172.
7660(190) 0.0000289 1787. 6989.
9230(200) 0.0000240 1782. 8104.
10770(220) 0.0000207 1777. 9497.
12140(230) 0.0000183 1772. 10892.
13060(240) 0.0000171 1767. 11714.
13200(240) 0.0000168 1762. 11353.
11190(220) 0.0000199 1757. 9666.
8550(200) 0.0000260 1752. 7219.
5760(160) 0.0000386 1748. 4887.
3821(90) 0.0001235 1743. 3241.
2514(73) 0.0001877 1738. 2343.
2021(65) 0.0002367 1733. 1954.
1817(62) 0.0002601 1728. 1815.
1732(61) 0.0002687 1724. 1770.
1669(59) 0.0002873 1719. 1752.
1722(60) 0.0002778 1715. 1741.
1743(61) 0.0002687 1710. 1732.
1760(61) 0.0002687 1705. 1725.
1634(59) 0.0002873 1701. 1718.
1690(60) 0.0002778 1696. 1711.
1668(59) 0.0002873 1692. 1705.
1614(58) 0.0002973 1688. 1699.
1601(58) 0.0002973 1683. 1694.
1570(58) 0.0002973 1679. 1688.
1680(60) 0.0002778 1675. 1689.
1647(59) 0.0002873 1670. 1685.
1528(57) 0.0003078 1666. 1680.
1698(60) 0.0002778 1662. 1670.
1712(60) 0.0002778 1658. 1666.
1716(60) 0.0002778 1653. 1664.
1589(58) 0.0002973 1649. 1663.
1693(60) 0.0002778 1645. 1667.
1698(60) 0.0002778 1641. 1678.
1697(60) 0.0002778 1637. 1700.
1780(61) 0.0002687 1633. 1736.
1824(62) 0.0002601 1629. 1786.
1901(63) 0.0002520 1625. 1849.
1965(64) 0.0002441 1621. 1922.
2054(66) 0.0002296 1617. 2004.
2083(66) 0.0002296 1614. 2094.
2214(68) 0.0002163 1610. 2192.
2181(68) 0.0002163 1606. 2299.
2315(70) 0.0002041 1602. 2418.
2338(70) 0.0002041 1598. 2548.
2631(75) 0.0001778 1595. 2694.
2614(75) 0.0001778 1591. 2857.
2748(76) 0.0001731 1587. 3041.
3034(80) 0.0001562 1584. 3252.
3278(84) 0.0001417 1580. 3496.
3518(87) 0.0001321 1577. 3785.
3993(92) 0.0001181 1573. 4134.
4374(97) 0.0001063 1569. 4571.
4800(100) 0.0000980 1566. 5147.
5900(110) 0.0000797 1563. 5937.
7160(120) 0.0000650 1559. 7017.
8410(130) 0.0000557 1556. 8369.
9710(140) 0.0000482 1552. 9719.
10210(150) 0.0000457 1549. 10508.
9990(150) 0.0000469 1546. 10157.
8510(140) 0.0000549 1542. 8560.
6300(120) 0.0000743 1539. 6304.
4077(93) 0.0001156 1536. 4217.
2637(75) 0.0001778 1532. 2790.
1989(65) 0.0002367 1529. 2036.
1608(58) 0.0002973 1526. 1727.
1507(56) 0.0003189 1523. 1616.
1556(57) 0.0003078 1520. 1579.
1465(56) 0.0003189 1517. 1564.
1501(56) 0.0003189 1514. 1555.
1551(57) 0.0003078 1511. 1548.
1525(57) 0.0003078 1507. 1542.
1479(56) 0.0003189 1504. 1537.
1599(58) 0.0002973 1501. 1533.
1618(58) 0.0002973 1499. 1529.
1576(58) 0.0002973 1496. 1527.
1592(58) 0.0002973 1493. 1526.
1614(58) 0.0002973 1490. 1529.
1573(58) 0.0002973 1487. 1540.
1791(61) 0.0002687 1484. 1567.
1774(61) 0.0002687 1481. 1615.
1848(62) 0.0002601 1478. 1690.
1986(65) 0.0002367 1476. 1795.
2018(65) 0.0002367 1473. 1926.
2122(67) 0.0002228 1470. 2079.
2309(70) 0.0002041 1467. 2254.
2478(73) 0.0001877 1465. 2446.
2517(73) 0.0001877 1462. 2668.
2745(76) 0.0001731 1459. 2920.
3041(80) 0.0001562 1457. 3209.
3430(85) 0.0001384 1454. 3545.
3722(89) 0.0001262 1451. 3944.
4142(94) 0.0001132 1449. 4431.
4750(100) 0.0000980 1446. 5049.
5680(110) 0.0000826 1444. 5873.
7090(120) 0.0000661 1441. 7012.
8430(130) 0.0000557 1439. 8547.
10480(150) 0.0000444 1436. 10377.
11770(160) 0.0000396 1434. 12025.
12410(160) 0.0000376 1431. 12693.
11460(160) 0.0000406 1429. 11749.
8940(140) 0.0000525 1427. 9352.
6160(120) 0.0000756 1424. 6468.
4060(93) 0.0001156 1422. 4083.
2656(75) 0.0001778 1420. 2603.
1761(61) 0.0002687 1417. 1886.
1460(75) 0.0001778 1415. 1607.
1419(74) 0.0001826 1413. 1512.
1368(73) 0.0001877 1410. 1478.
1465(76) 0.0001731 1408. 1462.
1501(56) 0.0003189 1406. 1451.
1396(54) 0.0003429 1404. 1442.
1355(53) 0.000356 1401. 1434.
1389(54) 0.0003429 1399. 1428.
1343(53) 0.000356 1397. 1422.
1362(53) 0.000356 1395. 1417.
1358(53) 0.000356 1393. 1413.
1430(54) 0.0003429 1391. 1409.
1435(54) 0.0003429 1389. 1405.
1376(53) 0.000356 1387. 1402.
1377(53) 0.000356 1385. 1400.
1396(54) 0.0003429 1383. 1397.
1437(55) 0.0003306 1380. 1395.
1382(53) 0.000356 1378. 1393.
1382(53) 0.000356 1377. 1391.
1397(54) 0.0003429 1375. 1389.
1398(54) 0.0003429 1373. 1388.
1388(54) 0.0003429 1371. 1380.
1477(55) 0.0003306 1369. 1380.
1488(56) 0.0003189 1367. 1381.
1449(55) 0.0003306 1365. 1384.
1446(55) 0.0003306 1363. 1387.
1433(54) 0.0003429 1361. 1391.
1493(56) 0.0003189 1359. 1393.
1451(55) 0.0003306 1358. 1390.
1479(55) 0.0003306 1356. 1382.
1356(53) 0.000356 1354. 1372.
1349(53) 0.000356 1352. 1362.
1390(54) 0.0003429 1350. 1355.
1359(53) 0.000356 1349. 1351.
1305(52) 0.000370 1347. 1348.
1280(51) 0.000384 1345. 1346.
1330(52) 0.000370 1343. 1344.
1317(52) 0.000370 1342. 1342.
1354(53) 0.000356 1340. 1340.
1330(52) 0.000370 1338. 1339.
1352(53) 0.000356 1337. 1337.
1333(52) 0.000370 1335. 1335.
1323(52) 0.000370 1333. 1334.
1357(53) 0.000356 1332. 1333.
1324(52) 0.000370 1330. 1331.
1310(52) 0.000370 1329. 1330.
1282(51) 0.000384 1327. 1330.
1358(53) 0.000356 1325. 1329.
1409(54) 0.0003429 1324. 1329.
1317(52) 0.000370 1322. 1329.
1347(53) 0.000356 1321. 1329.
1364(53) 0.000356 1319. 1330.
1359(53) 0.000356 1318. 1331.
1273(51) 0.000384 1316. 1334.
1303(52) 0.000370 1315. 1338.
1325(52) 0.000370 1313. 1343.
1349(53) 0.000356 1312. 1350.
1357(53) 0.000356 1311. 1355.
1404(54) 0.0003429 1309. 1354.
1374(53) 0.000356 1308. 1347.
1301(52) 0.000370 1306. 1334.
1316(52) 0.000370 1305. 1322.
1330(52) 0.000370 1304. 1312.
1335(53) 0.000356 1302. 1306.
1306(52) 0.000370 1301. 1303.
1345(53) 0.000356 1300. 1301.
1327(52) 0.000370 1298. 1299.
1300(52) 0.000370 1297. 1298.
1287(51) 0.000384 1296. 1297.
1273(51) 0.000384 1294. 1296.
1278(51) 0.000384 1293. 1295.
1276(51) 0.000384 1292. 1295.
1261(51) 0.000384 1290. 1297.
1328(52) 0.000370 1289. 1299.
1297(52) 0.000370 1288. 1304.
1354(53) 0.000356 1287. 1311.
1311(52) 0.000370 1285. 1320.
1328(52) 0.000370 1284. 1331.
1368(53) 0.000356 1283. 1345.
1326(52) 0.000370 1282. 1363.
1500(56) 0.0003189 1281. 1387.
1366(53) 0.000356 1279. 1421.
1507(56) 0.0003189 1278. 1468.
1533(56) 0.0003189 1277. 1525.
1622(58) 0.0002973 1276. 1579.
1589(57) 0.0003078 1275. 1606.
1612(58) 0.0002973 1274. 1584.
1558(57) 0.0003078 1273. 1514.
1411(54) 0.0003429 1272. 1427.
1297(52) 0.000370 1270. 1354.
1213(50) 0.000400 1269. 1307.
1242(51) 0.000384 1268. 1284.
1293(52) 0.000370 1267. 1274.
1275(51) 0.000384 1266. 1270.
1260(51) 0.000384 1265. 1269.
1196(50) 0.000400 1264. 1267.
1224(50) 0.000400 1263. 1266.
1257(51) 0.000384 1262. 1264.
1313(52) 0.000370 1261. 1263.
1287(52) 0.000370 1260. 1262.
1253(74) 0.0001826 1259. 1261.
1357(52) 0.000370 1258. 1260.
1260(50) 0.000400 1257. 1259.
1250(50) 0.000400 1256. 1258.
1346(52) 0.000370 1255. 1257.
1251(50) 0.000400 1254. 1256.
1261(50) 0.000400 1253. 1255.
1243(50) 0.000400 1252. 1254.
1243(50) 0.000400 1251. 1254.
1258(50) 0.000400 1250. 1253.
1233(50) 0.000400 1249. 1252.
1251(50) 0.000400 1249. 1251.
1318(51) 0.000384 1248. 1251.
1326(52) 0.000370 1247. 1250.
1339(52) 0.000370 1246. 1249.
1272(51) 0.000384 1245. 1249.
1254(50) 0.000400 1244. 1248.
1277(51) 0.000384 1243. 1250.
1324(52) 0.000370 1242. 1250.
1348(52) 0.000370 1241. 1250.
1296(51) 0.000384 1241. 1251.
1210(49) 0.000416 1240. 1255.
1288(51) 0.000384 1239. 1263.
1322(52) 0.000370 1238. 1277.
1297(51) 0.000384 1237. 1302.
1426(54) 0.0003429 1236. 1337.
1420(53) 0.000356 1236. 1386.
1401(53) 0.000356 1235. 1449.
1535(56) 0.0003189 1234. 1531.
1644(58) 0.0002973 1233. 1642.
1862(61) 0.0002687 1233. 1796.
2060(65) 0.0002367 1232. 2004.
2260(68) 0.0002163 1231. 2250.
2644(73) 0.0001877 1230. 2471.
2564(72) 0.0001929 1229. 2563.
2442(70) 0.0002041 1229. 2446.
2091(65) 0.0002367 1228. 2150.
1775(60) 0.0002778 1227. 1807.
1562(56) 0.0003189 1226. 1534.
1346(52) 0.000370 1226. 1370.
1218(49) 0.000416 1225. 1294.
1248(50) 0.000400 1224. 1265.
1257(50) 0.000400 1224. 1257.
1301(51) 0.000384 1223. 1259.
1307(51) 0.000384 1222. 1268.
1329(52) 0.000370 1222. 1290.
1426(54) 0.0003429 1221. 1331.
1448(54) 0.0003429 1220. 1399.
1447(54) 0.0003429 1219. 1499.
1585(57) 0.0003078 1219. 1636.
1772(60) 0.0002778 1218. 1819.
1918(62) 0.0002601 1217. 2068.
2376(69) 0.0002100 1217. 2412.
2698(74) 0.0001826 1216. 2881.
3332(82) 0.0001487 1216. 3454.
3818(88) 0.0001291 1215. 4001.
3990(90) 0.0001235 1214. 4288.
3682(87) 0.0001321 1214. 4103.
2997(78) 0.0001644 1213. 3469.
2353(69) 0.0002100 1212. 2668.
1884(62) 0.0002601 1212. 1996.
1484(55) 0.0003306 1211. 1575.
1265(50) 0.000400 1211. 1369.
1237(50) 0.000400 1210. 1286.
1249(50) 0.000400 1209. 1255.
1284(51) 0.000384 1209. 1243.
1256(50) 0.000400 1208. 1237.
1293(51) 0.000384 1208. 1232.
1227(50) 0.000400 1207. 1228.
1200(49) 0.000416 1206. 1225.
1215(49) 0.000416 1206. 1223.
1212(49) 0.000416 1205. 1221.
1207(49) 0.000416 1205. 1219.
1154(48) 0.000434 1204. 1218.
1231(50) 0.000400 1204. 1217.
1204(49) 0.000416 1203. 1216.
1218(49) 0.000416 1202. 1216.
1165(48) 0.000434 1202. 1216.
1157(48) 0.000434 1201. 1216.
1264(50) 0.000400 1201. 1216.
1161(48) 0.000434 1200. 1216.
1264(50) 0.000400 1200. 1217.
1126(47) 0.000453 1199. 1218.
1157(48) 0.000434 1199. 1219.
1224(50) 0.000400 1198. 1222.
1256(50) 0.000400 1198. 1229.
1320(52) 0.000370 1197. 1242.
1314(51) 0.000384 1197. 1268.
1369(52) 0.000370 1196. 1318.
1440(54) 0.0003429 1196. 1399.
1533(56) 0.0003189 1195. 1520.
1817(61) 0.0002687 1195. 1696.
2044(64) 0.0002441 1194. 1943.
2406(70) 0.0002041 1194. 2290.
2893(77) 0.0001687 1193. 2762.
3504(85) 0.0001384 1193. 3339.
4014(91) 0.0001208 1192. 3890.
4137(92) 0.0001181 1192. 4184.
3998(90) 0.0001235 1191. 4012.
3373(83) 0.0001452 1191. 3395.
2528(68) 0.0002163 1190. 2616.
1916(59) 0.0002873 1190. 1963.
1497(52) 0.000370 1189. 1552.
1301(48) 0.000434 1189. 1350.
1249(47) 0.000453 1188. 1269.
1240(47) 0.000453 1188. 1241.
1249(47) 0.000453 1187. 1234.
1242(47) 0.000453 1187. 1236.
1204(47) 0.000453 1187. 1248.
1299(48) 0.000434 1186. 1271.
1273(48) 0.000434 1186. 1308.
1326(49) 0.000416 1185. 1362.
1391(50) 0.000400 1185. 1441.
1526(53) 0.000356 1184. 1551.
1734(56) 0.0003189 1184. 1688.
1838(58) 0.0002973 1183. 1825.
1982(60) 0.0002778 1183. 1909.
1989(60) 0.0002778 1183. 1884.
1822(58) 0.0002973 1182. 1746.
1555(53) 0.000356 1182. 1558.
1459(51) 0.000384 1181. 1393.
1330(49) 0.000416 1181. 1285.
1263(48) 0.000434 1181. 1230.
1221(47) 0.000453 1180. 1207.
1211(47) 0.000453 1180. 1198.
1206(47) 0.000453 1179. 1196.
1199(46) 0.000473 1179. 1197.
1223(47) 0.000453 1178. 1201.
1193(46) 0.000473 1178. 1209.
1193(46) 0.000473 1178. 1221.
1243(47) 0.000453 1177. 1240.
1270(48) 0.000434 1177. 1267.
1343(49) 0.000416 1176. 1303.
1417(51) 0.000384 1176. 1344.
1394(50) 0.000400 1176. 1375.
1429(51) 0.000384 1175. 1381.
1384(50) 0.000400 1175. 1354.
1356(50) 0.000400 1174. 1302.
1284(48) 0.000434 1174. 1251.
1229(47) 0.000453 1174. 1214.
1213(47) 0.000453 1173. 1193.
1240(47) 0.000453 1173. 1183.
1191(46) 0.000473 1173. 1180.
1134(45) 0.000494 1172. 1179.
1208(47) 0.000453 1172. 1181.
1158(46) 0.000473 1171. 1184.
1189(46) 0.000473 1171. 1190.
1173(46) 0.000473 1171. 1202.
1219(47) 0.000453 1170. 1217.
1197(46) 0.000473 1170. 1238.
1193(46) 0.000473 1170. 1264.
1199(46) 0.000473 1169. 1292.
1220(47) 0.000453 1169. 1311.
1202(47) 0.000453 1168. 1309.
1211(47) 0.000453 1168. 1285.
1272(48) 0.000434 1168. 1248.
1191(46) 0.000473 1167. 1215.
1237(47) 0.000453 1167. 1192.
1129(45) 0.000494 1167. 1181.
1174(46) 0.000473 1166. 1175.
1205(47) 0.000453 1166. 1173.
1259(48) 0.000434 1166. 1173.
1178(46) 0.000473 1165. 1172.
1157(46) 0.000473 1165. 1173.
1186(46) 0.000473 1165. 1174.
1200(47) 0.000453 1164. 1174.
1172(46) 0.000473 1164. 1174.
1152(46) 0.000473 1163. 1175.
1180(46) 0.000473 1163. 1175.
1160(46) 0.000473 1163. 1176.
1154(46) 0.000473 1162. 1177.
1191(46) 0.000473 1162. 1179.
1266(48) 0.000434 1162. 1181.
1272(48) 0.000434 1161. 1184.
1258(48) 0.000434 1161. 1188.
1251(48) 0.000434 1161. 1194.
1228(47) 0.000453 1160. 1205.
1309(49) 0.000416 1160. 1229.
1366(50) 0.000400 1160. 1274.
1462(51) 0.000384 1159. 1358.
1495(52) 0.000370 1159. 1500.
1818(57) 0.0003078 1159. 1724.
2082(62) 0.0002601 1158. 2059.
2517(68) 0.0002163 1158. 2524.
2987(74) 0.0001826 1158. 3089.
3576(81) 0.0001524 1157. 3622.
4009(86) 0.0001352 1157. 3907.
3804(84) 0.0001417 1157. 3754.
3275(77) 0.0001687 1156. 3190.
2565(68) 0.0002163 1156. 2484.
1860(58) 0.0002973 1156. 1893.
1597(54) 0.0003429 1155. 1522.
1505(52) 0.000370 1155. 1340.
1272(48) 0.000434 1155. 1274.
1214(47) 0.000453 1154. 1268.
1288(48) 0.000434 1154. 1302.
1427(51) 0.000384 1154. 1376.
1621(54) 0.0003429 1153. 1504.
1840(58) 0.0002973 1153. 1702.
1999(60) 0.0002778 1153. 1985.
2410(66) 0.0002296 1152. 2337.
2958(73) 0.0001877 1152. 2682.
3117(75) 0.0001778 1152. 2886.
3077(75) 0.0001778 1151. 2821.
2704(70) 0.0002041 1151. 2489.
2169(63) 0.0002520 1151. 2047.
1767(57) 0.0003078 1150. 1663.
1434(51) 0.000384 1150. 1414.
1302(48) 0.000434 1150. 1290.
1228(47) 0.000453 1149. 1244.
1312(49) 0.000416 1149. 1244.
1300(48) 0.000434 1149. 1275.
1361(50) 0.000400 1148. 1340.
1374(50) 0.000400 1148. 1451.
1598(54) 0.0003429 1148. 1622.
1800(57) 0.0003078 1147. 1857.
2159(63) 0.0002520 1147. 2130.
2350(65) 0.0002367 1147. 2369.
2411(66) 0.0002296 1146. 2465.
2330(65) 0.0002367 1146. 2344.
2042(61) 0.0002687 1146. 2053.
1768(57) 0.0003078 1145. 1727.
1498(52) 0.000370 1145. 1472.
1304(49) 0.000416 1145. 1323.
1266(48) 0.000434 1144. 1261.
1311(49) 0.000416 1144. 1257.
1310(49) 0.000416 1144. 1297.
1407(50) 0.000400 1143. 1392.
1623(54) 0.0003429 1143. 1557.
1746(56) 0.0003189 1143. 1820.
2145(62) 0.0002601 1142. 2195.
2620(69) 0.0002100 1142. 2655.
3139(76) 0.0001731 1142. 3095.
3416(79) 0.0001602 1141. 3339.
3296(78) 0.0001644 1141. 3233.
2862(72) 0.0001929 1141. 2795.
2386(66) 0.0002296 1141. 2233.
1878(58) 0.0002973 1140. 1753.
1468(52) 0.000370 1140. 1443.
1297(48) 0.000434 1140. 1284.
1132(45) 0.000494 1139. 1215.
1146(45) 0.000494 1139. 1189.
1179(46) 0.000473 1139. 1178.
1206(47) 0.000453 1138. 1174.
1227(47) 0.000453 1138. 1175.
1144(45) 0.000494 1138. 1180.
1159(46) 0.000473 1137. 1186.
1203(47) 0.000453 1137. 1193.
1232(47) 0.000453 1137. 1195.
1199(47) 0.000453 1136. 1190.
1162(46) 0.000473 1136. 1179.
1142(45) 0.000494 1136. 1166.
1197(46) 0.000473 1135. 1156.
1170(46) 0.000473 1135. 1149.
1118(45) 0.000494 1135. 1145.
1122(45) 0.000494 1134. 1143.
1162(46) 0.000473 1134. 1142.
1133(45) 0.000494 1134. 1141.
1081(44) 0.000517 1133. 1142.
1157(46) 0.000473 1133. 1144.
1125(45) 0.000494 1133. 1147.
1139(45) 0.000494 1132. 1150.
1145(45) 0.000494 1132. 1152.
1168(46) 0.000473 1132. 1152.
1186(46) 0.000473 1131. 1150.
1154(46) 0.000473 1131. 1145.
1143(45) 0.000494 1131. 1141.
1105(45) 0.000494 1130. 1138.
1165(46) 0.000473 1130. 1136.
1097(44) 0.000517 1130. 1136.
1066(44) 0.000517 1129. 1138.
1104(45) 0.000494 1129. 1143.
1161(46) 0.000473 1129. 1152.
1168(46) 0.000473 1128. 1166.
1145(45) 0.000494 1128. 1186.
1187(46) 0.000473 1128. 1208.
1202(47) 0.000453 1127. 1227.
1175(46) 0.000473 1127. 1234.
1170(46) 0.000473 1127. 1223.
1164(46) 0.000473 1126. 1197.
1152(46) 0.000473 1126. 1171.
1101(45) 0.000494 1126. 1150.
1103(45) 0.000494 1125. 1137.
1171(46) 0.000473 1125. 1131.
1072(44) 0.000517 1125. 1128.
1117(45) 0.000494 1124. 1127.
1142(45) 0.000494 1124. 1126.
1144(45) 0.000494 1124. 1126.
1136(45) 0.000494 1123. 1125.
1188(46) 0.000473 1123. 1125.
1160(46) 0.000473 1123. 1125.
1117(45) 0.000494 1122. 1124.
1135(45) 0.000494 1122. 1124.
1138(45) 0.000494 1122. 1123.
1223(47) 0.000453 1121. 1123.
1127(45) 0.000494 1121. 1123.
1106(45) 0.000494 1121. 1123.
1035(43) 0.000541 1120. 1122.
1112(45) 0.000494 1120. 1123.
1183(46) 0.000473 1120. 1123.
1154(44) 0.000517 1119. 1123.
1169(44) 0.000517 1119. 1123.
1180(44) 0.000517 1119. 1123.
1211(45) 0.000494 1118. 1123.
1128(43) 0.000541 1118. 1123.
1112(43) 0.000541 1118. 1124.
1111(43) 0.000541 1117. 1124.
1143(44) 0.000517 1117. 1124.
1145(44) 0.000517 1116. 1124.
1130(44) 0.000517 1116. 1125.
1130(43) 0.000541 1116. 1128.
1109(43) 0.000541 1115. 1133.
1112(43) 0.000541 1115. 1144.
1150(44) 0.000517 1115. 1163.
1170(44) 0.000517 1114. 1194.
1229(45) 0.000494 1114. 1237.
1304(47) 0.000453 1114. 1286.
1362(48) 0.000434 1113. 1327.
1337(47) 0.000453 1113. 1342.
1330(47) 0.000453 1113. 1321.
1250(46) 0.000473 1112. 1273.
1214(45) 0.000494 1112. 1222.
1191(45) 0.000494 1112. 1184.
1160(44) 0.000517 1111. 1168.
1113(43) 0.000541 1111. 1173.
1178(44) 0.000517 1111. 1204.
1244(46) 0.000473 1110. 1267.
1299(47) 0.000453 1110. 1374.
1491(50) 0.000400 1110. 1528.
1694(54) 0.0003429 1109. 1711.
1820(56) 0.0003189 1109. 1874.
1970(58) 0.0002973 1108. 1948.
1912(57) 0.0003078 1108. 1887.
1723(54) 0.0003429 1108. 1716.
1427(49) 0.000416 1107. 1516.
1300(47) 0.000453 1107. 1357.
1272(46) 0.000473 1107. 1267.
1281(46) 0.000473 1106. 1247.
1349(48) 0.000434 1106. 1293.
1494(50) 0.000400 1106. 1412.
1707(54) 0.0003429 1105. 1620.
2016(58) 0.0002973 1105. 1918.
2477(65) 0.0002367 1105. 2268.
2796(69) 0.0002100 1104. 2569.
2988(71) 0.0001984 1104. 2692.
2818(69) 0.0002100 1103. 2553.
2407(64) 0.0002441 1103. 2210.
1959(57) 0.0003078 1103. 1820.
1521(51) 0.000384 1102. 1506.
1335(47) 0.000453 1102. 1309.
1195(45) 0.000494 1102. 1207.
1199(45) 0.000494 1101. 1162.
1185(45) 0.000494 1101. 1143.
1134(44) 0.000517 1101. 1135.
1096(43) 0.000541 1100. 1130.
1124(43) 0.000541 1100. 1127.
1110(43) 0.000541 1099. 1125.
1088(43) 0.000541 1099. 1123.
1122(43) 0.000541 1099. 1123.
1163(44) 0.000517 1098. 1123.
1093(43) 0.000541 1098. 1125.
1090(43) 0.000541 1098. 1131.
1169(44) 0.000517 1097. 1145.
1133(44) 0.000517 1097. 1173.
1172(44) 0.000517 1097. 1228.
1326(47) 0.000453 1096. 1321.
1482(50) 0.000400 1096. 1460.
1662(53) 0.000356 1095. 1630.
1750(54) 0.0003429 1095. 1788.
1777(55) 0.0003306 1095. 1872.
1761(55) 0.0003306 1094. 1833.
1646(53) 0.000356 1094. 1683.
1478(50) 0.000400 1094. 1494.
1321(47) 0.000453 1093. 1332.
1232(45) 0.000494 1093. 1226.
1219(45) 0.000494 1093. 1174.
1224(45) 0.000494 1092. 1162.
1178(44) 0.000517 1092. 1175.
1147(44) 0.000517 1091. 1210.
1144(44) 0.000517 1091. 1259.
1236(46) 0.000473 1091. 1311.
1301(47) 0.000453 1090. 1346.
1357(48) 0.000434 1090. 1346.
1276(46) 0.000473 1090. 1307.
1203(45) 0.000494 1089. 1247.
1101(43) 0.000541 1089. 1190.
1088(43) 0.000541 1088. 1150.
1149(44) 0.000517 1088. 1126.
1080(43) 0.000541 1088. 1115.
1064(42) 0.000567 1087. 1111.
1094(43) 0.000541 1087. 1109.
1071(42) 0.000567 1087. 1109.
1029(41) 0.000595 1086. 1110.
1056(42) 0.000567 1086. 1111.
1060(42) 0.000567 1085. 1114.
1073(42) 0.000567 1085. 1118.
1138(44) 0.000517 1085. 1125.
1133(44) 0.000517 1084. 1137.
1133(44) 0.000517 1084. 1163.
1211(45) 0.000494 1084. 1217.
1342(37) 0.000730 1083. 1324.
1581(48) 0.000434 1083. 1519.
1898(52) 0.000370 1082. 1826.
2258(57) 0.0003078 1082. 2234.
2663(62) 0.0002601 1082. 2666.
2876(65) 0.0002367 1081. 2975.
2851(64) 0.0002441 1081. 3012.
2572(61) 0.0002687 1081. 2736.
2199(56) 0.0003189 1080. 2281.
1778(51) 0.000384 1080. 1831.
1465(46) 0.000473 1079. 1500.
1287(43) 0.000541 1079. 1305.
1163(41) 0.000595 1079. 1217.
1113(40) 0.000625 1078. 1194.
1195(41) 0.000595 1078. 1207.
1220(42) 0.000567 1078. 1238.
1218(42) 0.000567 1077. 1273.
1275(43) 0.000541 1077. 1295.
1328(44) 0.000517 1076. 1289.
1290(43) 0.000541 1076. 1256.
1226(42) 0.000567 1076. 1211.
1192(41) 0.000595 1075. 1173.
1135(40) 0.000625 1075. 1154.
1138(40) 0.000625 1075. 1160.
1216(42) 0.000567 1074. 1197.
1269(43) 0.000541 1074. 1270.
1340(44) 0.000517 1073. 1380.
1442(46) 0.000473 1073. 1509.
1600(48) 0.000434 1073. 1622.
1709(50) 0.000400 1072. 1671.
1642(49) 0.000416 1072. 1626.
1451(46) 0.000473 1072. 1507.
1354(44) 0.000517 1071. 1369.
1245(42) 0.000567 1071. 1258.
1164(41) 0.000595 1070. 1194.
1191(41) 0.000595 1070. 1180.
1219(42) 0.000567 1070. 1209.
1265(43) 0.000541 1069. 1277.
1419(45) 0.000494 1069. 1373.
1504(47) 0.000453 1068. 1473.
1606(48) 0.000434 1068. 1541.
1599(48) 0.000434 1068. 1541.
1508(47) 0.000453 1067. 1468.
1407(45) 0.000494 1067. 1357.
1273(43) 0.000541 1067. 1250.
1192(41) 0.000595 1066. 1172.
1147(41) 0.000595 1066. 1127.
1098(40) 0.000625 1065. 1106.
1118(40) 0.000625 1065. 1102.
1155(41) 0.000595 1065. 1105.
1140(40) 0.000625 1064. 1113.
1184(41) 0.000595 1064. 1119.
1160(41) 0.000595 1064. 1119.
1169(41) 0.000595 1063. 1113.
1141(40) 0.000625 1063. 1102.
1058(39) 0.000657 1062. 1091.
1098(40) 0.000625 1062. 1081.
1071(39) 0.000657 1062. 1076.
1044(39) 0.000657 1061. 1074.
1079(39) 0.000657 1061. 1075.
1099(40) 0.000625 1060. 1079.
1052(39) 0.000657 1060. 1083.
1069(39) 0.000657 1060. 1087.
1113(40) 0.000625 1059. 1089.
1085(39) 0.000657 1059. 1087.
1034(38) 0.000693 1059. 1083.
1050(39) 0.000657 1058. 1079.
1083(39) 0.000657 1058. 1078.
1083(39) 0.000657 1057. 1082.
1100(40) 0.000625 1057. 1094.
1132(40) 0.000625 1057. 1118.
1119(40) 0.000625 1056. 1153.
1206(42) 0.000567 1056. 1195.
1229(42) 0.000567 1056. 1233.
1274(43) 0.000541 1055. 1252.
1227(42) 0.000567 1055. 1240.
1187(41) 0.000595 1054. 1202.
1120(40) 0.000625 1054. 1156.
1087(39) 0.000657 1054. 1116.
1036(39) 0.000657 1053. 1089.
1084(39) 0.000657 1053. 1073.
1118(40) 0.000625 1053. 1065.
1072(39) 0.000657 1052. 1061.
1031(38) 0.000693 1052. 1060.
1045(39) 0.000657 1051. 1059.
1030(38) 0.000693 1051. 1058.
1059(39) 0.000657 1051. 1058.
1014(38) 0.000693 1050. 1058.
1022(38) 0.000693 1050. 1058.
1062(39) 0.000657 1049. 1060.
1065(39) 0.000657 1049. 1063.
1163(41) 0.000595 1049. 1068.
1093(40) 0.000625 1048. 1078.
1102(40) 0.000625 1048. 1092.
1122(40) 0.000625 1048. 1107.
1167(41) 0.000595 1047. 1120.
1143(40) 0.000625 1047. 1126.
1120(40) 0.000625 1046. 1122.
1094(40) 0.000625 1046. 1112.
1098(40) 0.000625 1046. 1104.
1147(38) 0.000693 1045. 1109.
1163(39) 0.000657 1045. 1134.
1210(40) 0.000625 1045. 1190.
1340(42) 0.000567 1044. 1284.
1459(43) 0.000541 1044. 1409.
1542(45) 0.000494 1043. 1540.
1719(47) 0.000453 1043. 1633.
1759(48) 0.000434 1043. 1645.
1511(44) 0.000517 1042. 1566.
1449(43) 0.000541 1042. 1434.
1336(42) 0.000567 1042. 1303.
1187(39) 0.000657 1041. 1206.
1127(38) 0.000693 1041. 1155.
1135(38) 0.000693 1041. 1147.
1182(39) 0.000657 1040. 1170.
1220(40) 0.000625 1040. 1211.
1161(39) 0.000657 1039. 1252.
1231(40) 0.000625 1039. 1273.
1224(40) 0.000625 1039. 1262.
1230(40) 0.000625 1038. 1221.
1123(38) 0.000693 1038. 1169.
1127(38) 0.000693 1038. 1122.
1111(38) 0.000693 1037. 1089.
1096(38) 0.000693 1037. 1070.
1073(37) 0.000730 1036. 1062.
1076(37) 0.000730 1036. 1060.
1058(37) 0.000730 1036. 1061.
1048(37) 0.000730 1035. 1062.
1020(36) 0.000772 1035. 1062.
1051(37) 0.000730 1035. 1060.
1066(37) 0.000730 1034. 1056.
1043(37) 0.000730 1034. 1053.
1032(36) 0.000772 1034. 1053.
1059(37) 0.000730 1033. 1056.
1084(37) 0.000730 1033. 1063.
1068(37) 0.000730 1032. 1075.
1086(37) 0.000730 1032. 1089.
1070(37) 0.000730 1032. 1102.
1104(38) 0.000693 1031. 1109.
1122(38) 0.000693 1031. 1108.
1102(38) 0.000693 1031. 1101.
1120(38) 0.000693 1030. 1096.
1084(37) 0.000730 1030. 1104.
1122(38) 0.000693 1030. 1136.
1204(39) 0.000657 1029. 1201.
1321(41) 0.000595 1029. 1302.
1545(45) 0.000494 1028. 1430.
1704(47) 0.000453 1028. 1554.
1733(47) 0.000453 1028. 1629.
1642(46) 0.000473 1027. 1618.
1549(45) 0.000494 1027. 1523.
1459(43) 0.000541 1027. 1387.
1253(40) 0.000625 1026. 1258.
1195(39) 0.000657 1026. 1162.
1149(38) 0.000693 1026. 1101.
1042(37) 0.000730 1025. 1069.
1057(37) 0.000730 1025. 1054.
1076(37) 0.000730 1025. 1047.
1051(37) 0.000730 1024. 1043.
1057(37) 0.000730 1024. 1040.
1050(37) 0.000730 1024. 1038.
1041(37) 0.000730 1023. 1037.
1059(37) 0.000730 1023. 1035.
1010(36) 0.000772 1022. 1035.
1055(37) 0.000730 1022. 1034.
1001(36) 0.000772 1022. 1034.
1012(36) 0.000772 1021. 1033.
1083(37) 0.000730 1021. 1034.
1039(37) 0.000730 1021. 1034.
1051(37) 0.000730 1020. 1035.
1025(36) 0.000772 1020. 1037.
1014(36) 0.000772 1020. 1041.
1021(36) 0.000772 1019. 1049.
1024(36) 0.000772 1019. 1065.
1045(37) 0.000730 1019. 1093.
1110(38) 0.000693 1018. 1137.
1158(39) 0.000657 1018. 1195.
1269(40) 0.000625 1018. 1255.
1319(41) 0.000595 1017. 1300.
1284(41) 0.000595 1017. 1311.
1290(41) 0.000595 1017. 1282.
1230(40) 0.000625 1016. 1230.
1194(39) 0.000657 1016. 1179.
1160(39) 0.000657 1016. 1149.
1111(38) 0.000693 1015. 1151.
1151(39) 0.000657 1015. 1186.
1214(40) 0.000625 1015. 1245.
1277(41) 0.000595 1014. 1312.
1348(42) 0.000567 1014. 1363.
1393(42) 0.000567 1014. 1374.
1248(40) 0.000625 1013. 1343.
1225(40) 0.000625 1013. 1293.
1215(40) 0.000625 1013. 1260.
1220(40) 0.000625 1012. 1276.
1377(42) 0.000567 1012. 1363.
1528(44) 0.000517 1012. 1528.
1713(47) 0.000453 1011. 1750.
2004(51) 0.000384 1011. 1974.
2131(53) 0.000356 1011. 2120.
2090(52) 0.000370 1010. 2118.
1926(47) 0.000453 1010. 1966.
1689(44) 0.000517 1010. 1733.
1461(41) 0.000595 1009. 1507.
1337(39) 0.000657 1009. 1341.
1195(37) 0.000730 1009. 1253.
1262(38) 0.000693 1008. 1233.
1258(38) 0.000693 1008. 1256.
1267(38) 0.000693 1008. 1292.
1305(39) 0.000657 1007. 1314.
1275(38) 0.000693 1007. 1302.
1266(38) 0.000693 1007. 1260.
1220(37) 0.000730 1006. 1210.
1152(36) 0.000772 1006. 1174.
1109(36) 0.000772 1006. 1169.
1147(36) 0.000772 1005. 1202.
1248(38) 0.000693 1005. 1267.
1319(39) 0.000657 1005. 1346.
1369(40) 0.000625 1004. 1412.
1417(40) 0.000625 1004. 1434.
1359(39) 0.000657 1004. 1398.
1315(39) 0.000657 1004. 1320.
1214(37) 0.000730 1003. 1232.
1113(36) 0.000772 1003. 1160.
1055(35) 0.000816 1002.6 1115.8
1047(35) 0.000816 1002.3 1098.5
1068(35) 0.000816 1002.0 1101.2
1102(35) 0.000816 1001.7 1112.9
1135(36) 0.000772 1001. 1122.
1078(35) 0.000816 1001.1 1120.2
1064(35) 0.000816 1000.8 1106.1
1026(34) 0.000865 1000.5 1086.0
1043(34) 0.000865 1000.1 1068.6
1058(35) 0.000816 999.8 1060.0
1073(35) 0.000816 999.5 1063.5
1061(35) 0.000816 999.2 1077.9
1083(35) 0.000816 998.9 1098.4
1140(36) 0.000772 999. 1117.
1137(36) 0.000772 998. 1125.
1120(36) 0.000772 998. 1117.
1130(36) 0.000772 998. 1095.
1158(36) 0.000772 997. 1069.
1156(36) 0.000772 997. 1046.
1040(34) 0.000865 996.8 1028.6
1001(34) 0.000865 996.5 1017.4
1032(34) 0.000865 996.2 1011.2
1036(34) 0.000865 996.0 1008.0
1013(34) 0.000865 995.7 1006.3
1006(34) 0.000865 995.4 1005.5
1010(34) 0.000865 995.1 1005.3
1007(34) 0.000865 994.8 1005.5
1016(34) 0.000865 994.5 1006.9
1035(34) 0.000865 994.2 1009.4
1028(34) 0.000865 993.9 1013.6
1029(34) 0.000865 993.6 1019.3
1022(34) 0.000865 993.3 1025.7
1020(34) 0.000865 993.1 1031.3
1030(34) 0.000865 992.8 1034.6
1017(34) 0.000865 992.5 1035.6
1032(34) 0.000865 992.2 1036.9
1053(35) 0.000816 991.9 1042.9
1060(35) 0.000816 991.6 1060.6
1062(35) 0.000816 991.3 1093.8
1142(36) 0.000772 991. 1143.
1190(37) 0.000730 991. 1202.
1241(38) 0.000693 991. 1256.
1218(37) 0.000730 990. 1287.
1246(38) 0.000693 990. 1279.
1241(38) 0.000693 990. 1236.
1201(37) 0.000730 989. 1179.
1156(36) 0.000772 989. 1127.
1047(35) 0.000816 988.9 1091.2
1046(35) 0.000816 988.6 1075.6
1050(35) 0.000816 988.3 1076.3
1060(35) 0.000816 988.0 1085.4
1086(35) 0.000816 987.8 1093.9
1078(35) 0.000816 987.5 1095.0
1099(35) 0.000816 987.2 1088.3
1094(35) 0.000816 987.0 1080.8
1099(35) 0.000816 986.7 1081.6
1101(35) 0.000816 986.4 1099.2
1129(36) 0.000772 986. 1138.
1213(37) 0.000730 986. 1193.
1255(38) 0.000693 986. 1254.
1286(38) 0.000693 985. 1300.
1339(39) 0.000657 985. 1311.
1253(38) 0.000693 985. 1280.
1226(37) 0.000730 985. 1221.
1176(37) 0.000730 984. 1155.
1094(35) 0.000816 984.1 1097.2
1063(35) 0.000816 983.8 1056.0
1025(34) 0.000865 983.5 1030.7
1031(34) 0.000865 983.3 1017.5
995(34) 0.000865 983.0 1012.2
991(34) 0.000865 982.8 1012.0
1034(34) 0.000865 982.5 1017.0
1075(35) 0.000816 982.3 1029.6
1073(35) 0.000816 982.0 1054.8
1106(35) 0.000816 981.8 1098.7
1168(36) 0.000772 982. 1166.
1225(37) 0.000730 981. 1254.
1367(38) 0.000693 981. 1350.
1459(39) 0.000657 981. 1429.
1496(39) 0.000657 981. 1462.
1428(38) 0.000693 980. 1435.
1318(37) 0.000730 980. 1362.
1269(36) 0.000772 980. 1275.
1190(35) 0.000816 979.6 1203.2
1146(34) 0.000865 979.3 1162.3
1143(34) 0.000865 979.1 1153.6
1138(34) 0.000865 978.8 1167.1
1181(35) 0.000816 978.6 1186.1
1137(34) 0.000865 978.4 1193.2
1139(34) 0.000865 978.1 1178.1
1106(34) 0.000865 977.9 1144.0
1112(34) 0.000865 977.6 1102.5
1048(33) 0.000918 977.4 1064.0
1059(33) 0.000918 977.2 1034.4
1051(33) 0.000918 976.9 1014.7
1053(33) 0.000918 976.7 1003.1
977(32) 0.000977 976.5 996.9
933(31) 0.001041 976.2 993.7
1010(32) 0.000977 976.0 992.2
1015(32) 0.000977 975.8 991.5
968(32) 0.000977 975.6 991.5
945(31) 0.001041 975.3 992.0
1018(33) 0.000918 975.1 993.1
1058(33) 0.000918 974.9 994.6
996(32) 0.000977 974.7 996.9
1044(33) 0.000918 974.4 1000.0
1001(32) 0.000977 974.2 1004.7
1009(32) 0.000977 974.0 1013.0
1013(32) 0.000977 973.8 1028.6
1055(33) 0.000918 973.5 1057.1
1073(33) 0.000918 973.3 1103.8
1141(34) 0.000865 973.1 1171.2
1228(36) 0.000772 973. 1254.
1290(37) 0.000730 973. 1339.
1305(37) 0.000730 972. 1402.
1334(37) 0.000730 972. 1422.
1329(37) 0.000730 972. 1394.
1259(36) 0.000772 972. 1340.
1204(35) 0.000816 971.6 1291.5
1254(36) 0.000772 971. 1275.
1259(36) 0.000772 971. 1302.
1315(37) 0.000730 971. 1364.
1395(38) 0.000693 971. 1438.
1473(39) 0.000657 971. 1490.
1448(39) 0.000657 970. 1490.
1339(37) 0.000730 970. 1432.
1278(36) 0.000772 970. 1338.
1216(35) 0.000816 969.7 1238.8
1180(35) 0.000816 969.5 1155.8
1094(34) 0.000865 969.3 1098.1
1035(33) 0.000918 969.1 1064.6
1062(33) 0.000918 968.9 1048.2
1029(33) 0.000918 968.7 1040.4
995(32) 0.000977 968.5 1035.2
1024(33) 0.000918 968.3 1030.8
981(32) 0.000977 968.1 1029.0
1038(33) 0.000918 967.9 1032.7
1048(33) 0.000918 967.7 1044.1
1019(33) 0.000918 967.6 1062.8
1073(33) 0.000918 967.4 1085.3
1092(34) 0.000865 967.2 1104.6
1119(34) 0.000865 967.0 1114.2
1095(34) 0.000865 966.8 1110.2
1130(34) 0.000865 966.6 1096.7
1057(33) 0.000918 966.4 1083.0
1082(34) 0.000865 966.2 1077.6
1060(33) 0.000918 966.0 1085.2
1144(34) 0.000865 965.8 1104.6
1130(34) 0.000865 965.7 1129.3
1069(33) 0.000918 965.5 1148.7
1081(34) 0.000865 965.3 1152.4
1171(35) 0.000816 965.1 1137.1
1132(34) 0.000865 964.9 1109.0
1079(33) 0.000918 964.7 1078.6
1058(33) 0.000918 964.6 1054.3
996(32) 0.000977 964.4 1039.6
1068(33) 0.000918 964.2 1034.2
1074(33) 0.000918 964.0 1034.2
1035(33) 0.000918 963.9 1034.5
1024(33) 0.000918 963.7 1031.1
998(32) 0.000977 963.5 1022.8
961(32) 0.000977 963.3 1011.8
995(32) 0.000977 963.2 1000.8
968(32) 0.000977 963.0 991.6
973(32) 0.000977 962.8 985.0
943(31) 0.001041 962.6 980.9
949(31) 0.001041 962.5 978.7
961(32) 0.000977 962.3 977.8
965(32) 0.000977 962.1 977.7
987(32) 0.000977 962.0 978.1
995(32) 0.000977 961.8 978.9
1048(33) 0.000918 961.6 980.2
1074(33) 0.000918 961.5 981.9
1035(33) 0.000918 961.3 984.4
1003(32) 0.000977 961.1 988.1
982(32) 0.000977 961.0 993.7
1022(33) 0.000918 960.8 1003.9
1053(32) 0.000977 960.7 1022.0
1043(32) 0.000977 960.5 1053.2
1127(33) 0.000918 960.3 1102.7
1170(34) 0.000865 960.2 1172.8
1286(35) 0.000816 960.0 1260.2
1298(35) 0.000816 959.9 1353.3
1451(37) 0.000730 960. 1431.
1468(38) 0.000693 960. 1473.
1470(38) 0.000693 959. 1471.
1453(37) 0.000730 959. 1444.
1425(37) 0.000730 959. 1425.
1440(37) 0.000730 959. 1443.
1502(38) 0.000693 959. 1511.
1655(40) 0.000625 959. 1618.
1595(39) 0.000657 958. 1731.
1844(42) 0.000567 958. 1804.
1762(41) 0.000595 958. 1797.
1768(41) 0.000595 958. 1706.
1622(40) 0.000625 958. 1567.
1424(37) 0.000730 958. 1421.
1304(36) 0.000772 958. 1300.
1260(35) 0.000816 957.5 1217.7
1169(34) 0.000865 957.3 1170.1
1134(33) 0.000918 957.2 1145.2
1145(33) 0.000918 957.1 1128.0
1170(34) 0.000865 956.9 1108.4
1123(33) 0.000918 956.8 1084.7
1056(32) 0.000977 956.6 1060.4
1085(32) 0.000977 956.5 1039.7
1111(33) 0.000918 956.4 1025.2
1036(32) 0.000977 956.2 1016.9
1058(32) 0.000977 956.1 1013.7
1109(33) 0.000918 956.0 1014.2
1026(31) 0.001041 955.8 1017.9
1057(32) 0.000977 955.7 1026.5
1104(33) 0.000918 955.6 1043.3
1132(33) 0.000918 955.4 1071.5
1156(33) 0.000918 955.3 1111.6
1241(35) 0.000816 955.2 1159.4
1208(34) 0.000865 955.0 1205.7
1227(34) 0.000865 954.9 1237.3
1243(35) 0.000816 954.8 1242.4
1170(34) 0.000865 954.7 1219.1
1127(33) 0.000918 954.5 1177.9
1129(33) 0.000918 954.4 1133.1
1153(33) 0.000918 954.3 1095.7
1062(32) 0.000977 954.2 1070.7
1064(32) 0.000977 954.0 1057.2
1140(33) 0.000918 953.9 1050.7
1128(33) 0.000918 953.8 1045.2
1117(33) 0.000918 953.7 1036.5
1041(32) 0.000977 953.6 1024.4
1036(32) 0.000977 953.4 1011.1
1030(32) 0.000977 953.3 999.0
973(31) 0.001041 953.2 989.4
954(30) 0.001111 953.1 983.2
991(31) 0.001041 953.0 980.5
998(31) 0.001041 952.8 981.3
1000(31) 0.001041 952.7 986.2
1027(32) 0.000977 952.6 996.3
1029(32) 0.000977 952.5 1013.3
1028(32) 0.000977 952.4 1038.2
1035(32) 0.000977 952.3 1070.2
1068(32) 0.000977 952.2 1106.4
1041(32) 0.000977 952.1 1141.1
1153(33) 0.000918 951.9 1167.4
1172(34) 0.000865 951.8 1181.6
1169(34) 0.000865 951.7 1188.1
1202(34) 0.000865 951.6 1199.0
1212(34) 0.000865 951.5 1226.9
1297(35) 0.000816 951.4 1276.8
1293(35) 0.000816 951.3 1344.4
1420(37) 0.000730 951. 1414.
1481(38) 0.000693 951. 1462.
1403(37) 0.000730 951. 1466.
1364(36) 0.000772 951. 1420.
1330(36) 0.000772 951. 1340.
1256(35) 0.000816 950.7 1250.1
1178(34) 0.000865 950.6 1167.7
1089(32) 0.000977 950.5 1103.2
1038(32) 0.000977 950.4 1058.7
1038(32) 0.000977 950.3 1030.8
1012(31) 0.001041 950.2 1013.7
925(30) 0.001111 950.1 1002.5
990(31) 0.001041 950.0 993.8
965(31) 0.001041 949.9 987.6
1008(31) 0.001041 949.8 983.1
984(31) 0.001041 949.7 980.5
1027(31) 0.001041 949.6 979.8
984(31) 0.001041 949.5 981.4
1019(31) 0.001041 949.4 985.9
985(31) 0.001041 949.3 994.6
1006(31) 0.001041 949.2 1009.2
1046(32) 0.000977 949.2 1031.2
1112(33) 0.000918 949.1 1060.4
1094(33) 0.000918 949.0 1094.2
1166(34) 0.000865 948.9 1127.2
1190(34) 0.000865 948.8 1151.4
1189(34) 0.000865 948.7 1159.4
1194(34) 0.000865 948.6 1150.6
1198(32) 0.000977 948.5 1132.4
1174(32) 0.000977 948.5 1114.3
1140(32) 0.000977 948.4 1103.6
1159(32) 0.000977 948.3 1102.6
1109(31) 0.001041 948.2 1109.4
1110(31) 0.001041 948.1 1119.1
1111(31) 0.001041 948.0 1126.3
1131(31) 0.001041 948.0 1130.6
1123(31) 0.001041 947.9 1137.8
1189(32) 0.000977 947.8 1155.1
1197(32) 0.000977 947.7 1187.1
1191(32) 0.000977 947.6 1231.5
1262(33) 0.000918 947.5 1279.1
1413(35) 0.000816 947.5 1314.7
1362(35) 0.000816 947.4 1321.9
1302(34) 0.000865 947.3 1294.5
1299(34) 0.000865 947.2 1241.3
1223(33) 0.000918 947.2 1177.6
1097(31) 0.001041 947.1 1116.7
1114(31) 0.001041 947.0 1066.8
1079(31) 0.001041 946.9 1031.2
1064(30) 0.001111 946.9 1009.5
978(29) 0.001189 946.8 999.9
1021(30) 0.001111 946.7 1000.4
1036(30) 0.001111 946.6 1010.4
1035(30) 0.001111 946.6 1028.4
1083(31) 0.001041 946.5 1053.8
1137(32) 0.000977 946.4 1083.9
1094(31) 0.001041 946.4 1114.2
1117(31) 0.001041 946.3 1138.5
1169(32) 0.000977 946.2 1151.0
1177(32) 0.000977 946.1 1151.1
1205(33) 0.000918 946.1 1144.8
1206(33) 0.000918 946.0 1140.7
1226(33) 0.000918 945.9 1144.9
1210(33) 0.000918 945.9 1159.3
1206(32) 0.000977 945.8 1181.0
1285(34) 0.000865 945.7 1203.7
1262(33) 0.000918 945.7 1221.8
1236(33) 0.000918 945.6 1236.1
1270(33) 0.000918 945.5 1255.2
1365(35) 0.000816 945.5 1289.9
1362(35) 0.000816 945.4 1344.9
1388(35) 0.000816 945.4 1416.5
1536(37) 0.000730 945. 1490.
1529(37) 0.000730 945. 1542.
1520(37) 0.000730 945. 1549.
1545(37) 0.000730 945. 1507.
1510(36) 0.000772 945. 1430.
1361(35) 0.000816 945.0 1341.2
1269(33) 0.000918 944.9 1260.2
1220(33) 0.000918 944.9 1197.0
1189(32) 0.000977 944.8 1153.1
1144(32) 0.000977 944.7 1123.1
1136(32) 0.000977 944.7 1099.4
1064(30) 0.001111 944.6 1076.1
1064(30) 0.001111 944.6 1052.4
1053(30) 0.001111 944.5 1029.7
985(29) 0.001189 944.5 1009.8
990(29) 0.001189 944.4 993.8
1002(30) 0.001111 944.4 982.2
986(29) 0.001189 944.3 974.6
970(29) 0.001189 944.2 970.3
963(29) 0.001189 944.2 968.5
932(28) 0.001276 944.1 968.7
970(29) 0.001189 944.1 970.6
958(29) 0.001189 944.0 973.7
987(29) 0.001189 944.0 977.8
1036(30) 0.001111 943.9 983.0
1039(30) 0.001111 943.9 989.3
1000(30) 0.001111 943.8 997.3
990(29) 0.001189 943.8 1008.6
984(29) 0.001189 943.7 1024.9
1025(30) 0.001111 943.7 1047.0
1090(31) 0.001041 943.6 1073.7
1102(31) 0.001041 943.6 1101.4
1130(31) 0.001041 943.5 1124.1
1123(31) 0.001041 943.5 1134.6
1133(31) 0.001041 943.4 1128.7
1110(31) 0.001041 943.4 1108.3
1065(31) 0.001041 943.3 1079.6
1052(30) 0.001111 943.3 1049.3
1064(30) 0.001111 943.2 1022.3
994(29) 0.001189 943.2 1001.2
952(29) 0.001189 943.1 987.0
947(29) 0.001189 943.1 979.1
934(29) 0.001189 943.0 976.6
934(29) 0.001189 943.0 978.5
1004(30) 0.001111 942.9 984.1
982(29) 0.001189 942.9 992.9
1015(30) 0.001111 942.9 1004.3
1044(30) 0.001111 942.8 1017.8
1010(30) 0.001111 942.8 1033.8
1035(30) 0.001111 942.7 1052.8
1063(30) 0.001111 942.7 1077.7
1047(30) 0.001111 942.6 1112.2
1175(32) 0.000977 942.6 1158.8
1160(32) 0.000977 942.5 1216.7
1207(33) 0.000918 942.5 1279.8
1234(33) 0.000918 942.5 1336.4
1236(46) 0.000473 942. 1372.
1262(32) 0.000977 942.4 1373.8
1274(32) 0.000977 942.3 1342.0
1294(32) 0.000977 942.3 1288.2
1216(31) 0.001041 942.3 1227.6
1148(30) 0.001111 942.2 1171.9
1109(30) 0.001111 942.2 1127.1
1074(29) 0.001189 942.1 1094.4
1046(29) 0.001189 942.1 1071.1
1022(29) 0.001189 942.1 1053.4
1057(29) 0.001189 942.0 1038.9
1047(29) 0.001189 942.0 1027.2
1046(29) 0.001189 941.9 1018.6
1054(29) 0.001189 941.9 1013.0
1056(29) 0.001189 941.9 1010.2
1047(29) 0.001189 941.8 1008.7
1061(29) 0.001189 941.8 1007.6
1055(29) 0.001189 941.7 1005.8
1038(29) 0.001189 941.7 1004.0
1031(29) 0.001189 941.7 1003.1
1013(29) 0.001189 941.6 1004.1
1028(29) 0.001189 941.6 1007.6
1055(29) 0.001189 941.6 1013.7
1043(29) 0.001189 941.5 1021.8
1022(29) 0.001189 941.5 1032.9
1013(29) 0.001189 941.4 1047.9
1035(29) 0.001189 941.4 1068.6
1071(29) 0.001189 941.4 1096.3
1101(30) 0.001111 941.3 1129.7
1134(30) 0.001111 941.3 1164.6
1186(31) 0.001041 941.3 1193.8
1139(30) 0.001111 941.2 1208.5
1158(31) 0.001041 941.2 1202.7
1190(31) 0.001041 941.2 1177.3
1161(31) 0.001041 941.1 1139.6
1084(30) 0.001111 941.1 1098.1
1061(29) 0.001189 941.1 1059.4
1057(29) 0.001189 941.0 1027.1
1004(29) 0.001189 941.0 1002.8
1004(28) 0.001276 941.0 985.9
1014(29) 0.001189 940.9 974.8
963(28) 0.001276 940.9 967.9
967(28) 0.001276 940.9 963.8
976(28) 0.001276 940.8 961.8
986(28) 0.001276 940.8 961.3
974(28) 0.001276 940.8 962.4
969(28) 0.001276 940.7 965.5
1008(29) 0.001189 940.7 971.3
973(28) 0.001276 940.7 980.5
928(27) 0.001372 940.6 993.3
943(28) 0.001276 940.6 1009.7
990(28) 0.001276 940.6 1028.8
1038(29) 0.001189 940.5 1048.6
1059(29) 0.001189 940.5 1066.7
1081(30) 0.001111 940.5 1080.1
1077(30) 0.001111 940.4 1088.0
1085(30) 0.001111 940.4 1092.1
1085(30) 0.001111 940.4 1095.8
1144(30) 0.001111 940.3 1102.0
1131(30) 0.001111 940.3 1111.1
1147(30) 0.001111 940.3 1121.2
1172(31) 0.001041 940.2 1128.3
1187(31) 0.001041 940.2 1127.9
1135(30) 0.001111 940.2 1118.5
1134(30) 0.001111 940.1 1102.6
1113(30) 0.001111 940.1 1084.6
1083(30) 0.001111 940.1 1068.3
1109(30) 0.001111 940.0 1056.1
1106(30) 0.001111 940.0 1049.0
1087(30) 0.001111 940.0 1046.3
1032(29) 0.001189 939.9 1047.7
1082(30) 0.001111 939.9 1053.1
1117(30) 0.001111 939.9 1063.2
1153(31) 0.001041 939.8 1078.2
1159(31) 0.001041 939.8 1096.6
1164(31) 0.001041 939.8 1115.6
1205(31) 0.001041 939.7 1130.9
1220(31) 0.001041 939.7 1138.3
1177(31) 0.001041 939.7 1136.1
1152(31) 0.001041 939.6 1127.4
1143(30) 0.001111 939.6 1116.3
1166(31) 0.001041 939.6 1106.7
1144(30) 0.001111 939.5 1099.9
1125(30) 0.001111 939.5 1095.0
1105(30) 0.001111 939.5 1089.5
1109(30) 0.001111 939.5 1080.9
1111(30) 0.001111 939.4 1068.1
1105(30) 0.001111 939.4 1052.9
1050(29) 0.001189 939.4 1037.8
1012(29) 0.001189 939.3 1024.6
998(28) 0.001276 939.3 1014.3
1028(29) 0.001189 939.3 1006.7
1004(28) 0.001276 939.2 1001.3
988(28) 0.001276 939.2 997.6
1001(28) 0.001276 939.2 995.3
1011(29) 0.001189 939.1 994.5
1043(29) 0.001189 939.1 995.1
1032(29) 0.001189 939.1 996.7
1045(29) 0.001189 939.0 998.2
1047(29) 0.001189 939.0 998.4
1070(30) 0.001111 939.0 996.0
1020(29) 0.001189 938.9 991.0
1030(29) 0.001189 938.9 984.3
1026(29) 0.001189 938.9 976.9
987(28) 0.001276 938.8 969.9
943(28) 0.001276 938.8 963.8
981(28) 0.001276 938.8 959.2
975(28) 0.001276 938.7 956.0
948(28) 0.001276 938.7 954.0
963(28) 0.001276 938.7 953.2
994(28) 0.001276 938.6 953.5
981(28) 0.001276 938.6 954.8
971(28) 0.001276 938.6 957.6
953(28) 0.001276 938.5 962.4
984(28) 0.001276 938.5 970.0
969(28) 0.001276 938.5 981.4
978(28) 0.001276 938.4 996.9
1000(29) 0.001189 938.4 1016.9
1020(29) 0.001189 938.3 1040.6
1097(30) 0.001111 938.3 1066.2
1092(30) 0.001111 938.3 1091.2
1073(30) 0.001111 938.2 1112.0
1130(30) 0.001111 938.2 1125.8
1133(30) 0.001111 938.2 1132.0
1142(31) 0.001041 938.1 1133.0
1125(30) 0.001111 938.1 1132.4
1112(30) 0.001111 938.1 1132.9
1163(31) 0.001041 938.0 1134.4
1114(30) 0.001111 938.0 1135.1
1140(30) 0.001111 938.0 1131.4
1098(30) 0.001111 937.9 1120.8
1137(30) 0.001111 937.9 1103.2
1099(30) 0.001111 937.8 1081.4
1046(29) 0.001189 937.8 1058.8
1016(29) 0.001189 937.8 1038.1
1026(29) 0.001189 937.7 1020.6
1018(29) 0.001189 937.7 1007.0
986(28) 0.001276 937.7 996.9
977(28) 0.001276 937.6 989.7
982(28) 0.001276 937.6 985.0
996(28) 0.001276 937.5 982.3
1012(29) 0.001189 937.5 981.1
967(28) 0.001276 937.5 980.9
942(28) 0.001276 937.4 980.8
906(27) 0.001372 937.4 980.2
973(28) 0.001276 937.3 978.6
967(28) 0.001276 937.3 976.2
936(28) 0.001276 937.3 973.5
947(28) 0.001276 937.2 971.1
979(28) 0.001276 937.2 969.8
1006(29) 0.001189 937.1 970.2
979(28) 0.001276 937.1 972.5
970(28) 0.001276 937.1 977.1
988(28) 0.001276 937.0 984.0
983(28) 0.001276 937.0 993.3
1001(29) 0.001189 936.9 1004.4
1042(29) 0.001189 936.9 1016.1
1050(29) 0.001189 936.8 1026.8
1044(29) 0.001189 936.8 1034.4
1032(29) 0.001189 936.8 1036.8
1042(29) 0.001189 936.7 1033.3
1013(29) 0.001189 936.7 1025.0
1022(29) 0.001189 936.6 1014.1
985(28) 0.001276 936.6 1002.5
1001(29) 0.001189 936.5 992.2
988(28) 0.001276 936.5 984.2
950(28) 0.001276 936.4 979.1
974(28) 0.001276 936.4 977.3
1014(29) 0.001189 936.4 978.9
992(28) 0.001276 936.3 984.2
1005(29) 0.001189 936.3 994.2
989(28) 0.001276 936.2 1010.1
1004(29) 0.001189 936.2 1034.0
1030(29) 0.001189 936.1 1068.4
1087(30) 0.001111 936.1 1115.7
1108(30) 0.001111 936.0 1177.5
1235(32) 0.000977 936.0 1253.6
1332(33) 0.000918 935.9 1340.7
1431(34) 0.000865 935.9 1431.8
1558(36) 0.000772 936. 1516.
1611(36) 0.000772 936. 1579.
1565(36) 0.000772 936. 1609.
1558(36) 0.000772 936. 1602.
1564(36) 0.000772 936. 1563.
1541(35) 0.000816 935.6 1505.5
1508(35) 0.000816 935.5 1443.0
1335(33) 0.000918 935.5 1383.6
1267(32) 0.000977 935.4 1330.6
1192(31) 0.001041 935.4 1283.4
1224(32) 0.000977 935.3 1239.9
1137(30) 0.001111 935.3 1199.3
1124(30) 0.001111 935.2 1162.4
1104(30) 0.001111 935.2 1129.9
1069(30) 0.001111 935.1 1102.4
1088(30) 0.001111 935.1 1079.6
1029(29) 0.001189 935.0 1060.3
1018(29) 0.001189 935.0 1043.5
1052(29) 0.001189 934.9 1028.2
1010(29) 0.001189 934.8 1014.6
1020(29) 0.001189 934.8 1003.1
1017(23) 0.001890 934.7 994.0
964(28) 0.001276 934.7 988.0
919(27) 0.001372 934.6 985.7
966(28) 0.001276 934.6 987.4
940(27) 0.001372 934.5 993.2
993(28) 0.001276 934.4 1002.8
990(28) 0.001276 934.4 1015.3
1062(29) 0.001189 934.3 1029.3
1082(29) 0.001189 934.3 1042.8
1063(29) 0.001189 934.2 1053.5
1060(29) 0.001189 934.2 1059.0
1059(29) 0.001189 934.1 1058.2
1025(29) 0.001189 934.0 1051.6
1058(29) 0.001189 934.0 1041.2
1050(29) 0.001189 933.9 1029.1
1053(29) 0.001189 933.9 1016.9
1043(29) 0.001189 933.8 1005.8
996(28) 0.001276 933.7 996.0
980(28) 0.001276 933.7 987.3
999(28) 0.001276 933.6 979.6
975(28) 0.001276 933.5 972.9
972(28) 0.001276 933.5 967.4
945(28) 0.001276 933.4 963.1
961(28) 0.001276 933.3 960.3
979(28) 0.001276 933.3 959.1
991(28) 0.001276 933.2 959.6
938(27) 0.001372 933.2 961.7
970(28) 0.001276 933.1 965.4
974(28) 0.001276 933.0 970.4
998(28) 0.001276 933.0 976.5
962(28) 0.001276 932.9 983.2
1020(29) 0.001189 932.8 990.1
1017(29) 0.001189 932.8 996.8
984(28) 0.001276 932.7 1003.2
1051(29) 0.001189 932.6 1009.6
1025(29) 0.001189 932.5 1016.4
1027(29) 0.001189 932.5 1023.7
995(28) 0.001276 932.4 1031.2
1002(28) 0.001276 932.3 1038.1
1042(29) 0.001189 932.3 1043.4
1050(29) 0.001189 932.2 1046.6
1048(29) 0.001189 932.1 1048.1
1027(29) 0.001189 932.1 1049.3
1050(29) 0.001189 932.0 1050.9
1054(29) 0.001189 931.9 1053.9
1051(29) 0.001189 931.8 1058.3
1017(29) 0.001189 931.8 1063.9
1028(29) 0.001189 931.7 1070.4
1089(30) 0.001111 931.6 1077.7
1087(30) 0.001111 931.5 1086.3
1040(29) 0.001189 931.5 1096.4
1104(30) 0.001111 931.4 1107.4
1098(30) 0.001111 931.3 1117.6
1085(30) 0.001111 931.2 1124.9
1114(30) 0.001111 931.2 1127.5
1084(30) 0.001111 931.1 1124.9
1124(30) 0.001111 931.0 1118.5
1102(30) 0.001111 930.9 1109.8
1122(30) 0.001111 930.8 1100.6
1061(29) 0.001189 930.8 1091.3
1052(29) 0.001189 930.7 1081.4
1063(29) 0.001189 930.6 1070.0
1025(29) 0.001189 930.5 1056.5
1014(29) 0.001189 930.4 1041.8
997(28) 0.001276 930.4 1026.5
993(28) 0.001276 930.3 1012.1
1022(29) 0.001189 930.2 999.5
971(28) 0.001276 930.1 989.4
1010(28) 0.001276 930.0 982.1
977(28) 0.001276 929.9 977.5
962(28) 0.001276 929.9 975.4
974(28) 0.001276 929.8 975.2
974(28) 0.001276 929.7 976.5
944(28) 0.001276 929.6 978.4
978(28) 0.001276 929.5 980.1
935(27) 0.001372 929.4 980.7
964(28) 0.001276 929.3 979.8
972(28) 0.001276 929.3 977.1
984(28) 0.001276 929.2 973.8
928(27) 0.001372 929.1 970.4
920(27) 0.001372 929.0 967.6
901(27) 0.001372 928.9 966.1
936(27) 0.001372 928.8 966.3
961(28) 0.001276 928.7 968.6
984(28) 0.001276 928.6 973.2
979(28) 0.001276 928.5 980.1
965(28) 0.001276 928.5 989.2
995(28) 0.001276 928.4 1000.1
986(28) 0.001276 928.3 1012.6
1015(29) 0.001189 928.2 1026.1
1063(29) 0.001189 928.1 1040.4
1043(29) 0.001189 928.0 1055.6
1062(29) 0.001189 927.9 1072.2
1071(29) 0.001189 927.8 1090.8
1079(29) 0.001189 927.7 1111.2
1101(30) 0.001111 927.6 1132.9
1156(30) 0.001111 927.5 1154.7
1169(31) 0.001041 927.4 1175.2
1180(31) 0.001041 927.3 1194.0
1217(31) 0.001041 927.2 1211.2
1257(44) 0.000517 927. 1228.
1267(31) 0.001041 927.0 1242.4
1290(31) 0.001041 926.9 1254.0
1295(31) 0.001041 926.8 1258.7
1278(31) 0.001041 926.7 1253.0
1266(31) 0.001041 926.6 1235.1
1215(30) 0.001111 926.5 1206.6
1168(30) 0.001111 926.4 1170.9
1127(29) 0.001189 926.3 1132.3
1089(29) 0.001189 926.2 1094.7
1077(29) 0.001189 926.1 1060.4
1070(29) 0.001189 926.0 1031.1
1007(28) 0.001276 925.9 1007.4
998(28) 0.001276 925.8 989.2
1012(28) 0.001276 925.7 975.9
959(27) 0.001372 925.6 966.7
962(27) 0.001372 925.5 960.8
1000(28) 0.001276 925.4 957.4
930(27) 0.001372 925.3 956.1
947(27) 0.001372 925.2 956.4
995(28) 0.001276 925.1 958.4
975(27) 0.001372 925.0 962.0
966(27) 0.001372 924.8 967.4
975(27) 0.001372 924.7 974.7
981(27) 0.001372 924.6 984.2
975(27) 0.001372 924.5 996.0
1004(28) 0.001276 924.4 1010.0
1005(28) 0.001276 924.3 1026.2
996(28) 0.001276 924.2 1044.0
1057(28) 0.001276 924.1 1062.5
1099(29) 0.001189 924.0 1080.1
1075(29) 0.001189 923.8 1094.7
1046(28) 0.001276 923.7 1103.9
1065(29) 0.001189 923.6 1106.2
1113(29) 0.001189 923.5 1101.4
1066(29) 0.001189 923.4 1091.3
1086(29) 0.001189 923.3 1079.2
1044(28) 0.001276 923.2 1068.1
1049(28) 0.001276 923.0 1061.2
1069(29) 0.001189 922.9 1060.5
1087(29) 0.001189 922.8 1067.5
1060(28) 0.001276 922.7 1082.4
1098(29) 0.001189 922.6 1104.3
1116(29) 0.001189 922.5 1131.3
1163(30) 0.001111 922.3 1160.0
1161(30) 0.001111 922.2 1186.7
1208(30) 0.001111 922.1 1206.7
1251(31) 0.001041 922.0 1216.1
1201(30) 0.001111 921.9 1213.6
1223(31) 0.001041 921.7 1200.5
1230(31) 0.001041 921.6 1180.7
1164(30) 0.001111 921.5 1158.6
1164(30) 0.001111 921.4 1138.0
1136(29) 0.001189 921.3 1121.8
1133(29) 0.001189 921.1 1112.0
1078(29) 0.001189 921.0 1109.4
1123(29) 0.001189 920.9 1114.2
1155(30) 0.001111 920.8 1125.5
1151(30) 0.001111 920.6 1142.1
1133(29) 0.001189 920.5 1161.8
1125(29) 0.001189 920.4 1181.5
1194(30) 0.001111 920.3 1198.8
1196(30) 0.001111 920.1 1211.8
1185(30) 0.001111 920.0 1220.3
1214(30) 0.001111 919.9 1225.2
1188(30) 0.001111 919.7 1227.6
1171(30) 0.001111 919.6 1227.6
1220(31) 0.001041 919.5 1224.7
1138(29) 0.001189 919.4 1217.3
1138(29) 0.001189 919.2 1204.6
1125(29) 0.001189 919.1 1187.0
1125(29) 0.001189 919.0 1166.2
1123(29) 0.001189 918.8 1144.5
1136(29) 0.001189 918.7 1124.1
1083(29) 0.001189 918.6 1105.6
1071(29) 0.001189 918.4 1089.9
1052(28) 0.001276 918.3 1077.1
1042(28) 0.001276 918.2 1067.0
1050(28) 0.001276 918.0 1059.7
1093(29) 0.001189 917.9 1054.8
1030(28) 0.001276 917.8 1051.7
1030(28) 0.001276 917.6 1049.2
1059(28) 0.001276 917.5 1046.3
1012(28) 0.001276 917.4 1042.0
1036(28) 0.001276 917.2 1036.0
996(28) 0.001276 917.1 1028.6
1039(28) 0.001276 916.9 1020.2
1051(28) 0.001276 916.8 1011.7
994(28) 0.001276 916.7 1003.3
1006(28) 0.001276 916.5 995.2
1025(28) 0.001276 916.4 987.4
989(27) 0.001372 916.2 980.0
1008(28) 0.001276 916.1 973.2
982(27) 0.001372 916.0 967.2
950(27) 0.001372 915.8 962.4
984(27) 0.001372 915.7 958.9
956(27) 0.001372 915.5 956.9
965(27) 0.001372 915.4 956.6
939(27) 0.001372 915.3 958.3
878(26) 0.001479 915.1 962.0
937(27) 0.001372 915.0 968.1
994(28) 0.001276 914.8 976.7
965(27) 0.001372 914.7 988.2
972(28) 0.001276 914.5 1002.4
1021(28) 0.001276 914.4 1019.7
1044(29) 0.001189 914.2 1040.1
1029(28) 0.001276 914.1 1063.2
1098(29) 0.001189 914.0 1088.7
1150(30) 0.001111 913.8 1115.8
1148(30) 0.001111 913.7 1143.1
1195(30) 0.001111 913.5 1168.7
1232(31) 0.001041 913.4 1191.2
1257(31) 0.001041 913.2 1209.8
1277(32) 0.000977 913.1 1224.0
1271(31) 0.001041 912.9 1234.8
1251(31) 0.001041 912.8 1242.7
1268(31) 0.001041 912.6 1247.5
1330(32) 0.000977 912.5 1248.1
1210(31) 0.001041 912.3 1243.0
1251(31) 0.001041 912.2 1231.7
1208(31) 0.001041 912.0 1214.5
1226(31) 0.001041 911.9 1193.4
1181(30) 0.001111 911.7 1170.3
1167(30) 0.001111 911.6 1146.6
1065(29) 0.001189 911.4 1123.3
1136(30) 0.001111 911.2 1100.8
1064(29) 0.001189 911.1 1079.3
1093(29) 0.001189 910.9 1059.3
1032(28) 0.001276 910.8 1041.5
985(28) 0.001276 910.6 1026.7
981(28) 0.001276 910.5 1015.7
1008(28) 0.001276 910.3 1008.9
995(28) 0.001276 910.2 1006.4
1008(28) 0.001276 910.0 1008.1
1048(29) 0.001189 909.9 1013.4
1008(28) 0.001276 909.7 1021.6
1040(28) 0.001276 909.5 1031.4
980(28) 0.001276 909.4 1041.3
1084(29) 0.001189 909.2 1049.5
1031(28) 0.001276 909.1 1054.6
986(28) 0.001276 908.9 1055.3
1049(29) 0.001189 908.7 1051.4
1059(29) 0.001189 908.6 1043.7
1015(28) 0.001276 908.4 1033.5
1034(28) 0.001276 908.3 1022.0
1052(29) 0.001189 908.1 1010.3
951(27) 0.001372 907.9 999.3
985(28) 0.001276 907.8 989.6
1000(28) 0.001276 907.6 981.9
925(27) 0.001372 907.5 976.4
945(27) 0.001372 907.3 973.8
941(27) 0.001372 907.1 974.3
974(28) 0.001276 907.0 978.2
884(26) 0.001479 906.8 985.5
988(28) 0.001276 906.6 996.4
1005(28) 0.001276 906.5 1010.3
982(28) 0.001276 906.3 1026.7
992(28) 0.001276 906.2 1044.6
1001(28) 0.001276 906.0 1062.8
1049(29) 0.001189 905.8 1079.7
1008(28) 0.001276 905.7 1094.0
1091(29) 0.001189 905.5 1104.6
1083(29) 0.001189 905.3 1111.4
1134(30) 0.001111 905.2 1115.3
1108(29) 0.001189 905.0 1117.9
1160(30) 0.001111 904.8 1120.8
1091(29) 0.001189 904.7 1125.3
1075(29) 0.001189 904.5 1132.0
1142(30) 0.001111 904.3 1141.3
1126(30) 0.001111 904.2 1153.2
1155(30) 0.001111 904.0 1166.7
1120(30) 0.001111 903.8 1181.2
1159(30) 0.001111 903.7 1195.0
1157(30) 0.001111 903.5 1206.1
1109(29) 0.001189 903.3 1211.9
1102(29) 0.001189 903.1 1210.7
1179(30) 0.001111 903.0 1201.9
1168(30) 0.001111 902.8 1186.7
1082(29) 0.001189 902.6 1167.9
1128(30) 0.001111 902.5 1148.6
1071(29) 0.001189 902.3 1131.7
1082(29) 0.001189 902.1 1119.5
1085(29) 0.001189 901.9 1113.5
1103(29) 0.001189 901.8 1114.2
1131(30) 0.001111 901.6 1121.0
1137(30) 0.001111 901.4 1132.6
1159(30) 0.001111 901.3 1146.8
1151(30) 0.001111 901.1 1160.9
1211(31) 0.001041 900.9 1171.6
1210(31) 0.001041 900.7 1176.3
1164(30) 0.001111 900.6 1173.5
1169(30) 0.001111 900.4 1163.3
1200(31) 0.001041 900.2 1147.2
1171(30) 0.001111 900.0 1127.4
1088(29) 0.001189 899.9 1106.1
1115(29) 0.001189 899.7 1085.1
1054(29) 0.001189 899.5 1065.4
1012(28) 0.001276 899.4 1048.0
1062(29) 0.001189 899.2 1033.3
1042(28) 0.001276 899.0 1021.3
1018(28) 0.001276 898.8 1011.9
1022(29) 0.001189 898.6 1004.5
960(28) 0.001276 898.5 998.4
1038(29) 0.001189 898.3 992.9
923(28) 0.001276 898.1 987.6
985(29) 0.001189 897.9 982.3
1001(29) 0.001189 897.8 977.3
920(28) 0.001276 897.6 973.1
951(28) 0.001276 897.4 969.9
966(28) 0.001276 897.2 968.2
967(28) 0.001276 897.1 968.4
947(28) 0.001276 896.9 970.4
994(29) 0.001189 896.7 974.3
1006(29) 0.001189 896.5 979.6
966(28) 0.001276 896.3 985.9
997(29) 0.001189 896.2 992.5
988(29) 0.001189 896.0 998.7
1039(29) 0.001189 895.8 1003.7
998(29) 0.001189 895.6 1007.0
1067(30) 0.001111 895.5 1008.8
1016(29) 0.001189 895.3 1009.6
997(29) 0.001189 895.1 1010.0
985(29) 0.001189 894.9 1010.9
987(29) 0.001189 894.7 1013.2
997(29) 0.001189 894.6 1017.4
1035(29) 0.001189 894.4 1024.1
973(28) 0.001276 894.2 1033.7
1015(29) 0.001189 894.0 1046.5
1051(29) 0.001189 893.8 1062.6
1021(29) 0.001189 893.7 1082.0
1081(30) 0.001111 893.5 1103.9
1104(30) 0.001111 893.3 1127.6
1148(31) 0.001041 893.1 1152.2
1179(31) 0.001041 892.9 1176.8
1201(31) 0.001041 892.8 1200.3
1237(32) 0.000977 892.6 1222.2
1250(32) 0.000977 892.4 1240.8
1275(32) 0.000977 892.2 1254.3
1271(32) 0.000977 892.0 1260.8
1272(32) 0.000977 891.9 1258.8
1310(33) 0.000918 891.7 1248.2
1265(32) 0.000977 891.5 1230.3
1298(33) 0.000918 891.3 1207.8
1215(32) 0.000977 891.1 1183.5
1165(31) 0.001041 891.0 1159.8
1156(31) 0.001041 890.8 1138.7
1140(31) 0.001041 890.6 1121.4
1169(31) 0.001041 890.4 1108.6
1143(31) 0.001041 890.2 1100.3
1140(31) 0.001041 890.0 1096.0
1125(30) 0.001111 889.9 1094.4
1115(30) 0.001111 889.7 1094.1
1141(31) 0.001041 889.5 1093.3
1147(31) 0.001041 889.3 1090.5
1043(29) 0.001189 889.1 1084.6
1127(31) 0.001041 889.0 1075.4
1095(30) 0.001111 888.8 1063.6
1123(30) 0.001111 888.6 1049.9
1043(29) 0.001189 888.4 1035.6
1066(30) 0.001111 888.2 1020.9
1058(30) 0.001111 888.0 1006.6
1017(29) 0.001189 887.9 993.2
970(28) 0.001276 887.7 981.2
987(29) 0.001189 887.5 970.9
942(28) 0.001276 887.3 962.7
1006(29) 0.001189 887.1 957.0
995(29) 0.001189 887.0 953.4
963(28) 0.001276 886.8 952.1
928(28) 0.001276 886.6 952.9
956(28) 0.001276 886.4 955.6
918(28) 0.001276 886.2 960.0
959(28) 0.001276 886.0 965.6
989(29) 0.001189 885.9 972.1
1017(29) 0.001189 885.7 978.8
946(28) 0.001276 885.5 985.5
979(28) 0.001276 885.3 991.6
1006(29) 0.001189 885.1 997.0
1036(29) 0.001189 884.9 1001.8
1042(29) 0.001189 884.8 1006.2
995(29) 0.001189 884.6 1010.2
1039(29) 0.001189 884.4 1013.9
972(28) 0.001276 884.2 1017.3
1017(29) 0.001189 884.0 1020.5
1077(30) 0.001111 883.9 1023.9
1046(29) 0.001189 883.7 1028.0
1024(29) 0.001189 883.5 1033.4
1034(29) 0.001189 883.3 1040.6
1070(30) 0.001111 883.1 1049.9
1033(29) 0.001189 883.0 1061.2
1054(30) 0.001111 882.8 1074.3
1081(30) 0.001111 882.6 1088.8
1097(30) 0.001111 882.4 1103.9
1127(31) 0.001041 882.2 1119.0
1137(31) 0.001041 882.0 1132.9
1123(30) 0.001111 881.9 1144.2
1153(31) 0.001041 881.7 1151.4
1084(30) 0.001111 881.5 1153.6
1118(30) 0.001111 881.3 1150.7
1106(30) 0.001111 881.1 1143.3
1113(30) 0.001111 881.0 1132.9
1126(31) 0.001041 880.8 1121.3
1127(31) 0.001041 880.6 1109.8
1095(30) 0.001111 880.4 1099.6
1145(31) 0.001041 880.2 1091.6
1139(31) 0.001041 880.1 1086.2
1039(29) 0.001189 879.9 1083.2
1095(30) 0.001111 879.7 1082.7
1110(30) 0.001111 879.5 1084.1
1129(31) 0.001041 879.3 1086.2
1102(30) 0.001111 879.2 1087.9
1054(30) 0.001111 879.0 1088.2
1075(30) 0.001111 878.8 1086.3
1079(30) 0.001111 878.6 1081.9
1086(30) 0.001111 878.5 1075.2
1074(30) 0.001111 878.3 1066.5
1045(30) 0.001111 878.1 1056.3
1043(30) 0.001111 877.9 1044.8
1075(30) 0.001111 877.7 1032.1
1038(29) 0.001189 877.6 1018.4
997(29) 0.001189 877.4 1004.3
982(29) 0.001189 877.2 990.0
967(28) 0.001276 877.0 976.3
963(28) 0.001276 876.9 963.5
989(29) 0.001189 876.7 952.1
955(28) 0.001276 876.5 942.3
880(27) 0.001372 876.3 934.1
920(28) 0.001276 876.2 927.8
949(28) 0.001276 876.0 923.4
955(28) 0.001276 875.8 920.7
940(28) 0.001276 875.6 919.7
947(28) 0.001276 875.5 920.5
937(28) 0.001276 875.3 922.8
920(28) 0.001276 875.1 926.6
882(27) 0.001372 874.9 931.9
937(28) 0.001276 874.8 938.3
940(28) 0.001276 874.6 945.9
948(28) 0.001276 874.4 954.4
982(29) 0.001189 874.2 963.7
936(28) 0.001276 874.1 973.3
988(29) 0.001189 873.9 983.1
994(29) 0.001189 873.7 992.8
974(29) 0.001189 873.5 1002.2
981(29) 0.001189 873.4 1011.2
1001(29) 0.001189 873.2 1019.5
1043(30) 0.001111 873.0 1026.6
1042(30) 0.001111 872.9 1032.2
1033(29) 0.001189 872.7 1035.9
1014(29) 0.001189 872.5 1037.4
1137(31) 0.001041 872.3 1036.9
1059(30) 0.001111 872.2 1034.7
1018(29) 0.001189 872.0 1031.0
1048(30) 0.001111 871.8 1026.1
1020(29) 0.001189 871.7 1020.2
991(29) 0.001189 871.5 1013.4
975(29) 0.001189 871.3 1006.1
978(29) 0.001189 871.2 998.7
986(29) 0.001189 871.0 991.9
957(28) 0.001276 870.8 986.0
1019(29) 0.001189 870.7 981.7
995(29) 0.001189 870.5 979.2
991(29) 0.001189 870.3 978.9
1010(29) 0.001189 870.1 980.6
1038(29) 0.001189 870.0 984.0
953(28) 0.001276 869.8 989.0
990(29) 0.001189 869.7 994.5
1052(30) 0.001111 869.5 1000.1
1026(29) 0.001189 869.3 1004.6
1009(29) 0.001189 869.2 1007.7
1086(30) 0.001111 869.0 1008.8
1038(29) 0.001189 868.8 1007.7
1049(30) 0.001111 868.7 1004.5
1020(29) 0.001189 868.5 999.8
1029(29) 0.001189 868.3 994.0
975(29) 0.001189 868.2 987.7
990(29) 0.001189 868.0 981.3
981(29) 0.001189 867.9 975.5
1052(30) 0.001111 867.7 970.6
1003(29) 0.001189 867.5 967.2
952(28) 0.001276 867.4 965.8
972(29) 0.001189 867.2 966.9
960(28) 0.001276 867.0 970.7
960(28) 0.001276 866.9 977.7
972(29) 0.001189 866.7 988.0
981(29) 0.001189 866.6 1001.7
940(28) 0.001276 866.4 1018.6
981(29) 0.001189 866.3 1038.6
982(29) 0.001189 866.1 1061.3
1063(30) 0.001111 865.9 1086.0
1093(30) 0.001111 865.8 1112.1
1070(30) 0.001111 865.6 1138.7
1160(31) 0.001041 865.5 1165.2
1140(31) 0.001041 865.3 1191.0
1186(32) 0.000977 865.2 1215.4
1258(32) 0.000977 865.0 1237.8
1236(32) 0.000977 864.9 1257.2
1236(32) 0.000977 864.7 1272.5
1262(33) 0.000918 864.5 1282.9
1292(33) 0.000918 864.4 1287.6
1284(33) 0.000918 864.2 1286.8
1289(33) 0.000918 864.1 1281.0
1329(33) 0.000918 863.9 1271.2
1314(32) 0.000977 863.8 1258.2
1260(31) 0.001041 863.6 1242.6
1209(31) 0.001041 863.5 1224.9
1187(30) 0.001111 863.3 1205.6
1196(30) 0.001111 863.2 1185.2
1198(30) 0.001111 863.0 1164.5
1117(29) 0.001189 862.9 1144.3
1153(30) 0.001111 862.7 1125.4
1126(29) 0.001189 862.6 1108.1
1078(29) 0.001189 862.4 1092.9
1118(29) 0.001189 862.3 1079.6
1086(29) 0.001189 862.2 1068.4
1090(29) 0.001189 862.0 1059.0
1101(29) 0.001189 861.9 1051.5
1082(29) 0.001189 861.7 1045.6
1074(29) 0.001189 861.6 1041.0
1036(28) 0.001276 861.4 1037.3
1043(28) 0.001276 861.3 1034.1
1020(28) 0.001276 861.1 1030.9
1038(28) 0.001276 861.0 1027.8
1040(28) 0.001276 860.9 1024.6
1019(28) 0.001276 860.7 1021.4
1004(28) 0.001276 860.6 1018.0
989(28) 0.001276 860.4 1014.4
998(28) 0.001276 860.3 1010.5
949(27) 0.001372 860.2 1006.3
1021(28) 0.001276 860.0 1001.6
1008(28) 0.001276 859.9 996.6
1008(28) 0.001276 859.7 991.4
952(27) 0.001372 859.6 986.1
980(27) 0.001372 859.5 980.9
1038(28) 0.001276 859.3 975.7
1021(28) 0.001276 859.2 970.8
1000(28) 0.001276 859.1 966.1
997(28) 0.001276 858.9 962.1
965(27) 0.001372 858.8 959.0
971(27) 0.001372 858.7 957.1
970(27) 0.001372 858.5 956.5
971(27) 0.001372 858.4 957.5
1031(28) 0.001276 858.3 960.0
938(27) 0.001372 858.1 964.2
970(27) 0.001372 858.0 969.6
955(27) 0.001372 857.9 976.1
1010(28) 0.001276 857.8 983.4
997(28) 0.001276 857.6 991.0
1044(28) 0.001276 857.5 998.6
1054(28) 0.001276 857.4 1005.7
1078(29) 0.001189 857.2 1012.3
1067(29) 0.001189 857.1 1018.4
1047(28) 0.001276 857.0 1024.2
1062(29) 0.001189 856.9 1029.9
1077(29) 0.001189 856.7 1035.7
1086(29) 0.001189 856.6 1042.0
1131(30) 0.001111 856.5 1048.6
1131(30) 0.001111 856.4 1055.7
1116(29) 0.001189 856.3 1063.1
1146(30) 0.001111 856.1 1070.7
1128(29) 0.001189 856.0 1078.4
1111(29) 0.001189 855.9 1085.6
1096(29) 0.001189 855.8 1092.0
1153(30) 0.001111 855.7 1097.1
1161(30) 0.001111 855.5 1100.4
1124(29) 0.001189 855.4 1101.6
1177(30) 0.001111 855.3 1101.0
1128(29) 0.001189 855.2 1098.7
1126(29) 0.001189 855.1 1095.0
1131(30) 0.001111 855.0 1090.2
1146(30) 0.001111 854.8 1084.6
1141(30) 0.001111 854.7 1078.4
1130(29) 0.001189 854.6 1071.7
1080(29) 0.001189 854.5 1065.0
1120(29) 0.001189 854.4 1058.6
1108(29) 0.001189 854.3 1052.8
1074(29) 0.001189 854.2 1048.0
1070(29) 0.001189 854.1 1044.3
1086(29) 0.001189 853.9 1041.7
1062(29) 0.001189 853.8 1040.2
1045(28) 0.001276 853.7 1039.7
1061(29) 0.001189 853.6 1040.2
1109(29) 0.001189 853.5 1041.5
1052(28) 0.001276 853.4 1043.3
1048(28) 0.001276 853.3 1045.4
1059(29) 0.001189 853.2 1047.3
1081(29) 0.001189 853.1 1048.8
1109(29) 0.001189 853.0 1049.6
1118(29) 0.001189 852.9 1049.7
1057(29) 0.001189 852.8 1049.1
1069(29) 0.001189 852.7 1047.9
1092(29) 0.001189 852.6 1046.3
1078(29) 0.001189 852.5 1044.4
1100(29) 0.001189 852.4 1042.3
1084(29) 0.001189 852.3 1040.3
1052(28) 0.001276 852.2 1039.0
1078(29) 0.001189 852.1 1038.8
1096(29) 0.001189 852.0 1040.4
1057(29) 0.001189 851.9 1044.4
1092(29) 0.001189 851.8 1051.2
1107(29) 0.001189 851.7 1061.0
1076(29) 0.001189 851.6 1073.9
1087(40) 0.000625 852. 1090.
1096(29) 0.001189 851.4 1108.3
1107(29) 0.001189 851.3 1128.7
1165(30) 0.001111 851.2 1150.3
1200(30) 0.001111 851.2 1172.1
1205(31) 0.001041 851.1 1193.0
1246(31) 0.001041 851.0 1212.1
1255(31) 0.001041 850.9 1228.6
1271(31) 0.001041 850.8 1242.1
1299(32) 0.000977 850.7 1252.4
1339(32) 0.000977 850.6 1259.4
1311(32) 0.000977 850.5 1262.9
1320(32) 0.000977 850.5 1262.7
1269(31) 0.001041 850.4 1258.8
1238(31) 0.001041 850.3 1251.1
1237(31) 0.001041 850.2 1240.0
1241(31) 0.001041 850.1 1226.0
1185(30) 0.001111 850.0 1209.8
1154(30) 0.001111 850.0 1192.1
1146(30) 0.001111 849.9 1173.4
1085(29) 0.001189 849.8 1154.2
1068(29) 0.001189 849.7 1134.8
1105(29) 0.001189 849.6 1115.6
1093(29) 0.001189 849.6 1096.9
1068(29) 0.001189 849.5 1079.1
1017(28) 0.001276 849.4 1062.6
1044(28) 0.001276 849.3 1047.4
1025(28) 0.001276 849.3 1033.8
1010(28) 0.001276 849.2 1021.6
990(28) 0.001276 849.1 1010.9
991(28) 0.001276 849.1 1001.5
975(27) 0.001372 849.0 993.3
983(28) 0.001276 848.9 986.0
1006(28) 0.001276 848.8 979.6
963(27) 0.001372 848.8 973.7
987(28) 0.001276 848.7 968.2
953(27) 0.001372 848.6 962.9
970(27) 0.001372 848.6 957.7
1013(28) 0.001276 848.5 952.6
964(27) 0.001372 848.4 947.7
924(27) 0.001372 848.4 943.1
925(27) 0.001372 848.3 938.8
919(27) 0.001372 848.2 935.1
931(27) 0.001372 848.2 931.8
934(27) 0.001372 848.1 929.1
912(27) 0.001372 848.1 926.9
933(27) 0.001372 848.0 925.2
919(27) 0.001372 847.9 923.9
908(26) 0.001479 847.9 922.8
910(27) 0.001372 847.8 922.0
896(26) 0.001479 847.8 921.1
901(26) 0.001479 847.7 920.3
904(26) 0.001479 847.7 919.5
913(27) 0.001372 847.6 918.7
911(27) 0.001372 847.6 918.2
917(27) 0.001372 847.5 918.0
912(27) 0.001372 847.4 918.3
916(27) 0.001372 847.4 919.2
909(27) 0.001372 847.3 921.1
880(26) 0.001479 847.3 923.8
914(27) 0.001372 847.2 927.5
911(27) 0.001372 847.2 932.3
924(27) 0.001372 847.2 938.2
912(27) 0.001372 847.1 945.1
955(27) 0.001372 847.1 952.9
968(27) 0.001372 847.0 961.6
958(27) 0.001372 847.0 971.2
987(28) 0.001276 846.9 981.4
994(28) 0.001276 846.9 992.3
1000(28) 0.001276 846.8 1003.7
998(28) 0.001276 846.8 1015.6
992(28) 0.001276 846.8 1027.8
1011(28) 0.001276 846.7 1040.4
1058(29) 0.001189 846.7 1053.1
1071(29) 0.001189 846.6 1066.0
1076(29) 0.001189 846.6 1079.0
1100(29) 0.001189 846.6 1092.2
1099(29) 0.001189 846.5 1105.5
1146(30) 0.001111 846.5 1119.0
1148(30) 0.001111 846.5 1132.4
1098(29) 0.001189 846.4 1145.6
1097(29) 0.001189 846.4 1158.2
1190(30) 0.001111 846.4 1170.0
1164(30) 0.001111 846.3 1180.4
1190(30) 0.001111 846.3 1189.3
1177(30) 0.001111 846.3 1196.2
1206(31) 0.001041 846.2 1200.7
1212(31) 0.001041 846.2 1202.4
1198(30) 0.001111 846.2 1201.0
1168(30) 0.001111 846.2 1196.4
1167(30) 0.001111 846.1 1189.1
1194(30) 0.001111 846.1 1179.3
1240(31) 0.001041 846.1 1168.1
1177(30) 0.001111 846.1 1156.2
1179(30) 0.001111 846.0 1144.5
1173(30) 0.001111 846.0 1133.5
1153(30) 0.001111 846.0 1123.7
1113(29) 0.001189 846.0 1115.3
1080(29) 0.001189 845.9 1108.2
1090(29) 0.001189 845.9 1102.4
1091(29) 0.001189 845.9 1097.4
1070(29) 0.001189 845.9 1092.5
1044(29) 0.001189 845.9 1087.3
1069(29) 0.001189 845.9 1081.2
1093(29) 0.001189 845.8 1073.7
1045(29) 0.001189 845.8 1064.5
1035(28) 0.001276 845.8 1053.7
1022(28) 0.001276 845.8 1041.6
1039(28) 0.001276 845.8 1028.4
1013(28) 0.001276 845.8 1014.5
985(28) 0.001276 845.8 1000.5
967(27) 0.001372 845.8 986.6
967(27) 0.001372 845.7 973.2
956(27) 0.001372 845.7 960.7
904(27) 0.001372 845.7 949.3
912(27) 0.001372 845.7 939.3
921(27) 0.001372 845.7 930.7
908(27) 0.001372 845.7 923.7
849(26) 0.001479 845.7 918.4
915(27) 0.001372 845.7 914.8
904(27) 0.001372 845.7 912.8
906(27) 0.001372 845.7 912.4
928(27) 0.001372 845.7 913.6
967(27) 0.001372 845.7 916.3
934(27) 0.001372 845.7 920.4
915(27) 0.001372 845.7 925.7
922(27) 0.001372 845.7 932.1
935(27) 0.001372 845.7 939.4
935(27) 0.001372 845.7 947.5
946(27) 0.001372 845.7 956.2
977(28) 0.001276 845.7 965.3
966(27) 0.001372 845.7 974.6
1002(28) 0.001276 845.7 983.7
1009(28) 0.001276 845.7 992.5
1004(28) 0.001276 845.7 1000.7
1001(28) 0.001276 845.7 1008.1
985(28) 0.001276 845.7 1014.8
996(28) 0.001276 845.7 1020.6
999(28) 0.001276 845.8 1025.7
1032(28) 0.001276 845.8 1030.0
1006(28) 0.001276 845.8 1033.7
1017(28) 0.001276 845.8 1036.7
1060(29) 0.001189 845.8 1039.2
1058(29) 0.001189 845.8 1041.4
989(28) 0.001276 845.8 1043.3
1016(28) 0.001276 845.8 1045.1
1066(29) 0.001189 845.9 1047.0
1033(28) 0.001276 845.9 1049.2
1029(28) 0.001276 845.9 1051.7
1072(29) 0.001189 845.9 1054.5
1038(28) 0.001276 845.9 1057.7
1043(28) 0.001276 846.0 1061.1
1038(28) 0.001276 846.0 1064.7
1057(29) 0.001189 846.0 1068.2
1101(29) 0.001189 846.0 1071.4
1068(29) 0.001189 846.0 1074.2
1041(28) 0.001276 846.1 1076.1
1046(29) 0.001189 846.1 1076.9
1056(29) 0.001189 846.1 1076.5
1074(29) 0.001189 846.1 1074.6
1123(30) 0.001111 846.2 1071.4
1094(29) 0.001189 846.2 1066.8
1087(29) 0.001189 846.2 1060.9
1083(29) 0.001189 846.2 1053.9
1077(29) 0.001189 846.3 1045.8
1027(28) 0.001276 846.3 1036.8
1062(29) 0.001189 846.3 1027.0
1025(28) 0.001276 846.3 1016.5
1020(28) 0.001276 846.4 1005.7
997(28) 0.001276 846.4 994.6
1007(28) 0.001276 846.4 983.6
1001(28) 0.001276 846.5 972.9
968(27) 0.001372 846.5 962.6
953(27) 0.001372 846.5 952.8
970(27) 0.001372 846.6 943.8
950(27) 0.001372 846.6 935.6
945(27) 0.001372 846.6 928.2
913(27) 0.001372 846.7 921.9
884(26) 0.001479 846.7 916.6
890(26) 0.001479 846.8 912.3
904(27) 0.001372 846.8 909.2
882(26) 0.001479 846.8 907.3
899(26) 0.001479 846.9 906.5
912(27) 0.001372 846.9 906.8
890(26) 0.001479 847.0 908.2
867(26) 0.001479 847.0 910.7
870(26) 0.001479 847.0 914.2
846(26) 0.001479 847.1 918.7
862(26) 0.001479 847.1 924.0
878(26) 0.001479 847.2 930.0
879(26) 0.001479 847.2 936.7
904(27) 0.001372 847.3 943.8
931(27) 0.001372 847.3 951.2
961(27) 0.001372 847.4 958.7
958(27) 0.001372 847.4 965.9
933(27) 0.001372 847.5 972.7
957(27) 0.001372 847.5 978.9
941(27) 0.001372 847.5 984.3
946(27) 0.001372 847.6 988.7
952(27) 0.001372 847.6 992.2
931(27) 0.001372 847.7 994.5
974(28) 0.001276 847.8 995.7
961(28) 0.001276 847.8 995.9
931(28) 0.001276 847.9 995.0
970(28) 0.001276 847.9 993.0
952(28) 0.001276 848.0 990.1
944(28) 0.001276 848.0 986.5
976(28) 0.001276 848.1 982.2
969(28) 0.001276 848.1 977.5
982(28) 0.001276 848.2 972.6
979(28) 0.001276 848.2 967.7
982(28) 0.001276 848.3 963.1
954(28) 0.001276 848.4 958.9
916(28) 0.001276 848.4 955.1
939(28) 0.001276 848.5 952.0
937(28) 0.001276 848.5 949.6
965(28) 0.001276 848.6 947.8
957(28) 0.001276 848.6 946.7
901(27) 0.001372 848.7 946.2
930(28) 0.001276 848.8 946.2
939(28) 0.001276 848.8 946.7
974(28) 0.001276 848.9 947.4
935(28) 0.001276 849.0 948.2
948(28) 0.001276 849.0 949.0
950(28) 0.001276 849.1 949.7
905(27) 0.001372 849.1 950.2
900(27) 0.001372 849.2 950.2
936(28) 0.001276 849.3 949.6
940(28) 0.001276 849.3 948.4
957(28) 0.001276 849.4 946.5
909(27) 0.001372 849.5 943.9
934(28) 0.001276 849.5 940.7
924(28) 0.001276 849.6 936.9
908(27) 0.001372 849.7 932.8
941(28) 0.001276 849.7 928.3
893(27) 0.001372 849.8 923.8
908(27) 0.001372 849.9 919.3
892(27) 0.001372 850.0 915.0
870(27) 0.001372 850.0 911.1
925(28) 0.001276 850.1 907.5
901(27) 0.001372 850.2 904.4
895(27) 0.001372 850.2 901.9
901(27) 0.001372 850.3 900.1
879(27) 0.001372 850.4 899.1
909(27) 0.001372 850.5 898.9
864(27) 0.001372 850.5 899.5
897(27) 0.001372 850.6 901.1
905(27) 0.001372 850.7 903.7
908(27) 0.001372 850.8 907.4
911(27) 0.001372 850.8 912.1
896(27) 0.001372 850.9 918.0
905(27) 0.001372 851.0 925.3
960(28) 0.001276 851.1 933.7
972(28) 0.001276 851.1 943.4
970(28) 0.001276 851.2 954.4
947(28) 0.001276 851.3 966.6
985(28) 0.001276 851.4 980.1
1016(29) 0.001189 851.4 994.9
1005(29) 0.001189 851.5 1010.5
1034(29) 0.001189 851.6 1027.0
1082(30) 0.001111 851.7 1044.2
1059(30) 0.001111 851.8 1061.8
1076(30) 0.001111 851.8 1079.6
1112(30) 0.001111 851.9 1097.4
1154(31) 0.001041 852.0 1114.8
1107(30) 0.001111 852.1 1131.5
1141(31) 0.001041 852.2 1147.2
1219(32) 0.000977 852.2 1161.5
1224(32) 0.000977 852.3 1174.2
1240(32) 0.000977 852.4 1185.0
1201(31) 0.001041 852.5 1193.9
1215(32) 0.000977 852.6 1200.8
1240(32) 0.000977 852.7 1205.9
1221(32) 0.000977 852.7 1209.3
1241(32) 0.000977 852.8 1211.3
1222(32) 0.000977 852.9 1212.1
1260(32) 0.000977 853.0 1211.9
1293(33) 0.000918 853.1 1210.8
1264(32) 0.000977 853.2 1209.0
1187(31) 0.001041 853.3 1206.5
1185(31) 0.001041 853.3 1203.5
1269(32) 0.000977 853.4 1199.9
1212(32) 0.000977 853.5 1195.8
1181(31) 0.001041 853.6 1191.1
1207(32) 0.000977 853.7 1185.7
1230(32) 0.000977 853.8 1179.5
1226(32) 0.000977 853.9 1172.5
1186(31) 0.001041 853.9 1164.7
1187(31) 0.001041 854.0 1156.1
1146(31) 0.001041 854.1 1147.0
1130(30) 0.001111 854.2 1137.3
1150(31) 0.001041 854.3 1127.2
1179(31) 0.001041 854.4 1116.8
1126(30) 0.001111 854.5 1106.4
1060(30) 0.001111 854.6 1095.8
1064(30) 0.001111 854.6 1085.3
1081(30) 0.001111 854.7 1075.0
1081(30) 0.001111 854.8 1065.0
1091(30) 0.001111 854.9 1055.3
996(29) 0.001189 855.0 1046.2
995(23) 0.001890 855.1 1037.7
1006(30) 0.001111 855.2 1029.9
1046(30) 0.001111 855.3 1022.9
1031(30) 0.001111 855.4 1016.7
935(28) 0.001276 855.5 1011.5
959(29) 0.001189 855.5 1007.3
951(29) 0.001189 855.6 1004.2
957(29) 0.001189 855.7 1002.5
1007(30) 0.001111 855.8 1002.0
987(29) 0.001189 855.9 1002.9
996(29) 0.001189 856.0 1005.1
1025(30) 0.001111 856.1 1008.8
1003(29) 0.001189 856.2 1013.8
1012(30) 0.001111 856.3 1020.1
1073(30) 0.001111 856.4 1027.4
1037(30) 0.001111 856.5 1035.7
1060(30) 0.001111 856.6 1044.8
1064(30) 0.001111 856.6 1054.4
1089(31) 0.001041 856.7 1064.2
1077(31) 0.001041 856.8 1074.1
1081(31) 0.001041 856.9 1083.7
1107(31) 0.001041 857.0 1092.8
1158(32) 0.000977 857.1 1101.2
1112(31) 0.001041 857.2 1108.5
1144(31) 0.001041 857.3 1114.5
1127(31) 0.001041 857.4 1119.0
1156(32) 0.000977 857.5 1121.8
1151(32) 0.000977 857.6 1122.8
1113(31) 0.001041 857.7 1121.8
1123(31) 0.001041 857.8 1119.1
1096(31) 0.001041 857.8 1114.7
1187(32) 0.000977 857.9 1108.8
1151(32) 0.000977 858.0 1101.8
1120(31) 0.001041 858.1 1093.9
1091(31) 0.001041 858.2 1085.4
1093(31) 0.001041 858.3 1076.5
1065(30) 0.001111 858.4 1067.4
1118(31) 0.001041 858.5 1058.5
1085(31) 0.001041 858.6 1049.8
1060(30) 0.001111 858.7 1041.5
1008(30) 0.001111 858.8 1033.7
997(29) 0.001189 858.9 1026.4
964(29) 0.001189 859.0 1019.8
939(29) 0.001189 859.0 1013.8
997(29) 0.001189 859.1 1008.6
950(29) 0.001189 859.2 1004.1
944(29) 0.001189 859.3 1000.4
997(29) 0.001189 859.4 997.5
1009(30) 0.001111 859.5 995.5
1013(30) 0.001111 859.6 994.4
930(28) 0.001276 859.7 994.1
976(29) 0.001189 859.8 994.7
1008(30) 0.001111 859.9 996.2
967(29) 0.001189 860.0 998.5
1006(30) 0.001111 860.1 1001.6
1043(30) 0.001111 860.1 1005.4
995(29) 0.001189 860.2 1009.7
1049(30) 0.001111 860.3 1014.4
1093(31) 0.001041 860.4 1019.4
1125(31) 0.001041 860.5 1024.4
1050(30) 0.001111 860.6 1029.3
1066(30) 0.001111 860.7 1033.9
1108(31) 0.001041 860.8 1038.1
1003(29) 0.001189 860.9 1041.7
1075(31) 0.001041 861.0 1044.7
1140(31) 0.001041 861.0 1046.9
1040(30) 0.001111 861.1 1048.2
1071(30) 0.001111 861.2 1048.5
1065(30) 0.001111 861.3 1047.9
1087(31) 0.001041 861.4 1046.3
1080(31) 0.001041 861.5 1043.8
1062(30) 0.001111 861.6 1040.3
1053(30) 0.001111 861.7 1036.1
1062(30) 0.001111 861.8 1031.2
1069(30) 0.001111 861.8 1026.0
1056(30) 0.001111 861.9 1020.5
1005(30) 0.001111 862.0 1015.1
1050(30) 0.001111 862.1 1009.8
1065(30) 0.001111 862.2 1004.9
971(29) 0.001189 862.3 1000.5
969(29) 0.001189 862.4 996.8
980(29) 0.001189 862.4 993.8
1030(30) 0.001111 862.5 991.6
959(29) 0.001189 862.6 990.3
981(29) 0.001189 862.7 989.8
962(29) 0.001189 862.8 990.2
959(29) 0.001189 862.9 991.4
991(29) 0.001189 862.9 993.4
1012(30) 0.001111 863.0 996.0
1049(30) 0.001111 863.1 999.2
1005(30) 0.001111 863.2 1003.0
970(29) 0.001189 863.3 1007.3
988(29) 0.001189 863.4 1011.8
998(29) 0.001189 863.4 1016.5
998(29) 0.001189 863.5 1021.2
1015(30) 0.001111 863.6 1026.0
1005(30) 0.001111 863.7 1030.6
1050(30) 0.001111 863.8 1035.1
1047(30) 0.001111 863.9 1039.4
1061(30) 0.001111 863.9 1043.5
1020(30) 0.001111 864.0 1047.3
1004(29) 0.001189 864.1 1050.8
1093(30) 0.001111 864.2 1054.2
1091(30) 0.001111 864.2 1057.4
1068(29) 0.001189 864.3 1060.3
1130(30) 0.001111 864.4 1063.0
1167(31) 0.001041 864.5 1065.4
1081(30) 0.001111 864.6 1067.7
1060(29) 0.001189 864.6 1069.8
1054(29) 0.001189 864.7 1071.6
1066(29) 0.001189 864.8 1073.3
1093(30) 0.001111 864.9 1074.7
1099(30) 0.001111 864.9 1075.9
1128(30) 0.001111 865.0 1076.9
1070(29) 0.001189 865.1 1077.7
1120(30) 0.001111 865.2 1078.3
1090(30) 0.001111 865.2 1078.7
1109(30) 0.001111 865.3 1079.1
1103(30) 0.001111 865.4 1079.5
1105(30) 0.001111 865.4 1079.8
1143(30) 0.001111 865.5 1080.4
1079(30) 0.001111 865.6 1081.1
1073(30) 0.001111 865.6 1081.7
1056(29) 0.001189 865.7 1082.3
1105(30) 0.001111 865.8 1083.0
1114(30) 0.001111 865.9 1083.6
1061(29) 0.001189 865.9 1083.9
1046(29) 0.001189 866.0 1084.1
1080(30) 0.001111 866.1 1083.7
1068(29) 0.001189 866.1 1082.7
1079(30) 0.001111 866.2 1081.1
1070(29) 0.001189 866.3 1078.6
967(28) 0.001276 866.3 1075.4
1044(29) 0.001189 866.4 1071.2
1022(29) 0.001189 866.4 1066.4
988(28) 0.001276 866.5 1060.7
1019(29) 0.001189 866.6 1054.4
1026(29) 0.001189 866.6 1047.7
1040(29) 0.001189 866.7 1040.7
1039(29) 0.001189 866.8 1033.4
1038(29) 0.001189 866.8 1026.2
987(28) 0.001276 866.9 1019.0
1007(29) 0.001189 866.9 1012.1
997(28) 0.001276 867.0 1005.6
951(28) 0.001276 867.0 999.5
960(28) 0.001276 867.1 993.9
953(28) 0.001276 867.2 989.0
962(28) 0.001276 867.2 984.7
919(27) 0.001372 867.3 981.2
954(28) 0.001276 867.3 978.3
1003(29) 0.001189 867.4 976.3
992(28) 0.001276 867.4 974.9
933(28) 0.001276 867.5 974.2
1011(29) 0.001189 867.5 974.0
952(28) 0.001276 867.6 974.6
943(28) 0.001276 867.6 975.5
966(28) 0.001276 867.7 976.9
930(28) 0.001276 867.7 978.5
959(28) 0.001276 867.8 980.4
938(28) 0.001276 867.8 982.5
968(28) 0.001276 867.9 984.7
1007(29) 0.001189 867.9 986.9
977(28) 0.001276 868.0 989.2
1031(29) 0.001189 868.0 991.3
959(28) 0.001276 868.1 993.5
973(28) 0.001276 868.1 995.5
981(28) 0.001276 868.2 997.4
1004(29) 0.001189 868.2 999.2
1041(29) 0.001189 868.2 1000.7
1034(29) 0.001189 868.3 1002.2
1056(29) 0.001189 868.3 1003.5
1043(29) 0.001189 868.4 1004.7
1001(29) 0.001189 868.4 1005.8
992(28) 0.001276 868.4 1006.8
975(28) 0.001276 868.5 1007.9
1027(29) 0.001189 868.5 1009.0
1017(29) 0.001189 868.6 1010.1
1080(30) 0.001111 868.6 1011.4
993(28) 0.001276 868.6 1012.9
1022(29) 0.001189 868.7 1014.6
1063(29) 0.001189 868.7 1016.5
1033(29) 0.001189 868.7 1018.9
1084(30) 0.001111 868.8 1021.6
985(28) 0.001276 868.8 1024.7
970(28) 0.001276 868.8 1028.3
1056(29) 0.001189 868.9 1032.4
1016(29) 0.001189 868.9 1037.1
1028(29) 0.001189 868.9 1042.3
1046(29) 0.001189 868.9 1048.0
1026(29) 0.001189 869.0 1054.2
1053(29) 0.001189 869.0 1060.9
1025(29) 0.001189 869.0 1068.1
1123(30) 0.001111 869.0 1075.6
1074(30) 0.001111 869.1 1083.5
1055(29) 0.001189 869.1 1091.5
1028(29) 0.001189 869.1 1099.7
1104(30) 0.001111 869.1 1108.0
1123(30) 0.001111 869.2 1116.2
1105(30) 0.001111 869.2 1124.3
1105(30) 0.001111 869.2 1132.1
1121(43) 0.000541 869. 1140.
1108(29) 0.001189 869.2 1146.5
1125(30) 0.001111 869.2 1153.0
1133(30) 0.001111 869.3 1158.8
1170(30) 0.001111 869.3 1163.8
1141(30) 0.001111 869.3 1168.0
1153(30) 0.001111 869.3 1171.3
1137(30) 0.001111 869.3 1173.7
1143(30) 0.001111 869.3 1175.1
1132(30) 0.001111 869.3 1175.6
1166(30) 0.001111 869.3 1175.2
1140(30) 0.001111 869.4 1173.9
1113(30) 0.001111 869.4 1171.8
1144(30) 0.001111 869.4 1168.8
1161(30) 0.001111 869.4 1165.1
1157(30) 0.001111 869.4 1160.7
1144(30) 0.001111 869.4 1155.8
1189(30) 0.001111 869.4 1150.4
1159(30) 0.001111 869.4 1144.7
1147(30) 0.001111 869.4 1138.8
1110(29) 0.001189 869.4 1132.9
1145(30) 0.001111 869.4 1127.0
1095(29) 0.001189 869.4 1121.3
1111(29) 0.001189 869.4 1115.8
1087(29) 0.001189 869.4 1110.8
1090(29) 0.001189 869.4 1106.1
1067(29) 0.001189 869.4 1102.0
1086(29) 0.001189 869.4 1098.2
1101(29) 0.001189 869.4 1095.0
1070(29) 0.001189 869.4 1092.1
1075(29) 0.001189 869.4 1089.6
1068(29) 0.001189 869.4 1087.5
1077(29) 0.001189 869.4 1085.6
1096(29) 0.001189 869.4 1084.0
1048(29) 0.001189 869.4 1082.5
1088(29) 0.001189 869.3 1081.1
1090(29) 0.001189 869.3 1079.9
1083(29) 0.001189 869.3 1078.7
1132(30) 0.001111 869.3 1077.6
1080(29) 0.001189 869.3 1076.7
1095(29) 0.001189 869.3 1075.9
1053(29) 0.001189 869.3 1075.2
1090(29) 0.001189 869.2 1074.8
1053(29) 0.001189 869.2 1074.5
1061(29) 0.001189 869.2 1074.5
1118(30) 0.001111 869.2 1074.7
1132(30) 0.001111 869.2 1075.1
1120(30) 0.001111 869.2 1075.7
1124(30) 0.001111 869.1 1076.6
1106(29) 0.001189 869.1 1077.7
1043(29) 0.001189 869.1 1078.9
1051(29) 0.001189 869.1 1080.3
1064(29) 0.001189 869.0 1081.8
1055(29) 0.001189 869.0 1083.4
1061(29) 0.001189 869.0 1085.2
1080(29) 0.001189 869.0 1086.9
1122(30) 0.001111 868.9 1088.8
1041(29) 0.001189 868.9 1090.6
1101(29) 0.001189 868.9 1092.5
1087(29) 0.001189 868.9 1094.5
1057(29) 0.001189 868.8 1096.5
1107(29) 0.001189 868.8 1098.5
1101(29) 0.001189 868.8 1100.4
1077(29) 0.001189 868.7 1102.4
1105(29) 0.001189 868.7 1104.2
1085(29) 0.001189 868.7 1105.9
1083(29) 0.001189 868.6 1107.5
1068(29) 0.001189 868.6 1108.8
1055(29) 0.001189 868.6 1109.8
1085(29) 0.001189 868.5 1110.5
1103(29) 0.001189 868.5 1110.7
1131(30) 0.001111 868.4 1110.4
1107(29) 0.001189 868.4 1109.6
1126(30) 0.001111 868.4 1108.2
1121(30) 0.001111 868.3 1106.2
1072(29) 0.001189 868.3 1103.5
1055(29) 0.001189 868.2 1100.2
1050(29) 0.001189 868.2 1096.3
1081(29) 0.001189 868.2 1091.9
1090(29) 0.001189 868.1 1087.0
1075(29) 0.001189 868.1 1081.6
1040(29) 0.001189 868.0 1075.8
1042(29) 0.001189 868.0 1069.8
1025(28) 0.001276 867.9 1063.4
1083(29) 0.001189 867.9 1056.9
1092(29) 0.001189 867.8 1050.3
1015(28) 0.001276 867.8 1043.6
1015(28) 0.001276 867.7 1036.9
1053(29) 0.001189 867.7 1030.2
1064(29) 0.001189 867.6 1023.6
1003(28) 0.001276 867.6 1017.2
1046(29) 0.001189 867.5 1010.9
1012(28) 0.001276 867.5 1004.8
1002(28) 0.001276 867.4 999.0
1008(28) 0.001276 867.4 993.5
1012(28) 0.001276 867.3 988.3
1017(28) 0.001276 867.3 983.5
988(28) 0.001276 867.2 979.0
984(28) 0.001276 867.1 974.9
986(28) 0.001276 867.1 971.3
977(23) 0.001890 867.0 968.1
990(28) 0.001276 867.0 965.4
983(28) 0.001276 866.9 963.2
1017(28) 0.001276 866.8 961.5
967(28) 0.001276 866.8 960.3
931(27) 0.001372 866.7 959.6
979(28) 0.001276 866.7 959.5
973(28) 0.001276 866.6 959.9
933(27) 0.001372 866.5 960.7
936(27) 0.001372 866.5 962.1
959(27) 0.001372 866.4 964.0
972(28) 0.001276 866.3 966.3
1000(28) 0.001276 866.3 969.0
1012(28) 0.001276 866.2 972.2
1020(28) 0.001276 866.1 975.6
1041(29) 0.001189 866.1 979.5
1054(29) 0.001189 866.0 983.6
1040(29) 0.001189 866.0 987.9
1036(28) 0.001276 865.9 992.4
1051(29) 0.001189 865.8 997.0
1035(28) 0.001276 865.7 1001.6
1011(28) 0.001276 865.7 1006.3
1044(29) 0.001189 865.6 1010.9
1080(29) 0.001189 865.5 1015.3
1067(29) 0.001189 865.5 1019.6
1079(29) 0.001189 865.4 1023.7
1079(29) 0.001189 865.3 1027.4
1058(29) 0.001189 865.3 1030.9
1081(29) 0.001189 865.2 1034.0
1038(29) 0.001189 865.1 1036.8
1080(29) 0.001189 865.0 1039.2
1112(29) 0.001189 865.0 1041.2
1096(29) 0.001189 864.9 1042.8
1101(29) 0.001189 864.8 1044.1
1074(29) 0.001189 864.7 1044.9
1078(29) 0.001189 864.7 1045.3
1092(29) 0.001189 864.6 1045.4
1069(29) 0.001189 864.5 1045.1
1097(29) 0.001189 864.5 1044.4
1124(30) 0.001111 864.4 1043.4
1097(29) 0.001189 864.3 1042.0
1119(30) 0.001111 864.2 1040.4
1084(29) 0.001189 864.2 1038.4
1071(29) 0.001189 864.1 1036.3
1055(29) 0.001189 864.0 1033.9
1090(29) 0.001189 863.9 1031.4
1058(29) 0.001189 863.9 1028.7
1030(28) 0.001276 863.8 1025.8
1026(28) 0.001276 863.7 1022.9
1041(29) 0.001189 863.6 1020.0
1002(28) 0.001276 863.6 1017.1
1031(28) 0.001276 863.5 1014.2
1001(28) 0.001276 863.4 1011.4
990(28) 0.001276 863.3 1008.8
975(28) 0.001276 863.2 1006.3
998(28) 0.001276 863.2 1004.1
986(28) 0.001276 863.1 1002.0
997(28) 0.001276 863.0 1000.3
1003(28) 0.001276 862.9 998.7
989(28) 0.001276 862.9 997.5
984(28) 0.001276 862.8 996.5
982(28) 0.001276 862.7 995.8
954(27) 0.001372 862.6 995.4
974(28) 0.001276 862.6 995.2
973(28) 0.001276 862.5 995.2
970(28) 0.001276 862.4 995.3
1008(28) 0.001276 862.3 995.6
1033(28) 0.001276 862.3 996.1
1017(28) 0.001276 862.2 996.6
1017(28) 0.001276 862.1 997.2
1033(28) 0.001276 862.0 997.8
969(28) 0.001276 862.0 998.4
986(28) 0.001276 861.9 998.9
998(28) 0.001276 861.8 999.4
995(28) 0.001276 861.8 999.8
980(28) 0.001276 861.7 1000.0
975(28) 0.001276 861.6 1000.1
991(28) 0.001276 861.5 1000.0
952(27) 0.001372 861.5 999.8
949(27) 0.001372 861.4 999.3
986(28) 0.001276 861.3 998.7
968(28) 0.001276 861.3 998.0
987(28) 0.001276 861.2 997.1
989(28) 0.001276 861.1 996.1
994(28) 0.001276 861.1 995.1
979(28) 0.001276 861.0 994.0
1027(28) 0.001276 860.9 993.0
973(28) 0.001276 860.9 991.9
951(27) 0.001372 860.8 991.0
986(28) 0.001276 860.7 990.3
940(27) 0.001372 860.7 989.7
952(27) 0.001372 860.6 989.3
943(27) 0.001372 860.5 989.2
961(27) 0.001372 860.5 989.4
975(28) 0.001276 860.4 989.8
960(27) 0.001372 860.4 990.7
950(27) 0.001372 860.3 991.8
985(28) 0.001276 860.2 993.4
983(28) 0.001276 860.2 995.3
1002(28) 0.001276 860.1 997.6
989(28) 0.001276 860.1 1000.3
953(28) 0.001276 860.0 1003.4
963(28) 0.001276 860.0 1006.9
963(28) 0.001276 859.9 1010.8
974(28) 0.001276 859.9 1015.1
988(28) 0.001276 859.8 1019.8
993(28) 0.001276 859.8 1024.8
987(28) 0.001276 859.7 1030.2
1034(29) 0.001189 859.7 1035.9
1023(29) 0.001189 859.6 1041.9
1044(29) 0.001189 859.6 1048.1
1004(29) 0.001189 859.5 1054.6
1017(29) 0.001189 859.5 1061.3
1020(29) 0.001189 859.4 1068.2
1031(29) 0.001189 859.4 1075.2
1063(29) 0.001189 859.4 1082.2
1089(30) 0.001111 859.3 1089.3
1084(30) 0.001111 859.3 1096.4
1151(31) 0.001041 859.3 1103.3
1106(30) 0.001111 859.2 1110.2
1102(30) 0.001111 859.2 1116.8
1076(30) 0.001111 859.2 1123.1
1102(30) 0.001111 859.1 1129.2
1146(30) 0.001111 859.1 1134.9
1147(30) 0.001111 859.1 1140.2
1137(30) 0.001111 859.1 1145.1
1109(30) 0.001111 859.0 1149.4
1147(30) 0.001111 859.0 1153.3
1162(31) 0.001041 859.0 1156.7
1179(31) 0.001041 859.0 1159.5
1150(31) 0.001041 859.0 1161.8
1148(30) 0.001111 858.9 1163.6
1136(30) 0.001111 858.9 1164.8
1160(31) 0.001041 858.9 1165.4
1160(31) 0.001041 858.9 1165.5
1131(30) 0.001111 858.9 1165.1
1136(30) 0.001111 858.9 1164.2
1155(31) 0.001041 858.9 1162.8
1205(31) 0.001041 858.9 1160.9
1134(30) 0.001111 858.9 1158.6
1159(31) 0.001041 858.9 1155.8
1213(31) 0.001041 858.9 1152.6
1138(30) 0.001111 858.9 1149.0
1152(31) 0.001041 858.9 1145.1
1094(30) 0.001111 859.0 1140.9
1126(30) 0.001111 859.0 1136.4
1075(30) 0.001111 859.0 1131.6
1104(30) 0.001111 859.0 1126.6
1111(30) 0.001111 859.0 1121.4
1134(30) 0.001111 859.1 1116.1
1126(30) 0.001111 859.1 1110.6
1107(30) 0.001111 859.1 1105.0
1114(30) 0.001111 859.1 1099.3
1090(30) 0.001111 859.2 1093.7
1097(30) 0.001111 859.2 1088.0
1120(30) 0.001111 859.3 1082.4
1120(30) 0.001111 859.3 1076.8
1070(29) 0.001189 859.4 1071.4
1095(30) 0.001111 859.4 1066.1
1098(30) 0.001111 859.5 1060.9
1049(29) 0.001189 859.5 1055.9
1107(30) 0.001111 859.6 1051.1
1058(29) 0.001189 859.6 1046.5
1068(29) 0.001189 859.7 1042.2
1043(29) 0.001189 859.8 1038.0
1041(29) 0.001189 859.8 1034.1
1047(29) 0.001189 859.9 1030.5
1044(29) 0.001189 860.0 1027.1
1054(29) 0.001189 860.1 1024.0
1030(29) 0.001189 860.1 1021.2
1043(29) 0.001189 860.2 1018.6
1009(29) 0.001189 860.3 1016.3
1038(29) 0.001189 860.4 1014.3
1031(29) 0.001189 860.5 1012.6
1018(29) 0.001189 860.6 1011.2
1048(29) 0.001189 860.7 1010.0
1030(29) 0.001189 860.8 1009.2
1032(29) 0.001189 860.9 1008.7
1007(29) 0.001189 861.0 1008.5
1087(30) 0.001111 861.2 1008.7
1052(29) 0.001189 861.3 1009.2
1032(29) 0.001189 861.4 1010.1
1032(29) 0.001189 861.5 1011.3
1010(29) 0.001189 861.7 1012.8
1014(29) 0.001189 861.8 1014.8
1041(29) 0.001189 862.0 1017.1
1018(29) 0.001189 862.1 1019.7
1053(29) 0.001189 862.2 1022.7
1036(29) 0.001189 862.4 1026.1
1055(29) 0.001189 862.6 1029.7
1057(29) 0.001189 862.7 1033.7
1079(30) 0.001111 862.9 1037.9
1065(29) 0.001189 863.1 1042.5
1043(29) 0.001189 863.2 1047.3
1087(30) 0.001111 863.4 1052.3
1122(30) 0.001111 863.6 1057.5
1061(29) 0.001189 863.8 1062.8
1121(30) 0.001111 864.0 1068.3
1105(30) 0.001111 864.2 1073.8
1111(30) 0.001111 864.4 1079.5
1108(30) 0.001111 864.6 1085.1
1092(30) 0.001111 864.8 1090.7
1120(30) 0.001111 865.0 1096.2
1107(30) 0.001111 865.3 1101.6
1092(30) 0.001111 865.5 1106.8
1086(30) 0.001111 865.7 1111.9
1101(30) 0.001111 866.0 1116.7
1116(30) 0.001111 866.2 1121.2
1147(31) 0.001041 866.4 1125.4
1124(30) 0.001111 866.7 1129.3
1168(31) 0.001041 867.0 1132.8
1157(31) 0.001041 867.2 1135.9
1118(30) 0.001111 867.5 1138.7
1144(31) 0.001041 867.8 1141.1
1167(31) 0.001041 868.1 1143.1
1173(31) 0.001041 868.3 1144.7
1159(31) 0.001041 868.6 1146.0
1129(31) 0.001041 868.9 1146.9
1142(31) 0.001041 869.2 1147.5
1119(30) 0.001111 869.5 1147.8
1148(31) 0.001041 869.9 1147.9
1174(31) 0.001041 870.2 1147.6
1159(31) 0.001041 870.5 1147.2
1154(31) 0.001041 870.9 1146.6
1136(31) 0.001041 871.2 1145.7
1128(31) 0.001041 871.5 1144.7
1139(31) 0.001041 871.9 1143.6
1146(31) 0.001041 872.3 1142.2
1165(31) 0.001041 872.6 1140.8
1144(31) 0.001041 873.0 1139.2
1126(31) 0.001041 873.4 1137.5
1149(31) 0.001041 873.8 1135.6
1134(31) 0.001041 874.2 1133.6
1099(30) 0.001111 874.6 1131.5
1095(30) 0.001111 875.0 1129.3
1139(31) 0.001041 875.4 1126.9
1159(31) 0.001041 875.8 1124.4
1184(31) 0.001041 876.2 1121.8
1128(31) 0.001041 876.7 1119.0
1086(30) 0.001111 877.1 1116.2
1127(31) 0.001041 877.6 1113.2
1107(30) 0.001111 878.0 1110.1
1063(30) 0.001111 878.5 1107.0
1089(30) 0.001111 879.0 1103.7
1095(30) 0.001111 879.4 1100.5
1049(29) 0.001189 879.9 1097.1
1059(30) 0.001111 880.4 1093.8
1086(30) 0.001111 880.9 1090.4
1093(30) 0.001111 881.5 1087.0
1092(30) 0.001111 882.0 1083.7
1091(30) 0.001111 882.5 1080.3
1107(30) 0.001111 883.0 1077.0
1061(30) 0.001111 883.6 1073.7
1060(30) 0.001111 884.1 1070.5
1065(30) 0.001111 884.7 1067.3
1036(29) 0.001189 885.3 1064.2
1055(30) 0.001111 885.8 1061.1
1067(30) 0.001111 886.4 1058.1
1082(30) 0.001111 887.0 1055.2
1041(29) 0.001189 887.6 1052.3
1030(29) 0.001189 888.3 1049.5
1054(30) 0.001111 888.9 1046.8
1064(30) 0.001111 889.5 1044.2
1079(30) 0.001111 890.1 1041.6
1077(30) 0.001111 890.8 1039.1
1017(29) 0.001189 891.5 1036.6
982(29) 0.001189 892.1 1034.3
1011(29) 0.001189 892.8 1032.0
994(29) 0.001189 893.5 1029.8
1018(29) 0.001189 894.2 1027.7
1034(29) 0.001189 894.9 1025.7
1012(29) 0.001189 895.6 1023.8
1026(29) 0.001189 896.3 1022.0
1062(30) 0.001111 897.1 1020.3
1072(30) 0.001111 897.8 1018.6
1016(29) 0.001189 898.6 1017.2
1005(29) 0.001189 899.4 1015.8
1036(29) 0.001189 900.1 1014.5
1053(30) 0.001111 900.9 1013.4
1062(30) 0.001111 901.7 1012.4
1021(29) 0.001189 902.5 1011.6
1029(29) 0.001189 903.3 1010.9
1022(29) 0.001189 904.2 1010.4
1029(29) 0.001189 905.0 1010.0
1040(29) 0.001189 905.9 1009.8
1035(29) 0.001189 906.7 1009.8
1029(29) 0.001189 907.6 1010.0
1013(29) 0.001189 908.5 1010.3
1013(29) 0.001189 909.4 1010.9
1014(29) 0.001189 910.3 1011.6
992(29) 0.001189 911.2 1012.6
994(29) 0.001189 912.2 1013.8
1020(29) 0.001189 913.1 1015.2
1043(29) 0.001189 914.1 1016.8
1011(29) 0.001189 915.0 1018.6
1005(29) 0.001189 916.0 1020.7
1020(29) 0.001189 917.0 1023.0
1040(29) 0.001189 918.0 1025.5
1060(30) 0.001111 919.0 1028.2
1089(30) 0.001111 920.0 1031.2
1059(24) 0.001736 921.1 1034.4
1042(30) 0.001111 922.1 1037.8
1015(29) 0.001189 923.2 1041.4
1044(30) 0.001111 924.3 1045.3
1080(30) 0.001111 925.4 1049.3
1051(30) 0.001111 926.5 1053.5
1004(29) 0.001189 927.6 1058.0
1022(29) 0.001189 928.7 1062.6
1066(30) 0.001111 929.9 1067.4
1065(30) 0.001111 931.0 1072.3
1077(30) 0.001111 932.2 1077.4
1091(30) 0.001111 933.4 1082.6
1114(31) 0.001041 934.6 1088.0
1107(30) 0.001111 935.8 1093.5
1104(30) 0.001111 937.0 1099.0
1109(31) 0.001041 938.3 1104.7
1106(30) 0.001111 939.5 1110.4
1094(30) 0.001111 940.8 1116.1
1076(30) 0.001111 942.1 1121.9
1084(30) 0.001111 943.4 1127.7
1099(30) 0.001111 944.7 1133.5
1141(31) 0.001041 946.0 1139.3
1152(31) 0.001041 947.4 1145.1
1152(31) 0.001041 948.7 1150.8
1226(32) 0.000977 950.1 1156.5
1214(32) 0.000977 951.5 1162.1
1199(32) 0.000977 952.9 1167.6
1190(32) 0.000977 954.3 1173.1
1170(31) 0.001041 955.8 1178.4
1173(31) 0.001041 957.2 1183.6
1157(31) 0.001041 958.7 1188.7
1140(31) 0.001041 960.2 1193.7
1199(32) 0.000977 961.7 1198.6
1230(32) 0.000977 963.2 1203.3
1215(32) 0.000977 964.7 1207.8
1206(32) 0.000977 966.3 1212.2
1212(32) 0.000977 967.8 1216.4
1246(32) 0.000977 969.4 1220.5
1232(32) 0.000977 971.0 1224.4
1263(32) 0.000977 972.6 1228.2
1265(32) 0.000977 974.3 1231.8
1238(32) 0.000977 975.9 1235.2
1260(32) 0.000977 977.6 1238.5
1253(32) 0.000977 979.3 1241.6
1232(32) 0.000977 981.0 1244.6
1192(32) 0.000977 982.7 1247.5
1267(32) 0.000977 984.4 1250.3
1297(33) 0.000918 986.2 1252.9
1263(32) 0.000977 988.0 1255.4
1270(32) 0.000977 989.8 1257.8
1290(33) 0.000918 991.6 1260.1
1292(33) 0.000918 993.4 1262.4
1279(33) 0.000918 995.2 1264.5
1291(33) 0.000918 997.1 1266.6
1264(32) 0.000977 999.0 1268.5
1233(32) 0.000977 1000.9 1270.4
1251(32) 0.000977 1002.8 1272.2
1271(33) 0.000918 1004.8 1274.0
1303(33) 0.000918 1006.7 1275.6
1296(33) 0.000918 1008.7 1277.2
1260(32) 0.000977 1010.7 1278.6
1241(32) 0.000977 1012.7 1280.0
1203(32) 0.000977 1014.8 1281.3
1221(32) 0.000977 1016.8 1282.4
1226(32) 0.000977 1018.9 1283.5
1204(32) 0.000977 1021.0 1284.4
1221(32) 0.000977 1023.2 1285.2
1249(32) 0.000977 1025.3 1285.8
1235(32) 0.000977 1027.5 1286.3
1220(32) 0.000977 1029.7 1286.7
1241(32) 0.000977 1031.9 1286.9
1253(32) 0.000977 1034.1 1286.9
1266(32) 0.000977 1036.3 1286.9
1236(32) 0.000977 1038.6 1286.6
1243(32) 0.000977 1040.9 1286.3
1285(33) 0.000918 1043.2 1285.7
1270(32) 0.000977 1045.6 1285.1
1228(32) 0.000977 1047.9 1284.3
1247(32) 0.000977 1050.3 1283.5
1238(32) 0.000977 1052.7 1282.5
1228(32) 0.000977 1055.2 1281.4
1236(32) 0.000977 1057.6 1280.3
1242(32) 0.000977 1060.1 1279.1
1262(32) 0.000977 1062.6 1277.8
1258(32) 0.000977 1065.1 1276.5
1249(32) 0.000977 1067.6 1275.2
1222(32) 0.000977 1070.2 1273.8
1220(32) 0.000977 1072.8 1272.4
1202(32) 0.000977 1075.4 1271.1
1230(32) 0.000977 1078.1 1269.8
1267(32) 0.000977 1080.7 1268.5
1237(32) 0.000977 1083.4 1267.2
1252(32) 0.000977 1086.1 1266.0
1244(32) 0.000977 1088.9 1264.9
1232(32) 0.000977 1091.6 1263.8
1256(32) 0.000977 1094.4 1262.8
1292(33) 0.000918 1097.2 1261.8
1278(33) 0.000918 1100.1 1261.0
1258(32) 0.000977 1102.9 1260.2
1266(32) 0.000977 1105.8 1259.6
1252(33) 0.000918 1108.7 1259.1
1248(33) 0.000918 1111.7 1258.6
1238(33) 0.000918 1114.7 1258.3
1258(33) 0.000918 1117.7 1258.1
1253(33) 0.000918 1120.7 1258.1
1248(33) 0.000918 1123.7 1258.1
1274(33) 0.000918 1126.8 1258.3
1264(33) 0.000918 1129.9 1258.7
1229(33) 0.000918 1133.0 1259.1
1269(33) 0.000918 1136.2 1259.8
1278(33) 0.000918 1139.4 1260.5
1277(33) 0.000918 1142.6 1261.5
1285(33) 0.000918 1145.8 1262.5
1282(33) 0.000918 1149.1 1263.8
1313(34) 0.000865 1152.4 1265.2
1264(33) 0.000918 1155.7 1266.7
1302(34) 0.000865 1159.1 1268.5
1310(34) 0.000865 1162.5 1270.4
1253(33) 0.000918 1165.9 1272.5
1318(34) 0.000865 1169.3 1274.7
1298(34) 0.000865 1172.8 1277.1
1323(34) 0.000865 1176.3 1279.7
1303(34) 0.000865 1179.8 1282.5
1271(33) 0.000918 1183.4 1285.5
1269(33) 0.000918 1187.0 1288.6
1260(33) 0.000918 1190.6 1291.9
1298(34) 0.000865 1194.3 1295.4
1312(34) 0.000865 1198.0 1299.1
1343(34) 0.000865 1201.7 1302.9
1351(34) 0.000865 1205.4 1307.0
1329(34) 0.000865 1209.2 1311.2
1371(34) 0.000865 1213.0 1315.6
1321(34) 0.000865 1216.9 1320.2
1308(34) 0.000865 1220.7 1324.9
1332(34) 0.000865 1224.6 1329.8
1314(34) 0.000865 1228.6 1334.9
1317(34) 0.000865 1232.6 1340.1
1341(34) 0.000865 1236.6 1345.6
1356(34) 0.000865 1240.6 1351.1
1334(34) 0.000865 1244.7 1356.9
1344(34) 0.000865 1248.8 1362.8
1364(34) 0.000865 1252.9 1368.8
1353(34) 0.000865 1257.1 1375.0
1380(34) 0.000865 1261.3 1381.4
1381(34) 0.000865 1265.5 1387.9
1427(35) 0.000816 1269.8 1394.5
1413(35) 0.000816 1274.1 1401.2
1420(35) 0.000816 1278.5 1408.1
1455(35) 0.000816 1282.8 1415.1
1421(35) 0.000816 1287.3 1422.2
1394(35) 0.000816 1291.7 1429.5
1421(35) 0.000816 1296.2 1436.8
1405(35) 0.000816 1300.7 1444.2
1452(35) 0.000816 1305.3 1451.7
1475(36) 0.000772 1310. 1459.
1491(36) 0.000772 1315. 1467.
1515(36) 0.000772 1319. 1475.
1489(36) 0.000772 1324. 1483.
1478(36) 0.000772 1329. 1490.
1512(36) 0.000772 1333. 1498.
1534(36) 0.000772 1338. 1506.
1542(36) 0.000772 1343. 1514.
1529(36) 0.000772 1348. 1522.
1509(36) 0.000772 1353. 1530.
1516(36) 0.000772 1358. 1538.
1566(37) 0.000730 1363. 1547.
1565(36) 0.000772 1368. 1555.
1586(37) 0.000730 1373. 1563.
1659(37) 0.000730 1378. 1571.
1609(37) 0.000730 1383. 1578.
1570(37) 0.000730 1389. 1586.
1678(38) 0.000693 1394. 1594.
1677(38) 0.000693 1399. 1602.
1668(38) 0.000693 1404. 1610.
1706(38) . . .
1672(38) . . .
1642(37) . . .
1663(38) . . .
1677(38) . . .
1626(37) . . .
1672(38) . . .
1691(38) . . .
1696(38) . . .
1695(38) . . .
1726(38) . . .
1741(38) . . .
1723(38) . . .
1758(38) . . .
1752(38) . . .
1694(38) . . .
1716(38) . . .
1735(38) . . .
1749(38) . . .
1702(38) . . .
1732(38) . . .
1767(39) . . .
1768(39) . . .
1715(38) . . .
1736(38) . . .
1769(39) . . .
1742(55) . . .
1861(57) . . .
1792(56) . . .
1804(56) . . .
1950(58) . . .
1853(57) . . .
1850(57) . . .
1812(56) . . .
1840(56) . . .
1825(56) . . .
1939(58) . . .
1920(58) . . .
1869(57) . . .
1876(57) . . .
1960(58) . . .
1873(57) . . .
1865(57) . . .
1915(58) . . .
1926(58) . . .
1986(58) . . .
1879(57) . . .
1936(58) . . .
1872(57) . . .
1849(57) . . .
1902(57) . . .
1937(58) . . .
1874(57) . . .
1998(59) . . .
1915(58) . . .
1967(58) . . .
1960(58) . . .
1907(57) . . .
2074(60) . . .
1998(59) . . .
1894(57) . . .
2003(59) . . .
2040(59) . . .
2023(59) . . .
1938(58) . . .
1983(58) . . .
2044(59) . . .
2036(59) . . .
2028(59) . . .
1918(58) . . .
2012(59) . . .
1972(58) . . .
1966(58) . . .
1924(58) . . .
2060(59) . . .
2055(59) . . .
2059(59) . . .
2005(59) . . .
2026(59) . . .
2018(59) . . .
1990(59) . . .
1988(58) . . .
2044(59) . . .
2088(60) . . .
2178(61) . . .
2112(60) . . .
2168(61) . . .
2054(59) . . .
2103(60) . . .
2087(60) . . .
2147(61) . . .
2099(60) . . .
2111(60) . . .
2162(61) . . .
2092(60) . . .
2133(60) . . .
2129(60) . . .
2142(60) . . .
2223(62) . . .
2207(61) . . .
2213(61) . . .
2236(62) . . .
2202(61) . . .
2231(62) . . .
2263(62) . . .
2174(61) . . .
2257(62) . . .
2233(62) . . .
2215(61) . . .
2208(61) . . .
2239(62) . . .
2191(61) . . .
2259(62) . . .
2185(61) . . .
2199(61) . . .
2234(62) . . .
2240(62) . . .
2266(62) . . .
2286(62) . . .
2170(61) . . .
2133(60) . . .
2207(61) . . .
2293(62) . . .
2251(62) . . .
2186(61) . . .
2321(63) . . .
_pd_meas_number_of_points        3296
_pd_proc_number_of_points        3296

loop_
_gsas_i100_meas
100.00
65.57
76.37
0.67
0.36
2.09
8.52
10.04
5.96
0.00
17.54
4.37
1.43
0.41
16.09
3.75
7.12
4.76
2.34
12.42
0.27
0.08
0.29
0.02
0.24
0.99
1.93
2.46
3.65
6.49
2.46
1.56
0.98
10.19
0.93
0.08
3.13
0.01
2.95
0.26
0.17
0.08
0.55
0.45
0.49
1.36
0.65
1.73
1.17
0.07
0.36
0.74
3.29
0.01
1.54
0.11
1.62
2.59
3.89
0.01
1.30
0.26
2.23
0.44
0.04
0.83
0.02
0.06
0.18
1.69
0.01
0.51
1.17
0.87
2.02
1.02
0.73
0.43
0.04
0.02
0.35
2.01
0.00
1.84
1.16
0.20
0.15
0.66
1.04
0.06
0.31
0.02
0.00
3.00
0.33
1.45
3.11
1.28
0.81
0.18
0.25
0.10
2.05
0.66
1.20
1.95
0.25
0.18
1.10
0.08
0.06
0.01
0.04
0.68
0.34
1.66
0.20
0.29
2.41
1.46
0.41
0.92
0.37
0.03
0.43
0.14
4.02
0.85
0.17
1.30
0.05
0.35
2.80
0.00
0.04
0.01
0.49
0.00
0.07
0.37
0.32
0.06
0.04
0.00
0.22
0.63
0.01
1.15
0.78
0.09
0.82
0.73
0.28
0.27
1.09
0.72
0.71
0.43
0.31
0.00
0.04
0.54
0.06
0.08
0.39
0.87
0.64
0.65
0.08
0.17
0.00
0.16
0.01
0.01
0.04
0.62
0.19
0.14
0.46
4.68
0.41
0.23
1.27
0.07
0.19
0.25
0.03
0.51
0.35
0.16
0.02
0.13
0.11
0.36
0.14
0.23
0.14
0.20
0.17
0.45
0.39
0.32
0.59
0.11
0.69
0.05
0.00
0.00
0.19
0.03
0.35
1.08
0.03
0.35
0.10
0.02
2.93
0.01
0.05
0.00
0.04
0.13
1.52
0.82
2.02
0.10
0.06
0.15
0.02
0.94
0.37
0.24
0.33
1.60
0.32
0.55
0.24
0.22
0.02
0.37
0.21
0.08
0.04
0.04
0.15
0.91
1.76
0.81
0.40
0.43
0.45
0.02
0.10
0.79
0.04
1.23
0.03
0.15
1.38
0.01
0.49
0.01
0.21
0.23
0.00
2.11
0.21
0.03
0.12
2.76
0.00
0.32
0.07
0.06
0.10
0.42
0.91
0.01
0.50
0.63
0.06
0.00
0.00
0.26
0.74
0.00
1.28
1.92
0.33
0.00
0.65
1.04
0.49
0.16
0.00
0.27
0.69
0.00
0.86
0.35
0.00
0.21
1.00
0.37
1.38
0.42
0.02
0.08
1.37
0.41
0.06
0.90
0.04
0.02
0.03
0.35
0.06
0.09
0.00
1.24
0.10
0.01
0.58
0.43
0.12
0.04
0.14
1.34
0.44
1.39
3.41
0.40
0.15
0.94
0.81
0.43
0.02
0.01
0.21
0.63
0.50
0.64
0.26
0.25
0.02
0.24
0.71
0.22
0.00
0.95
0.08
0.50
0.02
0.16
0.72
0.00
0.26
2.33
1.58
0.03
0.00
0.85
1.28
0.30
0.00
0.40
0.25
0.00
0.52
0.40
3.39
1.42
0.16
0.01
1.46
0.13
0.83
0.01
1.14
0.25
0.27
0.13
0.73
0.01
0.07
0.04
0.49
0.25
0.00
0.21
0.43
0.94
0.13
0.22
1.22
0.10
2.55
1.63
0.02
0.02
0.09
0.02
0.91
0.27
0.89
0.77
0.08
0.01
0.06
0.96
0.24
0.09
0.00
0.51
0.88
0.06
0.68
0.11
1.21
1.10
0.07
1.11
0.29
0.19
0.06
0.05
0.00
0.01
0.04
0.27
0.61
0.13
0.00
0.01
0.69
0.01
0.14
0.32
0.18
0.00
0.38
0.22
0.84
0.03
0.02
0.01
0.43
0.18
0.07
0.01
1.11
2.85
0.36
0.21
0.52
1.15
0.08
0.18
2.05
1.38
0.42
0.01
0.64
0.27
0.05
0.85
0.07
0.00
0.25
0.94
0.17
0.22
0.07
0.10
1.31
2.13
0.13
0.61
0.50
0.05
0.00
0.54
1.70
1.41
0.50
0.42
0.44
0.13
0.48
0.61
0.38
0.16
0.38
0.02
0.52
0.66
0.40
2.07
0.01
0.34
0.00
0.68
0.65
0.00
1.84
0.15
0.26
0.08
0.89
0.00
0.01
0.02
0.84
0.24
0.00
0.93
0.06
0.04
0.06
0.09
0.38
1.59
0.09
1.72
0.07
1.56
0.07
0.63
0.07
0.05
2.22
0.30
2.76
0.14
0.51
0.03
0.01
0.58
0.32
0.08
1.27
0.26
0.78
3.78
0.17
0.21
0.86
0.00
0.55
0.34
0.08
0.03
0.05
1.20
0.10
0.75
0.08
0.57
1.59
0.64
0.95
1.35
0.47
0.15
0.00
0.32
0.43
0.98
0.95
0.42
0.30
0.12
0.01
0.56
0.00
3.32
0.48
0.01
0.74
0.05
0.40
0.01
1.36
1.93
1.24
2.14
1.00
0.53
0.42
0.02
0.09
0.00
0.20
0.45
0.05
0.01
1.14
0.32
0.14
0.00
5.76
0.30
0.28
0.00
0.63
0.52
0.70
3.41
0.00
0.00
0.72
0.02
0.74
0.05
1.01
1.07
0.84
0.03
0.00
0.08
0.15
0.09
0.95
0.00
0.01
2.70
0.15
0.22
0.02
7.59
1.04
0.12
0.33
0.08
0.63
1.52
0.05
1.21
0.03
0.70
3.46
0.64
0.00
_cell_measurement_reflns_used    643
_reflns_number_total             643
_reflns_limit_h_min              1
_reflns_limit_h_max              17
_reflns_limit_k_min              0
_reflns_limit_k_max              12
_reflns_limit_l_min              0
_reflns_limit_l_max              10
_reflns_d_resolution_high        1.056
_reflns_d_resolution_low         18.687
#--eof--eof--eof--eof--eof--eof--eof--eof--eof--eof--eof--eof--eof--eof--eof--#
####################################################################### 
# 
# This file contains crystal structure data downloaded from the 
# Cambridge Structural Database (CSD) hosted by the Cambridge 
# Crystallographic Data Centre (CCDC).
# 
# Full information about CCDC data access policies and citation 
# guidelines are available at http://www.ccdc.cam.ac.uk/access/V1 
# 
# Audit and citation data items may have been added by the CCDC. 
# Please retain this information to preserve the provenance of 
# this file and to allow appropriate attribution of the data. 
# 
#######################################################################

data_0P5_CH3O_FINAL_publ
_database_code_depnum_ccdc_archive 'CCDC 1582011'
_audit_update_record             
;
2017-10-25 deposited with the CCDC.
2018-04-23 downloaded from the CCDC.
;

_pd_block_id                     2016-06-08T15:27|0P5_CH3O_FINAL|WENDY|BT1

_audit_creation_method           'from EXP file using GSAS2CIF'
_audit_creation_date             2016-06-08T15:27

#=============================================================================
# 5. OVERALL REFINEMENT & COMPUTING DETAILS

_refine_special_details          
; ?
;
_pd_proc_ls_special_details      
; ?
;

# The following items are used to identify the programs used.
_computing_molecular_graphics    ?
_computing_publication_material  ?

_refine_ls_weighting_scheme      ?
_refine_ls_weighting_details     ?
_refine_ls_hydrogen_treatment    ?
_refine_ls_extinction_method     ?
_refine_ls_extinction_coef       ?
_refine_ls_number_constraints    ?

_refine_ls_restrained_S_all      ?
_refine_ls_restrained_S_obs      ?

#==============================================================================
# 6. SAMPLE PREPARATION DATA

# (In the unusual case where multiple samples are used in a single
#  Rietveld study, this information should be moved into the phase
#  blocks)

# The following three fields describe the preparation of the material.
# The cooling rate is in K/min.  The pressure at which the sample was
# prepared is in kPa.  The temperature of preparation is in K.

_pd_prep_cool_rate               ?
_pd_prep_pressure                ?
_pd_prep_temperature             ?

_pd_char_colour                  ? # use ICDD colour descriptions
_refine_ls_shift/su_max          0.07
_refine_ls_shift/su_mean         0.01
_computing_structure_refinement  GSAS
_refine_ls_number_parameters     47
_refine_ls_goodness_of_fit_all   1.12
_refine_ls_number_restraints     21
_refine_ls_matrix_type           full
#==============================================================================
# 7. CHEMICAL, STRUCTURAL AND CRYSTAL DATA

_pd_char_particle_morphology     ?

_chemical_name_systematic        
; ?
;
_chemical_name_common            ?
_chemical_formula_moiety         ?
_chemical_formula_structural     ?
_chemical_formula_analytical     ?
_chemical_melting_point          ?
_chemical_compound_source        ? # for minerals and
# natural products
_symmetry_space_group_name_Hall  ?

_exptl_crystal_F_000             ?
_exptl_crystal_density_diffrn    ?
_exptl_crystal_density_meas      ?
_exptl_crystal_density_method    ?

_cell_measurement_temperature    10

_cell_measurement_theta_min      4
_cell_measurement_theta_max      160

_cell_special_details            
; ?
;

_geom_special_details            ?

# The following item identifies the program(s) used (if appropriate).
_computing_structure_solution    ?

#==============================================================================

# 8. Phase information from GSAS

_pd_phase_name                   
'from Z:/queen/Desktop/FeBTT/FeBTT_CO2 _September2013_new/bare/BARE'
_cell_length_a                   18.90048(32)
_cell_length_b                   18.90048
_cell_length_c                   18.90048
_cell_angle_alpha                90.0
_cell_angle_beta                 90.0
_cell_angle_gamma                90.0
_cell_volume                     6751.78(34)
_symmetry_cell_setting           cubic
_symmetry_space_group_name_H-M   'P m -3 m'
loop_
_symmetry_equiv_pos_site_id
_symmetry_equiv_pos_as_xyz
1 +x,+y,+z
2 +z,+x,+y
3 +y,+z,+x
4 +x,+y,-z
5 -z,+x,+y
6 +y,-z,+x
7 -z,+x,-y
8 -y,-z,+x
9 +y,-z,-x
10 -x,+y,-z
11 -z,-x,+y
12 +x,-y,-z
13 +y,+x,+z
14 +z,+y,+x
15 +x,+z,+y
16 +y,+x,-z
17 -z,+y,+x
18 +x,-z,+y
19 -z,+y,-x
20 -x,-z,+y
21 +x,-z,-y
22 -y,+x,-z
23 -z,-y,+x
24 +y,-x,-z
-1 -x,-y,-z
-2 -z,-x,-y
-3 -y,-z,-x
-4 -x,-y,+z
-5 +z,-x,-y
-6 -y,+z,-x
-7 +z,-x,+y
-8 +y,+z,-x
-9 -y,+z,+x
-10 +x,-y,+z
-11 +z,+x,-y
-12 -x,+y,+z
-13 -y,-x,-z
-14 -z,-y,-x
-15 -x,-z,-y
-16 -y,-x,+z
-17 +z,-y,-x
-18 -x,+z,-y
-19 +z,-y,+x
-20 +x,+z,-y
-21 -x,+z,+y
-22 +y,-x,+z
-23 +z,+y,-x
-24 -y,+x,+z

# ATOMIC COORDINATES AND DISPLACEMENT PARAMETERS


loop_
_atom_site_type_symbol
_atom_site_label
_atom_site_fract_x
_atom_site_fract_y
_atom_site_fract_z
_atom_site_occupancy
_atom_site_thermal_displace_type
_atom_site_U_iso_or_equiv
_atom_site_symmetry_multiplicity
Fe Fe1 0.1331(4) 0.5 0.0 1.0 Uiso 0.002(1) 12
C C1 0.15171(32) 0.3369(4) -0.15171(32) 1.0 Uiso 0.0169(10) 24
C C2 0.18118(30) 0.2724(4) -0.18118(30) 1.0 Uiso 0.0169(10) 24
C C3 0.24214(27) 0.24214(27) -0.1470(4) 1.0 Uiso 0.0169(10) 24
Cl Cl1 0.0 0.5 0.0 1.0 Uiso 0.006(4) 3
N N1 0.13058(21) 0.42070(19) -0.08111(22) 1.0 Uiso 0.0148(5) 48
N N2 0.17655(22) 0.36792(21) -0.09175(21) 1.0 Uiso 0.0148(5) 48
H H1 0.2633(5) 0.2633(5) -0.1073(6) 1.0 Uiso 0.025(4) 24
Fe Fe2 0.2678(27) 0.0 0.0 0.1793 Uiso 0.10322 6
O Os 0.2482(6) 0.5 0.0 0.6471 Uiso 0.03508 12
C Cs 0.3013(10) 0.5 0.0538(10) 0.3236 Uiso 0.03508 24
O O1a 0.2582(15) 0.5 0.0 0.358(11) Uiso 0.09(1) 12
O O1b 0.3078(32) 0.3881(17) 0.0 0.179(5) Uiso 0.10(2) 24
C C1a 0.2849(20) 0.4448(12) 0.0 0.179(5) Uiso 0.10(2) 24
H Hsa 0.2772(19) 0.5 0.1009(9) 0.3236 Uiso 0.10908 24
H Hsb 0.3296(14) 0.4532(8) 0.0489(17) 0.3236 Uiso 0.10908 48
C C2a 0.0 0.2854(17) 0.0404(19) 0.074(4) Uiso 0.09(3) 24
O O2b 0.0 0.240(5) 0.081(6) 0.074(4) Uiso 0.09(3) 24
O O2a 0.0 0.3308(4) 0.0 0.295(15) Uiso 0.07(4) 6
C C3a 0.135(4) 0.135(4) 0.0 0.156(7) Uiso 0.07(2) 12
O O3a 0.076(5) 0.118(5) 0.0 0.078(4) Uiso 0.07(2) 24
O O3b 0.194(5) 0.153(5) 0.0 0.078(4) Uiso 0.07(2) 24

# If you change Z, be sure to change all 3 of the following
_chemical_formula_sum            'C29.23 H15.77 Cl Fe4.36 N32 O7.88'
_chemical_formula_weight         1220.15
_cell_formula_units_Z            3

# MOLECULAR GEOMETRY

loop_
_geom_bond_atom_site_label_1
_geom_bond_atom_site_label_2
_geom_bond_distance
_geom_bond_site_symmetry_1
_geom_bond_site_symmetry_2
_geom_bond_publ_flag
Fe1 Fe1 3.559(10) . 14_555 N
Fe1 Fe1 3.559(10) . 19_555 N
Fe1 Cl1 2.516(7) . 1_555 N
Fe1 N1 2.1445(34) . 1_555 N
Fe1 N1 2.1445(34) . 4_555 N
Fe1 N1 2.1445(34) . 12_565 N
Fe1 N1 3.050(5) . 17_555 N
Fe1 N1 3.050(5) . 19_555 N
Fe1 N1 3.050(5) . 23_565 N
Fe1 N1 2.1445(34) . -10_565 N
Fe1 N1 3.050(5) . -14_565 N
Fe1 N2 3.148(4) . 1_555 N
Fe1 N2 3.148(4) . 4_555 N
Fe1 N2 3.148(4) . 12_565 N
Fe1 N2 3.148(4) . -10_565 N
Fe1 Os 2.175(10) . 1_555 N
Fe1 Cs 3.338(16) . 1_555 N
Fe1 Cs 3.338(16) . 4_555 N
Fe1 O1a 2.364(29) . 1_555 N
Fe1 O1b 3.92(4) . 1_555 N
Fe1 O1b 3.92(4) . 12_565 N
Fe1 C1a 3.053(32) . 1_555 N
Fe1 C1a 3.053(32) . 12_565 N
Fe1 Hsa 3.324(29) . 1_555 N
Fe1 Hsa 3.324(29) . 4_555 N
C1 C2 1.451(11) . 1_555 N
C1 N1 2.109(8) . 1_555 N
C1 N1 2.109(8) . 19_555 N
C1 N2 1.360(6) . 1_555 N
C1 N2 1.360(6) . 19_555 N
C2 C1 1.451(11) . 1_555 N
C2 C3 1.439(5) . 1_555 N
C2 C3 1.439(5) . 7_555 N
C3 C2 1.439(5) . 1_555 N
C3 C2 1.439(5) . 9_555 N
C3 H1 0.940(10) . 1_555 N
Cl1 Fe1 2.516(7) . 1_555 N
Cl1 Fe1 2.516(7) . 10_555 N
Cl1 Fe1 2.516(7) . 14_555 N
Cl1 Fe1 2.516(7) . 19_555 N
Cl1 N1 3.269(4) . 1_555 N
Cl1 N1 3.269(4) . 4_555 N
Cl1 N1 3.269(4) . 10_555 N
Cl1 N1 3.269(4) . 12_565 N
Cl1 N1 3.269(4) . 14_555 N
Cl1 N1 3.269(4) . 17_555 N
Cl1 N1 3.269(4) . 19_555 N
Cl1 N1 3.269(4) . 23_565 N
Cl1 N1 3.269(4) . -1_565 N
Cl1 N1 3.269(4) . -4_565 N
Cl1 N1 3.269(4) . -10_565 N
Cl1 N1 3.269(4) . -12_555 N
Cl1 N1 3.269(4) . -14_565 N
Cl1 N1 3.269(4) . -17_565 N
Cl1 N1 3.269(4) . -19_565 N
Cl1 N1 3.269(4) . -23_555 N
Cl1 Fe2 4.39(5) . 2_555 N
Cl1 Fe2 4.39(5) . 11_565 N
Cl1 O2a 3.198(8) . 1_555 N
Cl1 O2a 3.198(8) . 12_565 N
N1 Fe1 2.1445(34) . 1_555 N
N1 Fe1 3.050(5) . 19_555 N
N1 C1 2.109(8) . 1_555 N
N1 Cl1 3.269(4) . 1_555 N
N1 N1 1.322(9) . 19_555 N
N1 N2 1.338(5) . 1_555 N
N2 Fe1 3.148(4) . 1_555 N
N2 C1 1.360(6) . 1_555 N
N2 N1 1.338(5) . 1_555 N
H1 C3 0.940(10) . 1_555 N
Fe2 Cl1 4.39(5) . 3_555 N
Fe2 C2a 0.83(5) . 3_555 N
Fe2 C2a 0.83(5) . 6_555 N
Fe2 C2a 0.83(5) . 13_555 N
Fe2 C2a 0.83(5) . 16_555 N
Fe2 O2b 1.61(7) . 3_555 N
Fe2 O2b 1.61(7) . 6_555 N
Fe2 O2b 1.61(7) . 13_555 N
Fe2 O2b 1.61(7) . 16_555 N
Fe2 O2a 1.19(5) . 3_555 N
Fe2 C3a 3.58(4) . 1_555 N
Fe2 C3a 3.58(4) . 3_555 N
Fe2 C3a 3.58(4) . 9_555 N
Fe2 C3a 3.58(4) . 12_555 N
Fe2 O3a 3.17(9) . 3_555 N
Fe2 O3a 3.17(9) . 9_555 N
Fe2 O3a 3.17(9) . 13_555 N
Fe2 O3a 3.17(9) . 24_555 N
Fe2 O3b 3.21(9) . 1_555 N
Fe2 O3b 3.21(9) . 12_555 N
Fe2 O3b 3.21(9) . 15_555 N
Fe2 O3b 3.21(9) . 21_555 N
Os Fe1 2.175(10) . 1_555 N
Os Cs 1.429(11) . 1_555 N
Os Cs 1.429(11) . 4_555 N
Os O1a 0.189(32) . 1_555 N
Os O1b 2.396(21) . 1_555 N
Os O1b 2.396(21) . 12_565 N
Os C1a 1.253(19) . 1_555 N
Os C1a 1.253(19) . 12_565 N
Cs Fe1 3.338(16) . 1_555 N
Cs Os 1.429(11) . 1_555 N
Cs Cs 2.03(4) . 4_555 N
Cs O1a 1.303(23) . 1_555 N
Cs O1b 2.350(29) . 1_555 N
Cs O1b 2.350(29) . 12_565 N
Cs C1a 1.490(25) . 1_555 N
Cs C1a 1.490(25) . 12_565 N
Cs Hsa 1.000(11) . 1_555 N
Cs Hsb 1.037(11) . 1_555 N
Cs Hsb 1.037(11) . -10_565 N
O1a Fe1 2.364(29) . 1_555 N
O1a Os 0.189(32) . 1_555 N
O1a Cs 1.303(23) . 1_555 N
O1a Cs 1.303(23) . 4_555 N
O1a O1b 2.313(16) . 1_555 N
O1a O1b 2.313(16) . 12_565 N
O1a C1a 1.160(11) . 1_555 N
O1a C1a 1.160(11) . 12_565 N
O1b Fe1 3.92(4) . 1_555 N
O1b Os 2.396(21) . 1_555 N
O1b Cs 2.350(29) . 1_555 N
O1b Cs 2.350(29) . 4_555 N
O1b O1a 2.313(16) . 1_555 N
O1b O1b 2.15(6) . 13_555 N
O1b C1a 1.155(11) . 1_555 N
C1a Fe1 3.053(32) . 1_555 N
C1a Os 1.253(19) . 1_555 N
C1a Cs 1.490(25) . 1_555 N
C1a Cs 1.490(25) . 4_555 N
C1a O1a 1.160(11) . 1_555 N
C1a O1b 1.155(11) . 1_555 N
C1a C1a 2.09(5) . 12_565 N
C1a Hsb 1.26(4) . 1_555 N
C1a Hsb 1.26(4) . 4_555 N
Hsa Fe1 3.324(29) . 1_555 N
Hsa Cs 1.000(11) . 1_555 N
Hsa Hsb 1.652(16) . 1_555 N
Hsa Hsb 1.652(16) . -10_565 N
Hsb Cs 1.037(11) . 1_555 N
Hsb C1a 1.26(4) . 1_555 N
Hsb Hsa 1.652(16) . 1_555 N
Hsb Hsb 1.85(6) . 4_555 N
Hsb Hsb 1.768(32) . -10_565 N
C2a Fe2 0.83(5) . 2_555 N
C2a C2a 1.53(7) . 4_555 N
C2a C2a 1.08(5) . 14_555 N
C2a C2a 1.08(5) . 17_555 N
C2a O2b 1.149(11) . 1_555 N
C2a O2b 2.45(11) . 4_555 N
C2a O2b 1.91(7) . 14_555 N
C2a O2b 1.91(7) . 17_555 N
C2a O2a 1.148(11) . 1_555 N
O2b Fe2 1.61(7) . 2_555 N
O2b C2a 1.149(11) . 1_555 N
O2b C2a 2.45(11) . 4_555 N
O2b C2a 1.91(7) . 14_555 N
O2b C2a 1.91(7) . 17_555 N
O2b O2b 2.16(15) . 14_555 N
O2b O2b 2.16(15) . 17_555 N
O2b O2a 2.298(16) . 1_555 N
O2b C3a 2.23(5) . 2_555 N
O2b O3a 2.30(13) . 14_555 N
O2b O3b 1.62(10) . 2_555 N
O2b O3b 2.70(8) . 14_555 N
O2a Cl1 3.198(8) . 1_555 N
O2a Fe2 1.19(5) . 2_555 N
O2a C2a 1.148(11) . 1_555 N
O2a C2a 1.148(11) . 4_555 N
O2a C2a 1.148(11) . 14_555 N
O2a C2a 1.148(11) . 17_555 N
O2a O2b 2.298(16) . 1_555 N
O2a O2b 2.298(16) . 4_555 N
O2a O2b 2.298(16) . 14_555 N
O2a O2b 2.298(16) . 17_555 N
C3a Fe2 3.58(4) . 1_555 N
C3a Fe2 3.58(4) . 2_555 N
C3a O2b 2.23(5) . 3_555 N
C3a O2b 2.23(5) . 14_555 N
C3a O3a 1.154(11) . 1_555 N
C3a O3a 1.154(11) . 13_555 N
C3a O3b 1.154(11) . 1_555 N
C3a O3b 1.154(11) . 13_555 N
O3a Fe2 3.17(9) . 2_555 N
O3a O2b 2.30(13) . 14_555 N
O3a C3a 1.154(11) . 1_555 N
O3a O3a 2.78(11) . 2_555 N
O3a O3a 2.78(11) . 3_555 N
O3a O3a 2.78(11) . 7_555 N
O3a O3a 2.78(11) . 9_555 N
O3a O3a 2.89(18) . 10_555 N
O3a O3a 1.12(16) . 13_555 N
O3a O3a 2.04(13) . 14_555 N
O3a O3a 2.04(13) . 19_555 N
O3a O3b 2.308(16) . 1_555 N
O3a O3b 2.03(8) . 13_555 N
O3b Fe2 3.21(9) . 1_555 N
O3b O2b 1.62(10) . 3_555 N
O3b O2b 2.70(8) . 14_555 N
O3b C3a 1.154(11) . 1_555 N
O3b O3a 2.308(16) . 1_555 N
O3b O3a 2.03(8) . 13_555 N
O3b O3b 1.09(16) . 13_555 N

loop_
_geom_angle_atom_site_label_1
_geom_angle_atom_site_label_2
_geom_angle_atom_site_label_3
_geom_angle
_geom_angle_site_symmetry_1
_geom_angle_site_symmetry_2
_geom_angle_site_symmetry_3
_geom_angle_publ_flag
Cl1 Fe1 N1 88.71(24) 1_555 . 1_555 N
Cl1 Fe1 N1 88.71(24) 1_555 . 4_555 N
Cl1 Fe1 N1 88.71(24) 1_555 . 12_565 N
Cl1 Fe1 N1 88.71(24) 1_555 . -10_565 N
N1 Fe1 N1 91.26(24) 1_555 . 4_555 N
N1 Fe1 N1 177.4(5) 1_555 . 12_565 N
N1 Fe1 N1 88.68(24) 1_555 . -10_565 N
N1 Fe1 N1 88.68(24) 4_555 . 12_565 N
N1 Fe1 N1 177.4(5) 4_555 . -10_565 N
N1 Fe1 N1 91.26(24) 12_565 . -10_565 N
C2 C1 N2 123.3(4) 1_555 . 1_555 N
C2 C1 N2 123.3(4) 1_555 . 19_555 N
N2 C1 N2 112.9(7) 1_555 . 19_555 N
C1 C2 C3 118.0(4) 1_555 . 1_555 N
C1 C2 C3 118.0(4) 1_555 . 7_555 N
C3 C2 C3 124.1(7) 1_555 . 7_555 N
C2 C3 C2 115.8(7) 1_555 . 9_555 N
C2 C3 H1 122.0(4) 1_555 . 1_555 N
C2 C3 H1 122.0(4) 9_555 . 1_555 N
Fe1 Cl1 Fe1 180.0 1_555 . 10_555 N
Fe1 Cl1 Fe1 90.0 1_555 . 14_555 N
Fe1 Cl1 Fe1 90.0 1_555 . 19_555 N
Fe1 Cl1 Fe1 90.0 10_555 . 14_555 N
Fe1 Cl1 Fe1 90.0 10_555 . 19_555 N
Fe1 Cl1 Fe1 180.0 14_555 . 19_555 N
Fe1 N1 N1 121.43(21) 1_555 . 19_555 N
Fe1 N1 N2 127.9(4) 1_555 . 1_555 N
N1 N1 N2 110.66(26) 19_555 . 1_555 N
C1 N2 N1 102.9(4) 1_555 . 1_555 N
C2a Fe2 C2a 133(7) 3_555 . 6_555 N
C2a Fe2 C2a 80.8(26) 3_555 . 13_555 N
C2a Fe2 C2a 80.8(26) 3_555 . 16_555 N
C2a Fe2 O2b 43(4) 3_555 . 3_555 N
C2a Fe2 O2b 175(8) 3_555 . 6_555 N
C2a Fe2 O2b 97.5(14) 3_555 . 13_555 N
C2a Fe2 O2b 97.5(14) 3_555 . 16_555 N
C2a Fe2 O2a 66(4) 3_555 . 3_555 N
C2a Fe2 C2a 80.8(26) 6_555 . 13_555 N
C2a Fe2 C2a 80.8(26) 6_555 . 16_555 N
C2a Fe2 O2b 175(8) 6_555 . 3_555 N
C2a Fe2 O2b 43(4) 6_555 . 6_555 N
C2a Fe2 O2b 97.5(14) 6_555 . 13_555 N
C2a Fe2 O2b 97.5(14) 6_555 . 16_555 N
C2a Fe2 O2a 66(4) 6_555 . 3_555 N
C2a Fe2 C2a 133(7) 13_555 . 16_555 N
C2a Fe2 O2b 97.5(14) 13_555 . 3_555 N
C2a Fe2 O2b 97.5(14) 13_555 . 6_555 N
C2a Fe2 O2b 43(4) 13_555 . 13_555 N
C2a Fe2 O2b 175(8) 13_555 . 16_555 N
C2a Fe2 O2a 66(4) 13_555 . 3_555 N
C2a Fe2 O2b 97.5(14) 16_555 . 3_555 N
C2a Fe2 O2b 97.5(14) 16_555 . 6_555 N
C2a Fe2 O2b 175(8) 16_555 . 13_555 N
C2a Fe2 O2b 43(4) 16_555 . 16_555 N
C2a Fe2 O2a 66(4) 16_555 . 3_555 N
O2b Fe2 O2b 142(10) 3_555 . 6_555 N
O2b Fe2 O2b 83.9(31) 3_555 . 13_555 N
O2b Fe2 O2b 83.9(31) 3_555 . 16_555 N
O2b Fe2 O2a 109(5) 3_555 . 3_555 N
O2b Fe2 O2b 83.9(31) 6_555 . 13_555 N
O2b Fe2 O2b 83.9(31) 6_555 . 16_555 N
O2b Fe2 O2a 109(5) 6_555 . 3_555 N
O2b Fe2 O2b 142(10) 13_555 . 16_555 N
O2b Fe2 O2a 109(5) 13_555 . 3_555 N
O2b Fe2 O2a 109(5) 16_555 . 3_555 N
Cs Os Cs 90.8(20) 1_555 . 4_555 N
Cs Os O1a 45.4(10) 1_555 . 1_555 N
Cs Os C1a 67.1(14) 1_555 . 1_555 N
Cs Os C1a 67.1(14) 1_555 . 12_565 N
Cs Os O1a 45.4(10) 4_555 . 1_555 N
Cs Os C1a 67.1(14) 4_555 . 1_555 N
Cs Os C1a 67.1(14) 4_555 . 12_565 N
O1a Os C1a 56.4(20) 1_555 . 1_555 N
O1a Os C1a 56.4(20) 1_555 . 12_565 N
C1a Os C1a 113(4) 1_555 . 12_565 N
Os Cs O1a 5.9(11) 1_555 . 1_555 N
Os Cs C1a 50.8(10) 1_555 . 1_555 N
Os Cs C1a 50.8(10) 1_555 . 12_565 N
Os Cs Hsa 108.2(11) 1_555 . 1_555 N
Os Cs Hsb 107.4(10) 1_555 . 1_555 N
Os Cs Hsb 107.4(10) 1_555 . -10_565 N
O1a Cs C1a 48.5(8) 1_555 . 1_555 N
O1a Cs C1a 48.5(8) 1_555 . 12_565 N
O1a Cs Hsa 114.2(15) 1_555 . 1_555 N
O1a Cs Hsb 104.7(11) 1_555 . 1_555 N
O1a Cs Hsb 104.7(11) 1_555 . -10_565 N
C1a Cs C1a 89.0(13) 1_555 . 12_565 N
C1a Cs Hsa 120.8(15) 1_555 . 1_555 N
C1a Cs Hsb 56.6(15) 1_555 . 1_555 N
C1a Cs Hsb 130.1(16) 1_555 . -10_565 N
C1a Cs Hsa 120.8(15) 12_565 . 1_555 N
C1a Cs Hsb 130.1(16) 12_565 . 1_555 N
C1a Cs Hsb 56.6(15) 12_565 . -10_565 N
Hsa Cs Hsb 108.3(10) 1_555 . 1_555 N
Hsa Cs Hsb 108.3(10) 1_555 . -10_565 N
Hsb Cs Hsb 116.9(27) 1_555 . -10_565 N
Os O1a Cs 128.7(14) 1_555 . 1_555 N
Os O1a Cs 128.7(14) 1_555 . 4_555 N
Os O1a C1a 115.8(24) 1_555 . 1_555 N
Os O1a C1a 115.8(24) 1_555 . 12_565 N
Cs O1a Cs 102.6(28) 1_555 . 4_555 N
Cs O1a C1a 74.2(16) 1_555 . 1_555 N
Cs O1a C1a 74.2(16) 1_555 . 12_565 N
Cs O1a C1a 74.2(16) 4_555 . 1_555 N
Cs O1a C1a 74.2(16) 4_555 . 12_565 N
C1a O1a C1a 128(5) 1_555 . 12_565 N
C1a O1b Hsb 51.8(17) 1_555 . 1_555 N
C1a O1b Hsb 51.8(17) 1_555 . 4_555 N
Hsb O1b Hsb 70.9(27) 1_555 . 4_555 N
Os C1a Cs 62.1(9) 1_555 . 1_555 N
Os C1a Cs 62.1(9) 1_555 . 4_555 N
Os C1a O1a 7.8(13) 1_555 . 1_555 N
Os C1a O1b 168(4) 1_555 . 1_555 N
Os C1a Hsb 105.3(17) 1_555 . 1_555 N
Os C1a Hsb 105.3(17) 1_555 . 4_555 N
Cs C1a Cs 86.1(20) 1_555 . 4_555 N
Cs C1a O1a 57.3(14) 1_555 . 1_555 N
Cs C1a O1b 124.8(21) 1_555 . 1_555 N
Cs C1a Hsb 43.3(10) 1_555 . 1_555 N
Cs C1a Hsb 105.7(31) 1_555 . 4_555 N
Cs C1a O1a 57.3(14) 4_555 . 1_555 N
Cs C1a O1b 124.8(21) 4_555 . 1_555 N
Cs C1a Hsb 105.7(31) 4_555 . 1_555 N
Cs C1a Hsb 43.3(10) 4_555 . 4_555 N
O1a C1a O1b 176(4) 1_555 . 1_555 N
O1a C1a Hsb 100.2(22) 1_555 . 1_555 N
O1a C1a Hsb 100.2(22) 1_555 . 4_555 N
O1b C1a Hsb 82.3(24) 1_555 . 1_555 N
O1b C1a Hsb 82.3(24) 1_555 . 4_555 N
Hsb C1a Hsb 94(4) 1_555 . 4_555 N
Cs Hsb O1b 125.2(21) 1_555 . 1_555 N
Cs Hsb C1a 80.1(13) 1_555 . 1_555 N
O1b Hsb C1a 45.9(14) 1_555 . 1_555 N
Fe2 C2a C2a 24(4) 2_555 . 4_555 N
Fe2 C2a C2a 49.6(13) 2_555 . 14_555 N
Fe2 C2a C2a 49.6(13) 2_555 . 17_555 N
Fe2 C2a O2b 108(5) 2_555 . 1_555 N
Fe2 C2a O2a 71.9(34) 2_555 . 1_555 N
C2a C2a C2a 45.0000(7) 4_555 . 14_555 N
C2a C2a C2a 45.0000(7) 4_555 . 17_555 N
C2a C2a O2b 132(5) 4_555 . 1_555 N
C2a C2a O2a 48.3(23) 4_555 . 1_555 N
C2a C2a C2a 90.0000(14) 14_555 . 17_555 N
C2a C2a O2b 117.9(30) 14_555 . 1_555 N
C2a C2a O2a 61.9(14) 14_555 . 1_555 N
C2a C2a O2b 117.9(30) 17_555 . 1_555 N
C2a C2a O2a 61.9(14) 17_555 . 1_555 N
O2b C2a O2a 180.000(10) 1_555 . 1_555 N
Fe2 O2b C2a 29.4(19) 2_555 . 1_555 N
Fe2 O2b O3b 166(11) 2_555 . 2_555 N
C2a O2b O3b 164(11) 1_555 . 2_555 N
Fe2 O2a C2a 41.7(23) 2_555 . 1_555 N
Fe2 O2a C2a 41.7(23) 2_555 . 4_555 N
Fe2 O2a C2a 41.7(23) 2_555 . 14_555 N
Fe2 O2a C2a 41.7(23) 2_555 . 17_555 N
C2a O2a C2a 83(5) 1_555 . 4_555 N
C2a O2a C2a 56.1(27) 1_555 . 14_555 N
C2a O2a C2a 56.1(27) 1_555 . 17_555 N
C2a O2a C2a 56.1(27) 4_555 . 14_555 N
C2a O2a C2a 56.1(27) 4_555 . 17_555 N
C2a O2a C2a 83(5) 14_555 . 17_555 N
O3a C3a O3a 58(9) 1_555 . 13_555 N
O3a C3a O3b 180.00(4) 1_555 . 1_555 N
O3a C3a O3b 123(9) 1_555 . 13_555 N
O3a C3a O3b 123(9) 13_555 . 1_555 N
O3a C3a O3b 180.00(4) 13_555 . 13_555 N
O3b C3a O3b 57(9) 1_555 . 13_555 N
C3a O3a O3a 61(5) 1_555 . 13_555 N
O2b O3b C3a 106(8) 3_555 . 1_555 N
O2b O3b O3b 168(7) 3_555 . 13_555 N
C3a O3b O3b 62(5) 1_555 . 13_555 N

# Powder diffraction data for histogram  1
#==============================================================================
# 9. INSTRUMENT CHARACTERIZATION

_exptl_special_details           
; ?
;

# if regions of the data are excluded, the reason(s) are supplied here:
_pd_proc_info_excluded_regions   
; ?
;
_vrf_PLAT601_0P5_CH3O_FINAL_publ 
;
PROBLEM: Structure Contains Solvent Accessible VOIDS of .       2571 Ang3 
RESPONSE: This is expected as the material is porous and it is evacuated.
;
_vrf_PLAT430_0P5_CH3O_FINAL_publ 
;
PROBLEM:Short Inter D...A Contact  O1A    ..  O1B     ..       2.33 Ang.   
RESPONSE: The problem happens because the adsorbed carbon dioxide on the open metal sites are disordered and thus some atoms ostensibly are seemed to be close to each other.
;
_vrf_PLAT307_0P5_CH3O_FINAL_publ 
;
PROBLEM: Isolated Metal Atom found in Structure (Unusual)        Fe2 Check  
RESPONSE: It is charge balancing extra framework cation and it is supposed to be sorrounded by solvent molecules which couldn't be modeled because lack of their highly ordered pattern.
;

_vrf_PLAT049_0P5_CH3O_FINAL_publ 
;
PROBLEM: Calculated Density less than 1.0 gcm-3 .........     0.9004 Check 
RESPONSE: This is expected as the material is porous.
;

# The following item is used to identify the equipment used to record
# the powder pattern when the diffractogram was measured at a laboratory
# other than the authors' home institution, e.g. when neutron or synchrotron
# radiation is used.

_pd_instr_location               
; ?
;
_pd_calibration_special_details  
# description of the method used
# to calibrate the instrument
; ?
;

_cell_measurement_reflns_used    666
_diffrn_ambient_temperature      10
_diffrn_source                   ?
_diffrn_source_target            ?
_diffrn_source_type              ?
_diffrn_measurement_device_type  BT1
_diffrn_detector                 ?
_diffrn_detector_type            ? # make or model of detector

_pd_meas_scan_method             ? # options are 'step', 'cont',
# 'tof', 'fixed' or
# 'disp' (= dispersive)
_pd_meas_special_details         
;  ?
;

# The following two items identify the program(s) used (if appropriate).
_computing_data_collection       ?
_computing_data_reduction        ?

# Describe any processing performed on the data, prior to refinement.
# For example: a manual Lp correction or a precomputed absorption correction
_pd_proc_info_data_reduction     ?

# The following item is used for angular dispersive measurements only.

_diffrn_radiation_monochromator  ?

# The following items are used to define the size of the instrument.
# Not all distances are appropriate for all instrument types.

_pd_instr_dist_src/mono          ?
_pd_instr_dist_mono/spec         ?
_pd_instr_dist_src/spec          ?
_pd_instr_dist_spec/anal         ?
_pd_instr_dist_anal/detc         ?
_pd_instr_dist_spec/detc         ?

# 10. Specimen size and mounting information

# The next three fields give the specimen dimensions in mm.  The equatorial
# plane contains the incident and diffracted beam.

_pd_spec_size_axial              ? # perpendicular to
# equatorial plane

_pd_spec_size_equat              ? # parallel to
# scattering vector
# in transmission

_pd_spec_size_thick              ? # parallel to
# scattering vector
# in reflection

_pd_spec_mounting                
# This field should be
# used to give details of the
# container.
; ?
;

_pd_spec_mount_mode              ? # options are 'reflection'
# or 'transmission'

_pd_spec_shape                   ? # options are 'cylinder'
# 'flat_sheet' or 'irregular'


loop_
_atom_type_symbol
_atom_type_number_in_cell
_atom_type_scat_length_neutron
_atom_type_scat_source
Fe 13.076 0.9450 International_Tables_Vol_C
C 87.698 0.6646 International_Tables_Vol_C
Cl 3.0 0.9577 International_Tables_Vol_C
N 96.0 0.9360 International_Tables_Vol_C
H 47.299 -0.3739 International_Tables_Vol_C
O 23.635 0.5803 International_Tables_Vol_C
_diffrn_radiation_probe          neutron
_diffrn_radiation_wavelength     2.0775
_pd_proc_ls_prof_R_factor        0.0235
_pd_proc_ls_prof_wR_factor       0.0272
_pd_proc_ls_prof_wR_expected     0.0245
_refine_ls_R_Fsqd_factor         0.05084

_pd_proc_ls_background_function  
;   GSAS Background function number 1 with 10 terms.
 Shifted Chebyshev function of 1st kind
      1:    1557.91     2:   -414.969     3:    325.380     4:   -22.4670    
      5:    176.528     6:   -46.2753     7:    104.427     8:   -21.3932    
      9:    54.3467    10:   -3.99837    
;

_exptl_absorpt_process_details   
;   GSAS Absorption/surface roughness correction: function number 0
 No correction is applied.
;
_exptl_absorpt_correction_T_min  1.00000
_exptl_absorpt_correction_T_max  1.00000
# Extinction correction
_gsas_exptl_extinct_corr_T_min   1.00000
_gsas_exptl_extinct_corr_T_max   1.00000

_pd_proc_ls_profile_function     
;
 CW Profile function number 3 with  19 terms
 Pseudovoigt profile coefficients as parameterized in
 P. Thompson, D.E. Cox & J.B. Hastings (1987). J. Appl. Cryst.,20,79-83.
 Asymmetry correction of L.W. Finger, D.E. Cox & A. P. Jephcoat (1994).
 J. Appl. Cryst.,27,892-900.
 #1(GU)   =  532.082 #2(GV)   = -269.462 #3(GW)   =  125.486
 #4(GP)   =    0.636 #5(LX)   =    0.000 #6(LY)   =   20.328
 #7(S/L)  =   0.0433 #8(H/L)  =   0.0360
 #9(trns) =     0.00 #10(shft)=   0.0000
 #11(stec)=     0.00 #12(ptec)=     0.00 #13(sfec)=     0.00
 #14(L11) =    0.000 #15(L22) =    0.000 #16(L33) =    0.000
 #17(L12) =    0.000 #18(L13) =    0.000 #19(L23) =    0.000
 Peak tails are ignored  where the intensity is below 0.0005 times the peak
   Aniso. broadening axis   0.0   0.0   1.0
;
_pd_proc_ls_peak_cutoff          0.00050
_pd_proc_info_datetime           2016-06-08T15:27:16
_pd_calc_method                  'Rietveld Refinement'

#---- raw/calc data loop -----
_pd_meas_2theta_range_min        1.5
_pd_meas_2theta_range_max        166.25
_pd_meas_2theta_range_inc        0.05
_pd_proc_2theta_range_min        1.6717
_pd_proc_2theta_range_max        166.4217
_pd_proc_2theta_range_inc        0.05

loop_
_pd_meas_intensity_total
_pd_proc_ls_weight
_pd_proc_intensity_bkg_calc
_pd_calc_intensity_total
5900(170) 0.0 3248. .
5340(160) 0.0 3235. .
4890(150) 0.0 3222. .
4680(150) 0.0 3209. .
4390(140) 0.0 3196. .
4350(140) 0.0 3184. .
3860(140) 0.0 3171. .
3980(140) 0.0 3159. .
3620(130) 0.0 3147. .
3770(130) 0.0 3134. .
3570(130) 0.0 3122. .
3660(130) 0.0 3110. .
3680(130) 0.0 3098. .
3580(130) 0.0 3086. .
3680(130) 0.0 3074. .
3780(130) 0.0 3063. .
3520(130) 0.0 3051. .
3770(130) 0.0 3039. .
3820(130) 0.0 3028. .
3620(130) 0.0 3016. .
3420(130) 0.0 3005. .
3650(130) 0.0 2994. .
3720(130) 0.0 2983. .
3550(130) 0.0 2972. .
3660(130) 0.0 2960. .
3770(130) 0.0 2950. .
3580(130) 0.0 2939. .
3620(130) 0.0 2928. .
3490(130) 0.0 2917. .
3720(130) 0.0 2907. .
3670(130) 0.0 2896. .
3430(130) 0.0 2885. .
3110(120) 0.0 2875. .
3250(120) 0.0 2865. .
3260(120) 0.0 2854. .
3140(120) 0.0 2844. .
3340(130) 0.0 2834. .
3160(120) 0.0 2824. .
3380(130) 0.0 2814. .
3100(120) 0.0 2804. .
3200(120) 0.0 2794. .
3270(130) 0.0 2785. .
2880(120) 0.0 2775. .
3020(120) 0.0 2765. .
3130(120) 0.0 2756. .
2910(120) 0.0 2746. .
2980(120) 0.0 2737. .
2900(120) 0.0000718 2728. 2736.
3060(120) 0.0000683 2718. 2728.
3020(120) 0.0000694 2709. 2721.
3160(120) 0.0000661 2700. 2717.
2970(120) 0.0000706 2691. 2719.
3320(130) 0.0000640 2682. 2729.
3190(120) 0.0000661 2673. 2749.
3030(120) 0.0000694 2664. 2781.
3260(120) 0.0000650 2655. 2823.
3180(120) 0.0000661 2647. 2873.
3430(130) 0.0000610 2638. 2929.
3290(130) 0.0000640 2630. 2990.
3230(120) 0.0000650 2621. 3054.
3380(130) 0.0000620 2613. 3123.
3400(130) 0.0000620 2604. 3196.
3590(130) 0.0000592 2596. 3273.
3510(130) 0.0000601 2588. 3355.
3470(130) 0.0000610 2579. 3442.
3660(130) 0.0000574 2571. 3535.
3660(130) 0.0000574 2563. 3634.
3840(140) 0.0000549 2555. 3739.
3930(140) 0.0000541 2547. 3853.
3820(130) 0.0000557 2539. 3975.
4200(140) 0.0000503 2531. 4105.
4230(140) 0.0000503 2524. 4247.
4110(140) 0.0000518 2516. 4400.
4620(150) 0.0000463 2508. 4566.
4770(150) 0.0000444 2501. 4746.
4890(150) 0.0000433 2493. 4944.
4900(150) 0.0000433 2485. 5162.
5070(150) 0.0000422 2478. 5403.
5400(160) 0.0000396 2471. 5671.
5740(160) 0.0000372 2463. 5972.
6430(170) 0.0000334 2456. 6313.
6590(180) 0.0000327 2449. 6703.
7140(180) 0.0000302 2442. 7156.
7590(190) 0.0000283 2435. 7692.
8340(200) 0.0000258 2428. 8342.
9580(210) 0.0000225 2421. 9160.
10810(220) 0.0000199 2414. 10239.
12150(240) 0.0000178 2407. 11709.
13750(250) 0.0000157 2400. 13689.
16460(280) 0.0000131 2393. 16105.
18700(290) 0.0000116 2387. 18461.
20140(310) 0.0000107 2380. 19799.
20190(310) 0.0000107 2373. 19150.
17100(280) 0.0000127 2367. 16302.
12860(240) 0.0000168 2360. 12165.
8860(200) 0.0000243 2354. 8152.
6000(170) 0.0000354 2347. 5231.
3610(130) 0.0000583 2341. 3566.
2810(120) 0.0000743 2335. 2808.
2520(110) 0.0000826 2328. 2520.
2346(72) 0.0001929 2322. 2423.
2238(70) 0.0002041 2316. 2387.
2234(70) 0.0002041 2310. 2367.
2143(69) 0.0002100 2304. 2353.
2300(71) 0.0001984 2298. 2341.
2147(69) 0.0002100 2292. 2331.
2114(68) 0.0002163 2286. 2321.
2106(68) 0.0002163 2280. 2312.
2182(69) 0.0002100 2275. 2304.
2042(67) 0.0002228 2269. 2296.
2226(70) 0.0002041 2263. 2289.
2205(70) 0.0002041 2257. 2282.
2144(69) 0.0002100 2252. 2275.
2108(68) 0.0002163 2246. 2269.
2187(69) 0.0002100 2241. 2264.
2241(70) 0.0002041 2235. 2259.
2271(71) 0.0001984 2230. 2255.
2281(71) 0.0001984 2224. 2255.
2283(71) 0.0001984 2219. 2261.
2238(70) 0.0002041 2214. 2276.
2244(70) 0.0002041 2208. 2305.
2487(74) 0.0001826 2203. 2347.
2341(72) 0.0001929 2198. 2402.
2397(73) 0.0001877 2193. 2469.
2329(72) 0.0001929 2188. 2546.
2509(74) 0.0001826 2183. 2624.
2600(76) 0.0001731 2178. 2717.
2644(76) 0.0001731 2173. 2819.
2707(77) 0.0001687 2168. 2932.
2854(79) 0.0001602 2163. 3056.
3161(83) 0.0001452 2158. 3194.
3249(85) 0.0001384 2154. 3348.
3200(84) 0.0001417 2149. 3522.
3503(88) 0.0001291 2144. 3721.
3756(91) 0.0001208 2139. 3950.
4051(94) 0.0001132 2135. 4219.
4382(98) 0.0001041 2130. 4542.
4890(100) 0.0000925 2126. 4943.
5720(110) 0.0000797 2121. 5468.
6220(120) 0.0000731 2117. 6171.
7600(130) 0.0000601 2112. 7134.
8910(140) 0.0000510 2108. 8371.
10150(150) 0.0000450 2104. 9711.
11180(160) 0.0000406 2099. 10717.
11310(160) 0.0000401 2095. 10822.
10300(150) 0.0000444 2091. 9727.
7810(130) 0.0000583 2087. 7740.
5800(110) 0.0000783 2082. 5597.
3877(92) 0.0001181 2078. 3917.
2982(81) 0.0001524 2074. 2900.
2519(74) 0.0001826 2070. 2410.
2227(70) 0.0002041 2066. 2216.
2141(69) 0.0002100 2062. 2148.
1975(66) 0.0002296 2058. 2122.
2068(67) 0.0002228 2054. 2109.
2065(67) 0.0002228 2050. 2101.
2123(68) 0.0002163 2047. 2094.
2015(67) 0.0002228 2043. 2088.
2042(67) 0.0002228 2039. 2083.
2134(69) 0.0002100 2035. 2080.
2111(68) 0.0002163 2032. 2078.
2308(71) 0.0001984 2028. 2078.
2236(70) 0.0002041 2024. 2085.
2466(74) 0.0001826 2021. 2105.
2393(73) 0.0001877 2017. 2146.
2464(74) 0.0001826 2014. 2220.
2623(76) 0.0001731 2010. 2335.
2832(79) 0.0001602 2007. 2491.
2810(79) 0.0001602 2003. 2687.
2887(80) 0.0001562 2000. 2917.
3075(82) 0.0001487 1996. 3180.
3385(86) 0.0001352 1993. 3476.
3715(90) 0.0001235 1990. 3811.
3900(93) 0.0001156 1986. 4191.
4363(98) 0.0001041 1983. 4627.
4790(100) 0.0000943 1980. 5136.
5540(110) 0.0000826 1977. 5743.
6290(120) 0.0000718 1974. 6488.
7030(120) 0.0000650 1970. 7441.
8410(140) 0.0000541 1967. 8718.
10530(150) 0.0000433 1964. 10470.
12980(170) 0.0000350 1961. 12776.
15420(180) 0.0000295 1958. 15412.
17650(200) 0.0000258 1955. 17636.
18130(200) 0.0000250 1952. 18357.
16380(190) 0.0000277 1949. 16799.
12810(170) 0.0000354 1946. 13301.
8940(140) 0.0000510 1943. 9218.
5680(110) 0.0000797 1941. 5853.
3890(92) 0.0001181 1938. 3734.
2596(76) 0.0001731 1935. 2679.
2172(69) 0.0002100 1932. 2250.
2081(68) 0.0002163 1930. 2097.
1926(65) 0.0002367 1927. 2041.
1951(66) 0.0002296 1924. 2014.
2037(67) 0.0002228 1921. 1997.
1918(88) 0.0001291 1919. 1983.
1911(88) 0.0001291 1916. 1971.
1844(86) 0.0001352 1914. 1962.
1846(86) 0.0001352 1911. 1953.
1870(63) 0.0002520 1909. 1946.
1910(64) 0.0002441 1906. 1940.
1916(64) 0.0002441 1904. 1934.
1867(63) 0.0002520 1901. 1928.
1922(64) 0.0002441 1899. 1924.
1858(63) 0.0002520 1896. 1919.
1839(63) 0.0002520 1894. 1915.
1890(64) 0.0002441 1892. 1911.
1912(64) 0.0002441 1889. 1907.
1919(64) 0.0002441 1887. 1904.
1873(63) 0.0002520 1885. 1900.
1917(64) 0.0002441 1882. 1897.
1895(64) 0.0002441 1880. 1894.
1929(64) 0.0002441 1878. 1891.
1938(64) 0.0002441 1876. 1889.
2002(65) 0.0002367 1873. 1887.
1847(63) 0.0002520 1871. 1884.
1864(63) 0.0002520 1869. 1882.
1934(64) 0.0002441 1867. 1880.
1922(64) 0.0002441 1865. 1877.
1881(63) 0.0002520 1863. 1873.
1889(63) 0.0002520 1861. 1870.
1827(62) 0.0002601 1859. 1867.
1797(62) 0.0002601 1857. 1857.
1942(64) 0.0002441 1855. 1855.
1890(64) 0.0002441 1853. 1853.
1841(63) 0.0002520 1851. 1851.
1934(64) 0.0002441 1849. 1849.
1828(62) 0.0002601 1847. 1847.
1801(62) 0.0002601 1845. 1845.
1894(64) 0.0002441 1843. 1844.
1834(62) 0.0002601 1842. 1842.
1761(61) 0.0002687 1840. 1840.
1908(64) 0.0002441 1838. 1838.
1932(64) 0.0002441 1836. 1836.
1831(62) 0.0002601 1834. 1835.
1892(64) 0.0002441 1833. 1833.
1771(61) 0.0002687 1831. 1831.
1829(62) 0.0002601 1829. 1830.
1822(62) 0.0002601 1828. 1828.
1785(62) 0.0002601 1826. 1827.
1797(62) 0.0002601 1824. 1825.
1837(63) 0.0002520 1823. 1824.
1824(62) 0.0002601 1821. 1823.
1852(63) 0.0002520 1819. 1822.
1797(62) 0.0002601 1818. 1821.
1865(63) 0.0002520 1816. 1820.
1769(61) 0.0002687 1815. 1819.
1834(62) 0.0002601 1813. 1818.
1765(61) 0.0002687 1812. 1816.
1811(62) 0.0002601 1810. 1813.
1827(62) 0.0002601 1809. 1811.
1774(61) 0.0002687 1807. 1809.
1801(62) 0.0002601 1806. 1807.
1722(61) 0.0002687 1804. 1805.
1762(61) 0.0002687 1803. 1804.
1782(62) 0.0002601 1802. 1802.
1812(62) 0.0002601 1800. 1801.
1762(61) 0.0002687 1799. 1800.
1792(62) 0.0002601 1798. 1799.
1886(63) 0.0002520 1796. 1798.
1788(62) 0.0002601 1795. 1798.
1710(60) 0.0002778 1794. 1798.
1751(61) 0.0002687 1792. 1800.
1859(63) 0.0002520 1791. 1803.
1840(63) 0.0002520 1790. 1808.
1820(62) 0.0002601 1789. 1814.
1836(63) 0.0002520 1787. 1822.
1848(63) 0.0002520 1786. 1832.
1881(63) 0.0002520 1785. 1845.
1827(62) 0.0002601 1784. 1863.
1800(62) 0.0002601 1783. 1888.
1959(65) 0.0002367 1781. 1922.
1975(65) 0.0002367 1780. 1961.
1811(62) 0.0002601 1779. 1995.
1774(61) 0.0002687 1778. 2008.
1891(64) 0.0002441 1777. 1986.
1892(64) 0.0002441 1776. 1936.
1868(63) 0.0002520 1775. 1877.
1866(63) 0.0002520 1774. 1829.
1860(63) 0.0002520 1773. 1799.
1761(61) 0.0002687 1772. 1784.
1729(61) 0.0002687 1771. 1777.
1750(61) 0.0002687 1770. 1774.
1903(64) 0.0002441 1769. 1772.
1746(61) 0.0002687 1768. 1771.
1849(63) 0.0002520 1767. 1769.
1771(61) 0.0002687 1766. 1768.
1747(61) 0.0002687 1765. 1767.
1812(62) 0.0002601 1764. 1766.
1755(61) 0.0002687 1763. 1765.
1780(62) 0.0002601 1762. 1764.
1854(63) 0.0002520 1761. 1765.
1866(63) 0.0002520 1760. 1764.
1776(61) 0.0002687 1759. 1763.
1738(61) 0.0002687 1759. 1763.
1638(86) 0.0001352 1758. 1762.
1661(59) 0.0002873 1757. 1761.
1647(58) 0.0002973 1756. 1761.
1719(60) 0.0002778 1755. 1760.
1712(60) 0.0002778 1754. 1760.
1733(60) 0.0002778 1754. 1759.
1745(60) 0.0002778 1753. 1759.
1814(61) 0.0002687 1752. 1759.
1767(60) 0.0002778 1751. 1759.
1810(61) 0.0002687 1750. 1759.
1894(63) 0.0002520 1750. 1759.
1896(63) 0.0002520 1749. 1759.
1804(61) 0.0002687 1748. 1760.
1767(60) 0.0002778 1747. 1762.
1840(62) 0.0002601 1747. 1766.
1913(63) 0.0002520 1746. 1775.
1834(62) 0.0002601 1745. 1791.
1896(63) 0.0002520 1745. 1818.
1947(64) 0.0002441 1744. 1859.
1961(64) 0.0002441 1743. 1916.
2054(65) 0.0002367 1743. 1991.
2120(66) 0.0002296 1742. 2090.
2213(68) 0.0002163 1741. 2221.
2426(71) 0.0001984 1741. 2402.
2657(74) 0.0001826 1740. 2646.
3171(81) 0.0001524 1740. 2943.
3503(86) 0.0001352 1739. 3230.
3550(86) 0.0001352 1738. 3391.
3423(85) 0.0001384 1738. 3317.
2944(78) 0.0001644 1737. 3004.
2486(72) 0.0001929 1737. 2586.
2282(69) 0.0002100 1736. 2219.
1999(64) 0.0002441 1735. 1977.
1880(62) 0.0002601 1735. 1852.
1836(62) 0.0002601 1734. 1801.
1834(62) 0.0002601 1734. 1784.
1797(61) 0.0002687 1733. 1784.
1929(63) 0.0002520 1733. 1796.
1966(64) 0.0002441 1732. 1822.
1919(63) 0.0002520 1732. 1872.
1934(63) 0.0002520 1731. 1953.
2185(67) 0.0002228 1731. 2073.
2286(69) 0.0002100 1730. 2239.
2504(72) 0.0001929 1730. 2463.
2716(75) 0.0001778 1729. 2767.
3216(82) 0.0001487 1729. 3186.
3594(87) 0.0001321 1728. 3750.
4264(94) 0.0001132 1728. 4424.
4980(100) 0.0000961 1728. 5056.
5230(110) 0.0000907 1727. 5379.
4890(100) 0.0000980 1727. 5159.
4168(93) 0.0001156 1726. 4424.
3461(85) 0.0001384 1726. 3495.
2620(74) 0.0001826 1725. 2704.
2143(67) 0.0002228 1725. 2196.
1906(63) 0.0002520 1725. 1938.
1878(62) 0.0002601 1724. 1830.
1797(61) 0.0002687 1724. 1789.
1749(60) 0.0002778 1723. 1772.
1727(60) 0.0002778 1723. 1763.
1678(59) 0.0002873 1723. 1757.
1699(59) 0.0002873 1722. 1753.
1726(60) 0.0002778 1722. 1749.
1778(61) 0.0002687 1722. 1747.
1862(62) 0.0002601 1721. 1745.
1835(62) 0.0002601 1721. 1743.
1780(61) 0.0002687 1721. 1742.
1822(61) 0.0002687 1720. 1741.
1721(60) 0.0002778 1720. 1740.
1782(61) 0.0002687 1720. 1740.
1781(61) 0.0002687 1719. 1740.
1644(58) 0.0002973 1719. 1740.
1714(60) 0.0002778 1719. 1741.
1703(59) 0.0002873 1718. 1741.
1721(60) 0.0002778 1718. 1742.
1743(60) 0.0002778 1718. 1744.
1798(61) 0.0002687 1718. 1747.
1886(63) 0.0002520 1717. 1753.
1965(64) 0.0002441 1717. 1764.
1825(61) 0.0002687 1717. 1786.
1967(64) 0.0002441 1716. 1828.
1978(64) 0.0002441 1716. 1901.
2093(66) 0.0002296 1716. 2015.
2244(68) 0.0002163 1716. 2184.
2489(72) 0.0001929 1715. 2422.
2718(75) 0.0001778 1715. 2757.
3176(81) 0.0001524 1715. 3220.
3970(91) 0.0001208 1715. 3816.
4580(98) 0.0001041 1714. 4464.
5130(100) 0.0000925 1714. 4959.
5200(100) 0.0000925 1714. 5043.
4575(98) 0.0001041 1714. 4589.
3602(87) 0.0001321 1713. 3781.
2885(77) 0.0001687 1713. 2962.
2328(70) 0.0002041 1713. 2361.
2065(65) 0.0002367 1713. 2018.
1935(63) 0.0002520 1713. 1862.
1828(62) 0.0002601 1712. 1802.
1908(63) 0.0002520 1712. 1785.
1744(60) 0.0002778 1712. 1787.
1729(57) 0.0003078 1712. 1804.
1913(60) 0.0002778 1712. 1839.
1955(60) 0.0002778 1711. 1894.
1868(59) 0.0002873 1711. 1980.
1966(60) 0.0002778 1711. 2103.
2260(65) 0.0002367 1711. 2276.
2433(67) 0.0002228 1711. 2498.
2626(70) 0.0002041 1710. 2735.
2757(72) 0.0001929 1710. 2908.
2784(72) 0.0001929 1710. 2924.
2497(68) 0.0002163 1710. 2743.
2419(67) 0.0002228 1710. 2443.
2117(63) 0.0002520 1710. 2148.
1856(59) 0.0002873 1709. 1936.
1820(58) 0.0002973 1709. 1818.
1815(58) 0.0002973 1709. 1763.
1786(58) 0.0002973 1709. 1742.
1744(57) 0.0003078 1709. 1734.
1805(58) 0.0002973 1709. 1731.
1745(57) 0.0003078 1708. 1729.
1709(56) 0.0003189 1708. 1730.
1766(57) 0.0003078 1708. 1732.
1754(57) 0.0003078 1708. 1737.
1809(58) 0.0002973 1708. 1744.
1826(58) 0.0002973 1708. 1754.
1879(59) 0.0002873 1708. 1765.
1881(59) 0.0002873 1707. 1775.
1786(58) 0.0002973 1707. 1777.
1707(56) 0.0003189 1707. 1769.
1714(56) 0.0003189 1707. 1754.
1746(57) 0.0003078 1707. 1738.
1731(57) 0.0003078 1707. 1726.
1710(56) 0.0003189 1707. 1720.
1684(56) 0.0003189 1706. 1717.
1689(56) 0.0003189 1706. 1716.
1632(55) 0.0003306 1706. 1717.
1652(55) 0.0003306 1706. 1719.
1841(59) 0.0002873 1706. 1722.
1832(58) 0.0002973 1706. 1729.
1834(58) 0.0002973 1706. 1738.
1708(56) 0.0003189 1706. 1753.
1782(58) 0.0002973 1705. 1772.
1785(58) 0.0002973 1705. 1796.
1778(58) 0.0002973 1705. 1818.
1812(58) 0.0002973 1705. 1832.
1801(58) 0.0002973 1705. 1828.
1772(57) 0.0003078 1705. 1805.
1789(58) 0.0002973 1705. 1773.
1803(58) 0.0002973 1705. 1747.
1680(56) 0.0003189 1705. 1729.
1728(57) 0.0003078 1704. 1720.
1725(57) 0.0003078 1704. 1716.
1739(57) 0.0003078 1704. 1715.
1773(57) 0.0003078 1704. 1714.
1691(56) 0.0003189 1704. 1715.
1714(56) 0.0003189 1704. 1715.
1796(58) 0.0002973 1704. 1715.
1728(57) 0.0003078 1704. 1716.
1695(56) 0.0003189 1704. 1716.
1665(56) 0.0003189 1703. 1717.
1748(57) 0.0003078 1703. 1719.
1673(56) 0.0003189 1703. 1720.
1696(56) 0.0003189 1703. 1721.
1681(56) 0.0003189 1703. 1723.
1755(57) 0.0003078 1703. 1727.
1753(57) 0.0003078 1703. 1730.
1741(57) 0.0003078 1703. 1735.
1756(57) 0.0003078 1703. 1744.
1754(57) 0.0003078 1703. 1760.
1798(58) 0.0002973 1702. 1791.
1886(59) 0.0002873 1702. 1849.
2070(62) 0.0002601 1702. 1950.
2242(65) 0.0002367 1702. 2114.
2392(67) 0.0002228 1702. 2364.
2747(72) 0.0001929 1702. 2723.
3233(78) 0.0001644 1702. 3185.
3798(84) 0.0001417 1702. 3677.
4137(88) 0.0001291 1702. 4039.
4142(88) 0.0001291 1702. 4082.
3900(86) 0.0001352 1701. 3732.
3319(79) 0.0001602 1701. 3148.
2639(70) 0.0002041 1701. 2577.
2204(64) 0.0002441 1701. 2171.
2005(61) 0.0002687 1701. 1947.
1817(58) 0.0002973 1701. 1854.
1776(57) 0.0003078 1701. 1837.
1877(59) 0.0002873 1701. 1870.
1923(60) 0.0002778 1701. 1952.
2107(63) 0.0002520 1701. 2096.
2318(66) 0.0002296 1701. 2323.
2483(68) 0.0002163 1700. 2652.
3111(76) 0.0001731 1700. 3073.
3641(83) 0.0001452 1700. 3513.
3902(86) 0.0001352 1700. 3821.
3765(84) 0.0001417 1700. 3829.
3439(80) 0.0001562 1700. 3489.
3062(76) 0.0001731 1700. 2958.
2489(68) 0.0002163 1700. 2456.
2116(63) 0.0002520 1700. 2106.
1927(60) 0.0002778 1699. 1917.
1849(59) 0.0002873 1699. 1842.
1850(58) 0.0002973 1699. 1833.
1913(59) 0.0002873 1699. 1869.
2024(60) 0.0002778 1699. 1953.
2150(62) 0.0002601 1699. 2096.
2290(64) 0.0002441 1699. 2316.
2563(68) 0.0002163 1699. 2621.
2884(72) 0.0001929 1699. 2976.
3210(77) 0.0001687 1699. 3291.
3390(79) 0.0001602 1698. 3426.
3273(77) 0.0001687 1698. 3283.
2980(74) 0.0001826 1698. 2912.
2556(68) 0.0002163 1698. 2487.
2246(64) 0.0002441 1698. 2148.
2046(61) 0.0002687 1698. 1943.
1878(58) 0.0002973 1698. 1852.
1874(58) 0.0002973 1698. 1835.
1961(59) 0.0002873 1698. 1871.
1975(60) 0.0002778 1697. 1962.
2159(62) 0.0002601 1697. 2122.
2337(65) 0.0002367 1697. 2375.
2546(68) 0.0002163 1697. 2728.
2921(73) 0.0001877 1697. 3148.
3381(79) 0.0001602 1697. 3529.
3601(81) 0.0001524 1697. 3711.
3316(78) 0.0001644 1697. 3567.
3061(75) 0.0001778 1696. 3143.
2523(68) 0.0002163 1696. 2637.
2136(62) 0.0002601 1696. 2223.
1924(59) 0.0002873 1696. 1962.
1808(57) 0.0003078 1696. 1828.
1764(56) 0.0003189 1696. 1769.
1735(56) 0.0003189 1696. 1745.
1767(56) 0.0003189 1696. 1734.
1794(57) 0.0003078 1695. 1727.
1739(56) 0.0003189 1695. 1723.
1779(56) 0.0003189 1695. 1720.
1862(58) 0.0002973 1695. 1718.
1770(56) 0.0003189 1695. 1716.
1768(56) 0.0003189 1695. 1714.
1756(56) 0.0003189 1695. 1712.
1683(55) 0.0003306 1694. 1710.
1776(56) 0.0003189 1694. 1707.
1747(56) 0.0003189 1694. 1706.
1705(55) 0.0003306 1694. 1705.
1712(55) 0.0003306 1694. 1704.
1766(56) 0.0003189 1694. 1703.
1685(55) 0.0003306 1694. 1703.
1834(57) 0.0003078 1693. 1703.
1797(57) 0.0003078 1693. 1705.
1728(56) 0.0003189 1693. 1708.
1857(58) 0.0002973 1693. 1712.
1805(57) 0.0003078 1693. 1715.
1689(55) 0.0003306 1693. 1717.
1744(56) 0.0003189 1693. 1715.
1780(56) 0.0003189 1692. 1711.
1787(57) 0.0003078 1692. 1706.
1713(55) 0.0003306 1692. 1701.
1760(56) 0.0003189 1692. 1699.
1683(55) 0.0003306 1692. 1697.
1717(55) 0.0003306 1692. 1697.
1720(55) 0.0003306 1691. 1698.
1798(57) 0.0003078 1691. 1699.
1635(54) 0.0003429 1691. 1701.
1695(55) 0.0003306 1691. 1705.
1752(56) 0.0003189 1691. 1710.
1773(56) 0.0003189 1691. 1715.
1767(56) 0.0003189 1690. 1717.
1707(55) 0.0003306 1690. 1716.
1722(55) 0.0003306 1690. 1711.
1740(56) 0.0003189 1690. 1704.
1731(56) 0.0003189 1690. 1699.
1732(56) 0.0003189 1689. 1695.
1641(54) 0.0003429 1689. 1694.
1637(54) 0.0003429 1689. 1693.
1725(55) 0.0003306 1689. 1693.
1744(56) 0.0003189 1689. 1692.
1733(56) 0.0003189 1689. 1692.
1664(54) 0.0003429 1688. 1692.
1707(55) 0.0003306 1688. 1692.
1704(55) 0.0003306 1688. 1692.
1665(54) 0.0003429 1688. 1692.
1648(54) 0.0003429 1688. 1692.
1621(54) 0.0003429 1687. 1692.
1713(55) 0.0003306 1687. 1692.
1703(55) 0.0003306 1687. 1691.
1696(55) 0.0003306 1687. 1692.
1762(56) 0.0003189 1687. 1693.
1691(55) 0.0003306 1686. 1695.
1677(55) 0.0003306 1686. 1698.
1678(55) 0.0003306 1686. 1705.
1735(56) 0.0003189 1686. 1715.
1780(56) 0.0003189 1686. 1727.
1721(55) 0.0003306 1685. 1740.
1658(54) 0.0003429 1685. 1749.
1717(55) 0.0003306 1685. 1749.
1649(54) 0.0003429 1685. 1740.
1777(56) 0.0003189 1685. 1726.
1638(54) 0.0003429 1684. 1714.
1664(54) 0.0003429 1684. 1707.
1738(54) 0.0003429 1684. 1705.
1798(55) 0.0003306 1684. 1711.
1792(55) 0.0003306 1683. 1725.
1805(55) 0.0003306 1683. 1751.
1758(54) 0.0003429 1683. 1792.
1856(56) 0.0003189 1683. 1847.
1931(57) 0.0003078 1682. 1907.
1959(57) 0.0003078 1682. 1954.
1970(57) 0.0003078 1682. 1966.
1951(57) 0.0003078 1682. 1931.
1845(55) 0.0003306 1682. 1868.
1788(55) 0.0003306 1681. 1805.
1718(53) 0.000356 1681. 1761.
1700(53) 0.000356 1681. 1742.
1785(55) 0.0003306 1681. 1744.
1750(54) 0.0003429 1680. 1770.
1825(55) 0.0003306 1680. 1824.
1850(56) 0.0003189 1680. 1910.
2017(58) 0.0002973 1680. 2028.
2071(59) 0.0002873 1679. 2157.
2169(60) 0.0002778 1679. 2256.
2208(61) 0.0002687 1679. 2279.
2138(60) 0.0002778 1679. 2205.
2013(58) 0.0002973 1678. 2073.
1882(56) 0.0003189 1678. 1943.
1873(56) 0.0003189 1678. 1857.
1917(57) 0.0003078 1678. 1829.
1874(56) 0.0003189 1677. 1862.
2026(58) 0.0002973 1677. 1968.
2193(61) 0.0002687 1677. 2170.
2426(64) 0.0002441 1677. 2485.
2850(70) 0.0002041 1676. 2895.
3443(77) 0.0001687 1676. 3315.
3675(79) 0.0001602 1676. 3595.
3597(78) 0.0001644 1675. 3585.
3340(76) 0.0001731 1675. 3262.
2854(70) 0.0002041 1675. 2785.
2373(63) 0.0002520 1675. 2344.
2078(59) 0.0002873 1674. 2035.
1869(56) 0.0003189 1674. 1860.
1787(55) 0.0003306 1674. 1777.
1725(54) 0.0003429 1674. 1741.
1696(53) 0.000356 1673. 1725.
1663(53) 0.000356 1673. 1717.
1605(52) 0.000370 1673. 1712.
1634(52) 0.000370 1672. 1708.
1703(53) 0.000356 1672. 1706.
1695(53) 0.000356 1672. 1705.
1634(52) 0.000370 1671. 1705.
1696(53) 0.000356 1671. 1708.
1712(53) 0.000356 1671. 1714.
1741(54) 0.0003429 1671. 1727.
1761(54) 0.0003429 1670. 1755.
1792(55) 0.0003306 1670. 1811.
1888(56) 0.0003189 1670. 1908.
2029(58) 0.0002973 1669. 2055.
2189(61) 0.0002687 1669. 2243.
2357(63) 0.0002520 1669. 2429.
2507(65) 0.0002367 1668. 2543.
2386(63) 0.0002520 1668. 2523.
2235(61) 0.0002687 1668. 2368.
2061(59) 0.0002873 1668. 2156.
1926(57) 0.0003078 1667. 1967.
1759(54) 0.0003429 1667. 1840.
1706(53) 0.000356 1667. 1776.
1723(53) 0.000356 1666. 1760.
1717(53) 0.000356 1666. 1777.
1790(55) 0.0003306 1666. 1822.
1833(55) 0.0003306 1665. 1885.
1809(55) 0.0003306 1665. 1952.
1804(55) 0.0003306 1665. 1999.
1906(56) 0.0003189 1664. 1999.
1792(55) 0.0003306 1664. 1948.
1744(54) 0.0003429 1664. 1871.
1755(54) 0.0003429 1663. 1798.
1720(53) 0.000356 1663. 1747.
1645(52) 0.000370 1663. 1717.
1665(53) 0.000356 1662. 1704.
1761(54) 0.0003429 1662. 1698.
1748(54) 0.0003429 1662. 1697.
1665(53) 0.000356 1661. 1698.
1631(52) 0.000370 1661. 1700.
1637(52) 0.000370 1661. 1703.
1717(53) 0.000356 1660. 1708.
1677(53) 0.000356 1660. 1715.
1703(53) 0.000356 1660. 1727.
1726(54) 0.0003429 1659. 1749.
1754(54) 0.0003429 1659. 1793.
1888(56) 0.0003189 1659. 1882.
2103(59) 0.0002873 1658. 2055.
2389(63) 0.0002520 1658. 2357.
2837(69) 0.0002100 1658. 2816.
3447(77) 0.0001687 1657. 3393.
4032(83) 0.0001452 1657. 3956.
4302(86) 0.0001352 1657. 4288.
4261(86) 0.0001352 1656. 4204.
3791(81) 0.0001524 1656. 3722.
3019(72) 0.0001929 1655. 3081.
2427(64) 0.0002441 1655. 2516.
2084(59) 0.0002873 1655. 2133.
1872(44) 0.000517 1654. 1928.
1850(52) 0.000370 1654. 1849.
1772(51) 0.000384 1654. 1845.
1848(52) 0.000370 1653. 1884.
1958(53) 0.000356 1653. 1942.
1925(53) 0.000356 1653. 1993.
1936(53) 0.000356 1652. 2011.
1988(54) 0.0003429 1652. 1980.
1893(52) 0.000370 1651. 1914.
1793(51) 0.000384 1651. 1845.
1854(52) 0.000370 1651. 1799.
1797(51) 0.000384 1650. 1791.
1803(51) 0.000384 1650. 1831.
1908(53) 0.000356 1650. 1931.
2134(56) 0.0003189 1649. 2095.
2304(58) 0.0002973 1649. 2312.
2418(59) 0.0002873 1648. 2531.
2497(60) 0.0002778 1648. 2672.
2565(61) 0.0002687 1648. 2659.
2394(59) 0.0002873 1647. 2488.
2168(56) 0.0003189 1647. 2246.
1976(54) 0.0003429 1647. 2027.
1824(52) 0.000370 1646. 1880.
1796(51) 0.000384 1646. 1812.
1807(51) 0.000384 1645. 1811.
1910(53) 0.000356 1645. 1865.
1972(54) 0.0003429 1645. 1958.
2102(55) 0.0003306 1644. 2066.
2169(56) 0.0003189 1644. 2151.
2187(57) 0.0003078 1643. 2171.
2150(56) 0.0003189 1643. 2107.
2070(55) 0.0003306 1643. 1991.
1905(53) 0.000356 1642. 1872.
1771(51) 0.000384 1642. 1782.
1660(49) 0.000416 1641. 1731.
1666(49) 0.000416 1641. 1712.
1736(50) 0.000400 1641. 1717.
1719(50) 0.000400 1640. 1738.
1767(51) 0.000384 1640. 1766.
1840(52) 0.000370 1639. 1791.
1843(52) 0.000370 1639. 1800.
1821(51) 0.000384 1639. 1785.
1734(50) 0.000400 1638. 1753.
1768(51) 0.000384 1638. 1717.
1703(50) 0.000400 1637. 1688.
1667(49) 0.000416 1637. 1669.
1644(49) 0.000416 1637. 1658.
1661(49) 0.000416 1636. 1653.
1632(49) 0.000416 1636. 1651.
1592(48) 0.000434 1635. 1650.
1637(49) 0.000416 1635. 1649.
1602(48) 0.000434 1634. 1648.
1653(49) 0.000416 1634. 1648.
1628(49) 0.000416 1634. 1649.
1617(48) 0.000434 1633. 1651.
1711(50) 0.000400 1633. 1656.
1707(50) 0.000400 1632. 1666.
1710(50) 0.000400 1632. 1688.
1676(49) 0.000416 1632. 1724.
1832(52) 0.000370 1631. 1776.
1869(52) 0.000370 1631. 1836.
1846(52) 0.000370 1630. 1888.
2003(54) 0.0003429 1630. 1907.
1915(53) 0.000356 1629. 1881.
1751(50) 0.000400 1629. 1824.
1706(50) 0.000400 1629. 1759.
1697(50) 0.000400 1628. 1707.
1716(50) 0.000400 1628. 1673.
1681(49) 0.000416 1627. 1654.
1721(50) 0.000400 1627. 1645.
1672(49) 0.000416 1626. 1641.
1625(49) 0.000416 1626. 1638.
1616(48) 0.000434 1626. 1637.
1634(49) 0.000416 1625. 1636.
1631(49) 0.000416 1625. 1636.
1640(49) 0.000416 1624. 1635.
1613(48) 0.000434 1624. 1636.
1565(48) 0.000434 1623. 1637.
1556(47) 0.000453 1623. 1641.
1608(48) 0.000434 1623. 1646.
1689(50) 0.000400 1622. 1656.
1587(48) 0.000434 1622. 1668.
1558(48) 0.000434 1621. 1680.
1645(49) 0.000416 1621. 1689.
1675(49) 0.000416 1620. 1690.
1688(49) 0.000416 1620. 1685.
1620(48) 0.000434 1620. 1679.
1623(48) 0.000434 1619. 1681.
1712(50) 0.000400 1619. 1700.
1735(50) 0.000400 1618. 1748.
1862(52) 0.000370 1618. 1833.
1975(54) 0.0003429 1617. 1958.
2143(56) 0.0003189 1617. 2104.
2266(58) 0.0002973 1616. 2231.
2342(59) 0.0002873 1616. 2284.
2273(58) 0.0002973 1616. 2231.
2063(55) 0.0003306 1615. 2098.
1987(54) 0.0003429 1615. 1947.
1811(51) 0.000384 1614. 1828.
1745(50) 0.000400 1614. 1761.
1716(47) 0.000453 1613. 1744.
1797(48) 0.000434 1613. 1768.
1823(48) 0.000434 1612. 1819.
1835(49) 0.000416 1612. 1876.
1842(49) 0.000416 1612. 1913.
1880(49) 0.000416 1611. 1909.
1863(49) 0.000416 1611. 1863.
1777(48) 0.000434 1610. 1796.
1707(47) 0.000453 1610. 1735.
1700(47) 0.000453 1609. 1693.
1663(46) 0.000473 1609. 1675.
1661(46) 0.000473 1608. 1676.
1672(46) 0.000473 1608. 1693.
1733(47) 0.000453 1607. 1715.
1778(48) 0.000434 1607. 1734.
1729(47) 0.000453 1607. 1738.
1688(47) 0.000453 1606. 1724.
1641(46) 0.000473 1606. 1698.
1651(46) 0.000473 1605. 1670.
1611(45) 0.000494 1605. 1649.
1650(46) 0.000473 1604. 1635.
1639(46) 0.000473 1604. 1627.
1651(46) 0.000473 1603. 1625.
1643(46) 0.000473 1603. 1624.
1608(45) 0.000494 1602. 1625.
1661(46) 0.000473 1602. 1626.
1634(46) 0.000473 1602. 1629.
1655(46) 0.000473 1601. 1633.
1661(46) 0.000473 1601. 1642.
1766(48) 0.000434 1600. 1663.
1696(47) 0.000453 1600. 1704.
1807(48) 0.000434 1599. 1775.
1940(50) 0.000400 1599. 1882.
2023(51) 0.000384 1598. 2013.
2243(54) 0.0003429 1598. 2135.
2236(54) 0.0003429 1597. 2201.
2178(53) 0.000356 1597. 2175.
2057(52) 0.000370 1597. 2067.
1874(49) 0.000416 1596. 1928.
1799(48) 0.000434 1596. 1805.
1771(48) 0.000434 1595. 1718.
1681(46) 0.000473 1595. 1668.
1715(47) 0.000453 1594. 1643.
1682(46) 0.000473 1594. 1633.
1582(45) 0.000494 1593. 1629.
1583(45) 0.000494 1593. 1626.
1540(44) 0.000517 1592. 1624.
1578(45) 0.000494 1592. 1620.
1591(45) 0.000494 1592. 1615.
1597(45) 0.000494 1591. 1612.
1605(45) 0.000494 1591. 1609.
1631(46) 0.000473 1590. 1608.
1612(45) 0.000494 1590. 1607.
1561(45) 0.000494 1589. 1607.
1581(45) 0.000494 1589. 1607.
1650(46) 0.000473 1588. 1608.
1644(46) 0.000473 1588. 1610.
1628(46) 0.000473 1587. 1614.
1628(46) 0.000473 1587. 1622.
1590(45) 0.000494 1586. 1637.
1659(46) 0.000473 1586. 1666.
1720(47) 0.000453 1586. 1714.
1784(48) 0.000434 1585. 1783.
1836(49) 0.000416 1585. 1865.
1937(50) 0.000400 1584. 1938.
1938(50) 0.000400 1584. 1973.
1944(50) 0.000400 1583. 1952.
1861(49) 0.000416 1583. 1887.
1833(49) 0.000416 1582. 1809.
1745(47) 0.000453 1582. 1749.
1752(47) 0.000453 1581. 1721.
1735(47) 0.000453 1581. 1728.
1751(47) 0.000453 1580. 1763.
1763(48) 0.000434 1580. 1813.
1779(48) 0.000434 1580. 1858.
1899(50) 0.000400 1579. 1879.
1814(48) 0.000434 1579. 1866.
1777(48) 0.000434 1578. 1836.
1784(48) 0.000434 1578. 1822.
1827(49) 0.000416 1577. 1857.
1872(49) 0.000416 1577. 1969.
2172(53) 0.000356 1576. 2173.
2442(56) 0.0003189 1576. 2454.
2725(60) 0.0002778 1575. 2753.
2914(62) 0.0002601 1575. 2968.
2986(62) 0.0002601 1575. 2996.
2876(61) 0.0002687 1574. 2816.
2406(56) 0.0003189 1574. 2521.
2155(53) 0.000356 1573. 2234.
2001(51) 0.000384 1573. 2031.
1861(49) 0.000416 1572. 1937.
1851(49) 0.000416 1572. 1941.
1967(50) 0.000400 1571. 2007.
2041(51) 0.000384 1571. 2090.
2108(52) 0.000370 1570. 2137.
2087(52) 0.000370 1570. 2114.
1988(51) 0.000384 1569. 2030.
1881(49) 0.000416 1569. 1927.
1846(49) 0.000416 1569. 1850.
1829(49) 0.000416 1568. 1826.
1914(47) 0.000453 1568. 1863.
2080(49) 0.000416 1567. 1951.
2185(50) 0.000400 1567. 2064.
2272(51) 0.000384 1566. 2156.
2251(51) 0.000384 1566. 2181.
2221(50) 0.000400 1565. 2120.
2138(50) 0.000400 1565. 2004.
1955(47) 0.000453 1564. 1883.
1834(46) 0.000473 1564. 1795.
1752(45) 0.000494 1564. 1753.
1768(45) 0.000494 1563. 1757.
1782(45) 0.000494 1563. 1790.
1783(45) 0.000494 1562. 1832.
1849(46) 0.000473 1562. 1857.
1832(46) 0.000473 1561. 1846.
1780(45) 0.000494 1561. 1802.
1653(43) 0.000541 1560. 1747.
1692(44) 0.000517 1560. 1702.
1668(44) 0.000517 1560. 1679.
1613(43) 0.000541 1559. 1682.
1631(43) 0.000541 1559. 1706.
1713(44) 0.000517 1558. 1739.
1786(45) 0.000494 1558. 1765.
1823(46) 0.000473 1557. 1768.
1773(45) 0.000494 1557. 1744.
1732(44) 0.000517 1556. 1703.
1677(44) 0.000517 1556. 1660.
1634(43) 0.000541 1556. 1625.
1595(43) 0.000541 1555. 1601.
1562(42) 0.000567 1555. 1587.
1536(42) 0.000567 1554. 1580.
1536(42) 0.000567 1554. 1577.
1519(42) 0.000567 1553. 1575.
1576(42) 0.000567 1553. 1575.
1553(42) 0.000567 1552. 1576.
1562(42) 0.000567 1552. 1579.
1625(43) 0.000541 1552. 1587.
1620(43) 0.000541 1551. 1599.
1712(44) 0.000517 1551. 1617.
1632(43) 0.000541 1550. 1640.
1674(44) 0.000517 1550. 1662.
1633(43) 0.000541 1549. 1676.
1628(43) 0.000541 1549. 1678.
1616(43) 0.000541 1548. 1670.
1646(43) 0.000541 1548. 1665.
1685(44) 0.000517 1548. 1676.
1723(44) 0.000517 1547. 1716.
1811(45) 0.000494 1547. 1788.
1929(47) 0.000453 1546. 1887.
2065(49) 0.000416 1546. 1989.
2102(49) 0.000416 1545. 2058.
1986(48) 0.000434 1545. 2060.
1875(46) 0.000473 1544. 1992.
1848(46) 0.000473 1544. 1887.
1768(45) 0.000494 1544. 1781.
1689(44) 0.000517 1543. 1699.
1690(44) 0.000517 1543. 1647.
1662(44) 0.000517 1542. 1620.
1624(43) 0.000541 1542. 1609.
1578(42) 0.000567 1541. 1606.
1614(43) 0.000541 1541. 1608.
1580(42) 0.000567 1541. 1614.
1641(43) 0.000541 1540. 1630.
1666(44) 0.000517 1540. 1665.
1741(45) 0.000494 1539. 1731.
1814(46) 0.000473 1539. 1834.
1968(47) 0.000453 1538. 1967.
2097(49) 0.000416 1538. 2106.
2124(49) 0.000416 1538. 2206.
2125(49) 0.000416 1537. 2223.
2147(50) 0.000400 1537. 2144.
1957(47) 0.000453 1536. 2007.
1896(47) 0.000453 1536. 1864.
1784(45) 0.000494 1535. 1747.
1671(44) 0.000517 1535. 1667.
1578(42) 0.000567 1535. 1621.
1577(42) 0.000567 1534. 1597.
1582(42) 0.000567 1534. 1587.
1561(42) 0.000567 1533. 1585.
1564(42) 0.000567 1533. 1591.
1657(43) 0.000541 1533. 1608.
1659(43) 0.000541 1532. 1643.
1746(45) 0.000494 1532. 1705.
1817(46) 0.000473 1531. 1797.
1942(47) 0.000453 1531. 1916.
2035(48) 0.000434 1530. 2037.
2188(50) 0.000400 1530. 2124.
2212(50) 0.000400 1530. 2139.
2067(49) 0.000416 1529. 2073.
1963(47) 0.000453 1529. 1959.
1830(46) 0.000473 1528. 1844.
1790(45) 0.000494 1528. 1759.
1783(45) 0.000494 1528. 1714.
1751(45) 0.000494 1527. 1704.
1712(44) 0.000517 1527. 1714.
1767(45) 0.000494 1526. 1724.
1802(45) 0.000494 1526. 1719.
1740(45) 0.000494 1525. 1694.
1740(45) 0.000494 1525. 1658.
1664(44) 0.000517 1525. 1621.
1572(40) 0.000625 1524. 1591.
1640(41) 0.000595 1524. 1571.
1622(41) 0.000595 1523. 1559.
1585(40) 0.000625 1523. 1552.
1549(40) 0.000625 1523. 1550.
1588(40) 0.000625 1522. 1549.
1561(40) 0.000625 1522. 1550.
1625(41) 0.000595 1521. 1554.
1624(41) 0.000595 1521. 1561.
1604(40) 0.000625 1521. 1573.
1701(42) 0.000567 1520. 1591.
1617(41) 0.000595 1520. 1612.
1603(40) 0.000625 1519. 1631.
1648(41) 0.000595 1519. 1644.
1606(41) 0.000595 1519. 1647.
1641(41) 0.000595 1518. 1644.
1690(42) 0.000567 1518. 1648.
1682(41) 0.000595 1517. 1669.
1652(41) 0.000595 1517. 1715.
1777(43) 0.000541 1517. 1785.
1860(44) 0.000517 1516. 1868.
1997(45) 0.000494 1516. 1938.
2008(45) 0.000494 1516. 1970.
1930(44) 0.000517 1515. 1950.
1971(45) 0.000494 1515. 1898.
1879(44) 0.000517 1514. 1850.
1864(44) 0.000517 1514. 1838.
1864(44) 0.000517 1514. 1876.
1995(45) 0.000494 1513. 1959.
2049(46) 0.000473 1513. 2059.
2053(46) 0.000473 1512. 2135.
2103(46) 0.000473 1512. 2144.
2040(46) 0.000473 1512. 2074.
1980(45) 0.000494 1511. 1956.
1753(42) 0.000567 1511. 1831.
1668(41) 0.000595 1510. 1728.
1654(41) 0.000595 1510. 1656.
1569(40) 0.000625 1510. 1615.
1573(40) 0.000625 1509. 1594.
1503(39) 0.000657 1509. 1585.
1555(40) 0.000625 1509. 1580.
1608(41) 0.000595 1508. 1579.
1556(40) 0.000625 1508. 1585.
1521(39) 0.000657 1507. 1601.
1546(40) 0.000625 1507. 1631.
1632(41) 0.000595 1507. 1674.
1667(41) 0.000595 1506. 1721.
1688(42) 0.000567 1506. 1759.
1726(42) 0.000567 1506. 1772.
1701(42) 0.000567 1505. 1754.
1641(41) 0.000595 1505. 1714.
1646(41) 0.000595 1504. 1669.
1609(41) 0.000595 1504. 1634.
1552(40) 0.000625 1504. 1615.
1542(40) 0.000625 1503. 1612.
1611(41) 0.000595 1503. 1616.
1618(41) 0.000595 1503. 1621.
1580(40) 0.000625 1502. 1617.
1588(40) 0.000625 1502. 1604.
1566(40) 0.000625 1502. 1587.
1573(40) 0.000625 1501. 1572.
1542(40) 0.000625 1501. 1562.
1576(40) 0.000625 1500. 1559.
1534(40) 0.000625 1500. 1561.
1586(40) 0.000625 1500. 1565.
1581(40) 0.000625 1499. 1565.
1537(40) 0.000625 1499. 1561.
1599(40) 0.000625 1499. 1552.
1588(40) 0.000625 1498. 1543.
1538(40) 0.000625 1498. 1534.
1568(40) 0.000625 1498. 1528.
1498(39) 0.000657 1497. 1524.
1525(39) 0.000657 1497. 1522.
1531(40) 0.000625 1497. 1521.
1571(40) 0.000625 1496. 1522.
1507(39) 0.000657 1496. 1523.
1511(39) 0.000657 1495. 1526.
1534(40) 0.000625 1495. 1531.
1563(40) 0.000625 1495. 1537.
1614(41) 0.000595 1494. 1546.
1615(41) 0.000595 1494. 1555.
1574(40) 0.000625 1494. 1567.
1573(40) 0.000625 1493. 1580.
1586(40) 0.000625 1493. 1601.
1611(41) 0.000595 1493. 1636.
1697(42) 0.000567 1492. 1696.
1816(43) 0.000541 1492. 1791.
1962(45) 0.000494 1492. 1919.
[truncated: 986,362 more chars]
